# Supplementary material for: Investigation of the transcriptomic and metabolic changes associated with superficial scald physiology impaired by lovastatin and 1-methylcyclopropene in pear fruit (cv. “Blanquilla”)
Source: Hortic Res. 2020 Apr 1;7:49. doi: 10.1038/s41438-020-0272-x (PMC7109095; doi:10.1038/s41438-020-0272-x)
Supplement: Supplementary file 4 — Table_S1 [file 41438_2020_272_MOESM4_ESM.xlsx]

## Sheet: Sheet1
Gene	log2FoldChange	pvalue	padj	BL_CT	BL_1-MCP	BL_LOV	NCBI	Annotation
PCP029149	-5.9781	5.94e-11	1.8e-09	0.367559	103.541	1.88574	XM_009354549.2	Pyrus x bretschneideri GDSL esterase/lipase ,At5g45950 (LOC103944138), mRNA
PCP005141	-5.81359	1.36e-11	4.5e-10	0.198889	69.6121	0.327068	XM_009369418	Pyrus x bretschneideri protein FANTASTIC FOUR 1-like (LOC103957274)
PCP022803	-5.56598	8.57e-11	2.56e-09	0	57.14	56.8797	XM_009367794.1	Pyrus x bretschneideri polygalacturonase ,At1g48100-like (LOC103955882), mRNA
PCP017287	-5.54759	3.06e-69	8.3e-67	7.94971	500.028	5.66595	XM_009336816.2	Pyrus x bretschneideri probable aquaporin ,PIP2-2 (LOC103927853), mRNA
PCP018290	-5.18011	4.51e-27	4.14e-25	3.66456	209.031	0.471936	XM_008378962	Malus x domestica protein WALLS ARE THIN 1-like (LOC103440285)
PCP011593	-4.92139	4.88e-11	1.5e-09	0.953197	70.9734	3.17386	XM_009380052	Pyrus x bretschneideri protein trichome birefringence-like 19 (LOC103966833)
PCP008558	-4.72846	5.66e-16	2.78e-14	2.00469	92.7674	39.9043	XM_009339381.2	Pyrus x bretschneideri auxin-induced ,protein 15A-like (LOC103930090), mRNA
PCP005389	-4.72461	5.03e-23	3.86e-21	3.53134	134.183	9.31705	XM_017326810	Malus x domestica uncharacterized mitochondrial protein AtMg00810-like (LOC108171117)
PCP017473	-4.6993	4.52e-08	9.79e-07	0	31.0887	0.043099	XM_009350465.2	Pyrus x bretschneideri GDSL esterase/lipase ,LTL1-like (LOC103940363), mRNA
PCP024557	-4.6309	7.49e-10	2.01e-08	0.8138	57.0261	0.848991	XM_009379548	Pyrus x bretschneideri uncharacterized LOC103966390 (LOC103966390)
PCP025193	-4.61604	8.49e-10	2.27e-08	0.798302	56.7122	22.2257	XM_009375935.1	Pyrus x bretschneideri photosystem ,I reaction center subunit N, chloroplastic-like (LOC103963155),
PCP038012	-4.53473	1.21e-07	2.47e-06	0	26.1463	0	XM_018651208.1	Pyrus x bretschneideri ent-kaurenoic ,acid oxidase 2-like (LOC108868325), mRNA
PCP005877	-4.51142	3.89e-11	1.21e-09	1.25452	61.0049	0.694031	XM_009348635	Pyrus x bretschneideri protein ASPARTIC PROTEASE IN GUARD CELL 1 (LOC103938608)
PCP021027	-4.50026	0	0	120.06	3239.19	319.216	XM_009353211.2	Pyrus x bretschneideri MLP-like protein ,328 (LOC103943021), transcript variant X2, mRNA
PCP014532	-4.41492	1.03e-235	4.43e-232	193.871	4958.18	356.996	XM_008356432	Malus x domestica dehydrin DHN1-like (LOC103418302), transcript variant X1
PCP044487	-4.37351	2.15e-16	1.08e-14	2.48416	88.3223	6.855	XM_009366643	Pyrus x bretschneideri tubulin beta chain-like (LOC103954814)
PCP002049	-4.22977	2.68e-06	4.34e-05	0.484271	28.4994	0.264022	XM_009352576.2	Pyrus x bretschneideri brassinosteroid-related ,acyltransferase 1-like (LOC103942391), mRNA
PCP004439	-4.22589	8.58e-07	1.53e-05	0.196436	21.037	0.366599	XM_009364138	Pyrus x bretschneideri serine/threonine-protein kinase-like protein CCR4 (LOC103952538)
PCP021658	-4.20065	1.06e-06	1.86e-05	0.241013	21.1587	0.563149	XM_009366643	Pyrus x bretschneideri tubulin beta chain-like (LOC103954814)
PCP024382	-4.17593	9.52e-92	3.65e-89	26.7096	591.187	16.1527	XM_009358786	Pyrus x bretschneideri uncharacterized LOC103947825 (LOC103947825)
PCP008473	-4.15833	1.3e-06	2.23e-05	0.0502907	20.0908	0.0544407	NM_001319805.1 Pyrus x bretschneideri ornithine decarboxylase-like ,(LOC103927899), mRNA
PCP003744	-4.14887	2.03e-14	8.97e-13	2.40489	75.3945	0.65894	XM_008376346	Malus x domestica peroxidase 4-like (LOC103437839)
PCP024146	-4.14434	1.47e-06	2.5e-05	0.0897397	20.1007	0.706756	XM_009368922.2	Pyrus x bretschneideri protein RALF-like ,34 (LOC103956869), mRNA
PCP031455	-4.10843	7.18e-08	1.5e-06	0.675474	39.1735	1.11691	XM_009354533.2	Pyrus x bretschneideri GDSL esterase/lipase ,At5g45910-like (LOC103944122), mRNA
PCP021028	-4.09803	3.62e-09	8.99e-08	1.50729	45.7029	3.95795	XM_009353218	Pyrus x bretschneideri MLP-like protein 43 (LOC103943026)
PCP002264	-4.07968	8.63e-08	1.79e-06	1.18846	38.2268	0.811403	XM_009376088	Pyrus x bretschneideri transcription repressor OFP4-like (LOC103963291)
PCP040630	-4.06201	2.55e-06	4.14e-05	0	20.13	10.3426	XM_009360266.2	Pyrus x bretschneideri F-box/LRR-repeat ,protein 13-like (LOC103949164), transcript variant X3,
PCP035462	-4.03138	4.96e-36	6.31e-34	14.3074	304.17	5.66703	XM_009381288	Pyrus x bretschneideri NADP-dependent D-sorbitol-6-phosphate dehydrogenase-like (LOC103967955)
PCP012414	-4.01791	1.42e-07	2.85e-06	1.11218	36.5964	2.88615	XM_018646098.1	Pyrus x bretschneideri uncharacterized ,LOC103941689 (LOC103941689), transcript variant X1, mRNA
PCP007509	-4.00304	3.31e-06	5.31e-05	0.0787287	17.9959	1.06085	XM_009360014	Pyrus x bretschneideri chitinase 2-like (LOC103948925)
PCP002905	-3.95679	1.49e-08	3.46e-07	1.24662	40.9883	1.73309	XM_018651546	Pyrus x bretschneideri cytochrome P450 86A22 (LOC103963865)
PCP028568	-3.93184	4.97e-06	7.68e-05	0.37741	16.8882	0.779443	XM_009345221	Pyrus x bretschneideri subtilisin-like protease SBT1.3 (LOC103935454)
PCP037535	-3.91141	9.38e-13	3.47e-11	2.64706	63.9041	10.3709	XM_009338432.2	Pyrus x bretschneideri peroxisomal ,(S)-2-hydroxy-acid oxidase GLO4-like (LOC103929269), mRNA
PCP010108	-3.90285	1.71e-10	4.95e-09	1.93878	51.7956	6.55185	XM_009357460.2	Pyrus x bretschneideri ethylene-responsive ,transcription factor SHINE 2-like (LOC103946697), mRNA
PCP012493	-3.84561	8.17e-33	9.38e-31	9.73876	186.156	15.3224	XM_009359175	Pyrus x bretschneideri tRNA wybutosine-synthesizing protein 2/3/4 (LOC103948175)
PCP022851	-3.83699	5.46e-30	5.64e-28	9.40373	174.439	17.9432	XM_009346078	Pyrus x bretschneideri 18.5 kDa class I heat shock protein-like (LOC103936226)
PCP043652	-3.8317	2.05e-05	0.000280651	0.411407	21.3987	1.03428	XM_009346285	Pyrus x bretschneideri WAT1-related protein At3g28050-like (LOC103936449)
PCP032325	-3.81213	5.24e-94	2.12e-91	34.9004	591.508	27.9633	XM_009358786	Pyrus x bretschneideri uncharacterized LOC103947825 (LOC103947825)
PCP009377	-3.74555	1.21e-08	2.85e-07	1.70368	41.174	6.65647	XM_018645103.1	Pyrus x bretschneideri outer envelope ,pore protein 16, chloroplastic-like (LOC103937752), transcript
PCP039709	-3.74259	6.15e-94	2.44e-91	36.9793	595.267	29.5797	XM_009358786	Pyrus x bretschneideri uncharacterized LOC103947825 (LOC103947825)
PCP009527	-3.71981	6.87e-28	6.55e-26	10.4866	178.012	7.24898	XM_009347941.2	Pyrus x bretschneideri major allergen ,Pru ar 1-like (LOC103937955), mRNA
PCP029983	-3.70278	1.83e-05	0.000252338	0.210705	14.575	0.179761	XM_009381004	Pyrus x bretschneideri fasciclin-like arabinogalactan protein 8 (LOC103967710)
PCP002128	-3.70188	2.23e-18	1.3e-16	5.28917	95.9158	26.2772	XM_008375402	Malus x domestica uncharacterized LOC103436948 (LOC103436948)
PCP030272	-3.65635	2.07e-13	8.15e-12	3.50437	68.7085	14.3966	XM_009340108.1	Pyrus x bretschneideri PLASMODESMATA ,CALLOSE-BINDING PROTEIN 3 (LOC103930732), mRNA
PCP013974	-3.62361	4.11e-89	1.5e-86	42.2771	626.856	108.742	NM_001294026	Malus domestica homeobox-leucine zipper protein ATHB-13-like (HD14)
PCP010690	-3.61852	2.86e-05	0.000376842	0.2008	13.531	0.291961	XM_009380995	Pyrus x bretschneideri receptor-like protein kinase HAIKU2 (LOC103967699)
PCP013305	-3.6107	1.06e-38	1.49e-36	24.5813	378.486	11.175	XM_009381288	Pyrus x bretschneideri NADP-dependent D-sorbitol-6-phosphate dehydrogenase-like (LOC103967955)
PCP008655	-3.60475	3.81e-13	1.46e-11	3.8777	65.6098	12.5236	XM_008376392	Malus x domestica PLASMODESMATA CALLOSE-BINDING PROTEIN 3-like (LOC103437878)
PCP017820	-3.57778	2.99e-15	1.4e-13	4.83288	78.8281	11.4457	XM_008392419	Malus x domestica uncharacterized LOC103452891 (LOC103452891)
PCP044276	-3.57499	7.66e-46	1.32e-43	24.8221	365.106	67.2823	XM_009362185.2	Pyrus x bretschneideri gibberellin-regulated ,protein 3-like (LOC103950926), mRNA
PCP001119	-3.53985	3.19e-18	1.83e-16	6.06045	94.411	5.54086	XM_009381040	Pyrus x bretschneideri formamidase-like (LOC103967744), transcript variant X1
PCP009848	-3.534	1.05e-83	3.52e-81	53.7802	757.609	111.609	XM_009343287	Pyrus x bretschneideri embryonic protein DC-8-like (LOC103933563), transcript variant X1
PCP044233	-3.52727	3.39e-08	7.51e-07	2.15499	40.3677	11.4724	***** No hits found *****,
PCP013105	-3.51876	8.59e-07	1.53e-05	1.30739	30.3121	1.88451	XM_009358168.2	Pyrus x bretschneideri protein BIG ,GRAIN 1-like E (LOC103947275), mRNA
PCP019856	-3.50731	6.24e-06	9.46e-05	1.19503	25.2185	3.93047	XM_009349134.2	Pyrus x bretschneideri uncharacterized ,LOC103939077 (LOC103939077), mRNA
PCP012413	-3.50222	2.35e-26	2.07e-24	10.2404	151.044	4.52901	XM_009351897	Pyrus x bretschneideri cytochrome P450 71A6-like (LOC103941696)
PCP016926	-3.50034	1.96e-11	6.41e-10	3.06571	56.2918	15.1417	XM_009360940	Pyrus x bretschneideri cell wall integrity and stress response component 1 (LOC103949820)
PCP015781	-3.49522	5.85e-05	0.000709871	0.344885	21.0104	1.1649	XM_009367817.2	Pyrus x bretschneideri isoeugenol synthase ,1-like (LOC103955902), transcript variant X2, mRNA
PCP027480	-3.49468	5.7e-10	1.54e-08	2.65866	46.9788	3.32041	XM_009370389	Pyrus x bretschneideri CAP-Gly domain-containing linker protein 1-like (LOC103958151), transcript variant X3
PCP037461	-3.48263	5.83e-05	0.00070837	0	12.2193	3.34446	XM_009335744.2	Pyrus x bretschneideri uncharacterized ,LOC103926864 (LOC103926864), mRNA
PCP013589	-3.48179	1.07e-06	1.88e-05	1.20344	29.3438	6.28247	XM_009350024	Pyrus x bretschneideri uncharacterized LOC103939927 (LOC103939927)
PCP003305	-3.47599	2.81e-11	8.86e-10	3.26137	55.6407	5.26948	XM_009362103	Pyrus x bretschneideri probable LRR receptor-like serine/threonine-protein kinase At1g14390 (LOC103950857)
PCP001424	-3.47246	6.17e-05	0.000744816	0.311026	12.3689	0	XM_009380106.2	Pyrus x bretschneideri dormancy-associated ,protein homolog 4-like (LOC103966879), transcript variant
PCP009714	-3.46885	3.68e-17	1.95e-15	6.32118	95.2038	22.6072	XM_009358472	Pyrus x bretschneideri zinc finger protein CONSTANS-LIKE 6-like (LOC103947556)
PCP020491	-3.46261	4.55e-22	3.18e-20	8.31323	120.026	12.7271	XR_665557.2	Pyrus x bretschneideri glucan endo-1,3-beta-glucosidase ,11-like (LOC103935954), transcript variant
PCP025826	-3.44969	6.07e-14	2.53e-12	4.62294	72.1994	6.54106	XM_009359025	Pyrus x bretschneideri probable pectinesterase/pectinesterase inhibitor 34 (LOC103948035)
PCP019616	-3.44649	1.47e-06	2.5e-05	1.40048	28.4582	2.14716	XM_009367176	Pyrus x bretschneideri transcription factor MYB86-like (LOC103955301)
PCP013764	-3.44271	1.25e-09	3.29e-08	2.81876	45.7916	9.60964	XM_009366541	Pyrus x bretschneideri nucleobase-ascorbate transporter 11 (LOC103954715), transcript variant X3
PCP019484	-3.43799	7.99e-16	3.89e-14	5.91684	84.6821	24.5096	XM_009377665.2	Pyrus x bretschneideri ribulose bisphosphate ,carboxylase/oxygenase activase, chloroplastic-like
PCP010424	-3.43706	1.54e-06	2.6e-05	1.29958	28.5816	3.87109	XM_009369408	Pyrus x bretschneideri chloroplast stem-loop binding protein of 41 kDa a, chloroplastic-like (LOC103957266)
PCP044258	-3.43077	4.25e-08	9.27e-07	2.11591	36.5413	3.80407	XM_009364791	Pyrus x bretschneideri probable polygalacturonase (LOC103953071), transcript variant X2
PCP016799	-3.41692	1.24e-05	0.000176422	1.13473	24.0906	1.77637	XM_008361670	Malus x domestica GRF1-interacting factor 1-like (LOC103423582)
PCP001194	-3.40979	1.39e-22	1.04e-20	8.98432	124.396	17.3351	XM_009362024.2	Pyrus x bretschneideri respiratory ,burst oxidase homolog protein C-like (LOC103950783), mRNA
PCP027137	-3.39982	3.57e-14	1.53e-12	4.89429	73.4571	8.58288	XM_009377926.2	Pyrus x bretschneideri serine/threonine-protein ,kinase CTR1 (LOC103964928), transcript variant
PCP025002	-3.39245	2.62e-40	3.85e-38	27.0078	356.106	19.9206	XM_018652474	Pyrus x bretschneideri DNA-damage-repair/toleration protein DRT100-like (LOC103967843)
PCP010318	-3.38006	7.26e-08	1.52e-06	1.87806	35.2261	2.61047	XM_018647062.1	Pyrus x bretschneideri repetitive proline-rich ,cell wall protein 2 (LOC103945574), mRNA
PCP029336	-3.36666	2.42e-13	9.47e-12	4.75204	67.5828	4.80504	XM_018647187	Pyrus x bretschneideri probable inactive leucine-rich repeat receptor-like protein kinase At3g03770 (LOC103946122)
PCP031997	-3.35711	0.000110473	0.00125633	0	11.1746	0	XM_009379393.2	Pyrus x bretschneideri uncharacterized ,LOC103966234 (LOC103966234), mRNA
PCP017445	-3.35673	0.000112282	0.00127286	0	11.785	0	XM_009343391.1	Pyrus x bretschneideri flavonol synthase/flavanone ,3-hydroxylase (LOC103933697), mRNA
PCP030165	-3.35671	2e-101	9.34e-99	64.75	799.071	125.614	XM_009367147	Pyrus x bretschneideri aspartate, glycine, lysine and serine-rich protein (LOC103955268)
PCP017967	-3.35176	0.000113682	0.00128738	0.0141597	11.3953	0.0554917	XM_018651546.1	Pyrus x bretschneideri cytochrome P450 ,86A22 (LOC103963865), mRNA
PCP010229	-3.35143	5.61e-07	1.03e-05	1.75894	30.4375	3.65799	XM_017331298	Malus x domestica uncharacterized LOC108172991 (LOC108172991)
PCP019982	-3.35096	3.51e-15	1.63e-13	5.86948	83.8452	108.963	XM_009372216	Pyrus x bretschneideri protein EXORDIUM-like 3 (LOC103959847)
PCP024756	-3.34329	9.11e-53	1.96e-50	29.3484	364.194	89.7447	XM_009352080	Pyrus x bretschneideri RING-H2 finger protein ATL79-like (LOC103941881)
PCP024094	-3.33902	1.24e-98	5.53e-96	89.9983	1089.75	412.173	XM_009369562.2	Pyrus x bretschneideri probable aquaporin ,PIP1-2 (LOC103957407), mRNA
PCP002199	-3.32904	0.000128186	0.00143723	0.165904	11.1891	0.511257	XM_009378432	Pyrus x bretschneideri protein SRG1-like (LOC103965378)
PCP000299	-3.32584	1.15e-13	4.74e-12	4.82371	69.6961	6.47757	XM_008367147	Malus x domestica GDSL esterase/lipase At5g14450-like (LOC103429006)
PCP026058	-3.32383	2.42e-05	0.000326082	1.16819	22.8335	2.04532	XM_018646733	Pyrus x bretschneideri uncharacterized LOC103944436 (LOC103944436)
PCP024139	-3.32037	0.000137181	0.00152297	0.523971	18.2657	0.377916	XM_009368847.2	Pyrus x bretschneideri uncharacterized ,LOC103956802 (LOC103956802), mRNA
PCP026337	-3.31802	7.95e-07	1.43e-05	1.50707	30.1633	3.81953	XM_009348007.2	Pyrus x bretschneideri probable aquaporin ,TIP-type (LOC103938012), mRNA
PCP015856	-3.31687	0.000134755	0.00150069	0.271254	10.9503	0.663863	XM_009376640.2	Pyrus x bretschneideri zinc finger ,CCCH domain-containing protein 53-like (LOC103963791), mRNA
PCP004957	-3.31614	4.04e-06	6.35e-05	1.31402	26.0841	7.05062	NM_001302294	Pyrus x bretschneideri chlorophyll a-b binding protein, chloroplastic (LOC103929687)
PCP035354	-3.30164	0.000233621	0.00243853	0.492606	14.2308	1.16073	***** No hits found *****,
PCP014610	-3.30161	0.000151451	0.00166418	0.739251	17.9426	0.995679	XM_009369181.2	Pyrus x bretschneideri ethylene-responsive ,transcription factor TINY (LOC103957094), mRNA
PCP022841	-3.29621	2.47e-05	0.000330965	1.36886	21.8219	3.00528	XM_009346184.2	Pyrus x bretschneideri sedoheptulose-1,7-bisphosphatase, ,chloroplastic-like (LOC103936339), mRNA
PCP020159	-3.29297	8.45e-54	1.87e-51	28.9926	346.432	124.997	XM_009368649.2	Pyrus x bretschneideri photosystem ,I reaction center subunit II, chloroplastic-like (LOC103956623),
PCP027368	-3.29072	2.63e-05	0.000349296	1.17687	21.8585	210.735	XM_017331705	Malus x domestica universal stress protein A-like protein (LOC103433873), transcript variant X1
PCP030098	-3.28434	1.19e-85	4.18e-83	69.6463	812.277	322.669	XM_009369549	Pyrus x bretschneideri aquaporin PIP1-1-like (LOC103957395), transcript variant X1
PCP018284	-3.27744	0.000163252	0.00177345	0	10.5932	0.0788013	XM_008378967	Malus x domestica beta-galactosidase 5-like (LOC103440292)
PCP027316	-3.27744	0.000163252	0.00177345	0.122043	10.6448	1.03783	XM_009343440.2	Pyrus x bretschneideri sedoheptulose-1,7-bisphosphatase, ,chloroplastic-like (LOC103933754), mRNA
PCP037523	-3.27215	3.06e-09	7.7e-08	2.82609	44.3108	5.48805	XM_009365667	Pyrus x bretschneideri protein SRG1-like (LOC103953863), transcript variant X2
PCP029207	-3.2675	0.000177764	0.00190901	0.63648	17.749	0.409829	XM_009379743.2	Pyrus x bretschneideri CASP-like protein ,1F2 (LOC103966571), mRNA
PCP033092	-3.2641	4.42e-09	1.09e-07	3.00434	44.451	4.62597	XM_009371035.2	Pyrus x bretschneideri HVA22-like protein ,a (LOC103958728), mRNA
PCP018798	-3.26059	5.66e-35	6.98e-33	16.9329	202.267	5.81373	XM_009381121	Pyrus x bretschneideri thaumatin-like protein 1 (LOC103967808)
PCP009876	-3.25375	2.88e-07	5.57e-06	2.01175	32.2854	4.11904	XM_009357786	Pyrus x bretschneideri uncharacterized GPI-anchored protein At4g28100-like (LOC103946956)
PCP029024	-3.24174	0.000197706	0.00209523	0	11.0354	0.0879493	XM_009375398	Pyrus x bretschneideri transport inhibitor response 1-like protein (LOC103962651)
PCP018708	-3.23828	0.000199343	0.00211154	0	10.612	4.58555	XM_009364583.2	Pyrus x bretschneideri catalase isozyme ,1-like (LOC103952896), mRNA
PCP019412	-3.23807	0.000199559	0.00211278	0.263855	10.8016	0.566973	XM_009377164	Pyrus x bretschneideri ras-related protein RABA3 (LOC103964249)
PCP019816	-3.23731	1.62e-06	2.73e-05	1.88811	28.2193	3.97381	XM_009336466	Pyrus x bretschneideri cytokinin riboside 5'-monophosphate phosphoribohydrolase LOG8-like (LOC103927525)
PCP023315	-3.2328	3.67e-05	0.000470292	1.38088	20.5938	2.35135	XM_018650472.1	Pyrus x bretschneideri titin-like (LOC103959766), ,partial mRNA
PCP013620	-3.22901	1.33e-07	2.68e-06	2.12104	36.1358	1.19998	XM_018649895	Pyrus x bretschneideri uncharacterized LOC103957459 (LOC103957459)
PCP002857	-3.20611	3.63e-11	1.13e-09	4.57508	57.0464	13.4359	XM_009335975	Pyrus x bretschneideri uncharacterized protein At5g48480-like (LOC103927081)
PCP031749	-3.20433	4.48e-09	1.1e-07	3.18832	46.4951	4.55786	XM_009354011.2	Pyrus x bretschneideri late embryogenesis ,abundant protein Lea5-D (LOC103943672), mRNA
PCP011858	-3.18859	0.000250082	0.00259397	0.461973	9.90903	0.275335	XM_008385581	Malus x domestica PAP-specific phosphatase HAL2-like (LOC103446461)
PCP002002	-3.18859	0.000250082	0.00259397	0.202113	10.0283	0.550014	XM_009348366	Pyrus x bretschneideri protein MIZU-KUSSEI 1-like (LOC103938357)
PCP000331	-3.18778	7.12e-84	2.43e-81	125.454	1371.31	191.154	XM_009357380	Pyrus x bretschneideri probable aquaporin PIP2-8 (LOC103946629)
PCP035757	-3.18538	4.97e-05	0.000616325	0.6151	19.9783	2.49659	XM_009344501	Pyrus x bretschneideri uncharacterized LOC103934754 (LOC103934754)
PCP017753	-3.1817	0.000258798	0.0026689	0	9.9578	0.536457	XR_001952221.1	Pyrus x bretschneideri protein STRICTOSIDINE ,SYNTHASE-LIKE 5-like (LOC103936536), transcript variant
PCP038925	-3.18158	0.000258955	0.00266924	0	9.86568	11.2024	XR_001954399	Pyrus x bretschneideri uncharacterized LOC103961851 (LOC103961851), transcript variant X4, misc_RNA.
PCP018963	-3.17682	1.26e-45	2.14e-43	26.5888	294.508	112.215	XM_018645714	Pyrus x bretschneideri aquaporin PIP1-3-like (LOC103940146)
PCP011875	-3.16447	4.45e-17	2.33e-15	8.72863	102.045	26.5908	XM_009344381	Pyrus x bretschneideri ribulose bisphosphate carboxylase small chain, chloroplastic (LOC103934623)
PCP007916	-3.159	3e-27	2.77e-25	15.3701	171.939	11.8819	XM_009374620.2	Pyrus x bretschneideri 21 kDa protein-like ,(LOC103961966), mRNA
PCP019173	-3.15832	2.06e-25	1.77e-23	25.8335	293.083	30.7232	XM_008385924	Malus x domestica major latex allergen Hev b 5-like (LOC103446786)
PCP017906	-3.15634	2.41e-10	6.83e-09	4.02601	51.7047	4.0804	XM_009362362	Pyrus x bretschneideri peroxidase 42-like (LOC103951047)
PCP018189	-3.14308	6.32e-05	0.000761881	1.15059	19.5316	1.9788	XM_017328830	Malus x domestica phototropin-1-like (LOC103422828)
PCP021215	-3.13246	1.94e-17	1.06e-15	8.03545	95.1966	10.5301	XM_008364811	Malus x domestica probable glutamate carboxypeptidase 2 (LOC103426731)
PCP018293	-3.13134	1.46e-76	4.61e-74	52.3155	552.075	74.6244	XM_009337351	Pyrus x bretschneideri probable cysteine protease RD19C (LOC103928316)
PCP006661	-3.12323	0.000340998	0.00340825	0.263815	9.63921	0.969954	XM_008376221	Malus x domestica serine/threonine-protein kinase HT1-like (LOC103437725)
PCP041224	-3.11856	4.65e-06	7.23e-05	1.73104	25.8672	0.75157	XM_009353941.2	Pyrus x bretschneideri CASP-like protein ,1E2 (LOC103943619), mRNA
PCP044484	-3.10406	1.24e-06	2.14e-05	1.98226	28.8732	1.87344	XM_009356972	Pyrus x bretschneideri potassium channel AKT2/3 (LOC103946311), transcript variant X2
PCP024355	-3.09848	0.00055518	0.00519854	0.433919	12.28	1.85956	XM_018646923	Pyrus x bretschneideri uncharacterized LOC103945052 (LOC103945052)
PCP011513	-3.0908	2.42e-05	0.000325794	1.34002	22.1016	0.345372	XM_009343512	Pyrus x bretschneideri bZIP transcription factor 2-like (LOC103933825)
PCP041476	-3.08907	0.000398188	0.00390591	0.108628	9.45375	0.205443	XM_009361011	Pyrus x bretschneideri vinorine synthase-like (LOC103949878)
PCP022734	-3.08896	0.000398395	0.00390591	0.150717	9.55997	0.265606	XM_018652367	Pyrus x bretschneideri inactive leucine-rich repeat receptor-like protein kinase CORYNE (LOC103967260), transcript variant X2
PCP012583	-3.08896	0.000398395	0.00390591	0.042148	9.2936	0.0759947	XM_009374491.2	Pyrus x bretschneideri aspartyl protease ,AED3 (LOC103961854), mRNA
PCP022849	-3.08636	9.53e-16	4.59e-14	7.87398	89.5017	6.37022	XM_008383645	Malus x domestica E3 ubiquitin-protein ligase MARCH8-like (LOC103444687)
PCP008430	-3.08622	2.02e-07	3.99e-06	2.82977	36.1495	4.99181	XM_009335813	Pyrus x bretschneideri universal stress protein A-like protein (LOC103926934)
PCP041552	-3.08555	6.66e-08	1.41e-06	3.06289	39.5042	5.49308	XM_009344688.2	Pyrus x bretschneideri pectin acetylesterase ,9-like (LOC103934921), transcript variant X2, mRNA
PCP013307	-3.07731	2.1e-07	4.14e-06	2.61334	35.8656	1.42616	XM_009381285	Pyrus x bretschneideri NADP-dependent D-sorbitol-6-phosphate dehydrogenase-like (LOC103967952)
PCP025674	-3.05846	2.89e-12	1.01e-10	5.98353	64.448	13.6811	XM_009367378	Pyrus x bretschneideri serpin-ZX-like (LOC103955478)
PCP017504	-3.04779	3.97e-62	1e-59	68.4011	681.937	157.988	XM_009380445	Pyrus x bretschneideri calvin cycle protein CP12-1, chloroplastic (LOC103967177)
PCP008584	-3.04638	0.00011183	0.00126975	1.18991	17.958	1.02611	XM_009360983.2	Pyrus x bretschneideri probable pectate ,lyase 5 (LOC103949854), mRNA
PCP027340	-3.04044	0.000496824	0.00471587	0.431372	9.08722	0.177202	XM_009363493.2	Pyrus x bretschneideri BAHD acyltransferase ,At5g47980-like (LOC103951982), mRNA
PCP027359	-3.02898	1.61e-13	6.42e-12	6.87878	72.8307	14.9324	XM_009339906	Pyrus x bretschneideri nicotianamine synthase-like (LOC103930560)
PCP003987	-3.02567	7.38e-12	2.52e-10	6.2146	70.2395	13.0175	XM_009371042.2	Pyrus x bretschneideri transcription ,factor PRE6-like (LOC103958734), mRNA
PCP014112	-3.00547	1.06e-12	3.88e-11	6.49551	68.1621	8.43453	XM_009348591	Pyrus x bretschneideri zinc finger protein 7-like (LOC103938573)
PCP014593	-2.99687	7.02e-12	2.4e-10	5.76844	65.2991	10.8317	XM_008387790	Malus x domestica uncharacterized LOC103448526 (LOC103448526)
PCP025962	-2.98467	0.000638116	0.0058929	0.266486	8.89402	0.392971	XM_009364690.2	Pyrus x bretschneideri short-chain ,dehydrogenase TIC 32, chloroplastic (LOC103952981), mRNA
PCP028363	-2.97935	9.39e-26	8.17e-24	23.0434	226.026	14.3064	NM_001302328.1 Pyrus x bretschneideri 8-hydroxygeraniol dehydrogenase-like ,(SAD), mRNA
PCP028407	-2.97532	2.05e-05	0.000280245	1.95206	23.7865	3.45847	XM_009348359.2	Pyrus x bretschneideri proline-rich ,protein 4 (LOC103938352), mRNA
PCP001804	-2.96706	0.000177386	0.00190662	1.26981	17.0271	3.1454	XM_018647477	Pyrus x bretschneideri nucleolar protein 14 (LOC103947277)
PCP021875	-2.96333	0.000183636	0.00196106	0.927904	17.0764	0.404896	XM_009354267	Pyrus x bretschneideri uncharacterized LOC103943894 (LOC103943894)
PCP007595	-2.9615	1.24e-11	4.14e-10	6.1968	63.1198	17.6919	XM_009373947	Pyrus x bretschneideri cytochrome P450 82G1-like (LOC103961404), transcript variant X1
PCP042645	-2.95022	2.02e-11	6.57e-10	6.00689	63.3231	12.4496	XM_009367378	Pyrus x bretschneideri serpin-ZX-like (LOC103955478)
PCP042834	-2.94547	2.25e-05	0.000304526	1.79543	28.2261	3.36738	XM_018645119	Pyrus x bretschneideri beta-glucosidase 42-like (LOC103937828)
PCP023040	-2.93971	0.00020713	0.0021854	1.22968	16.6517	2.95093	XM_009376346.2	Pyrus x bretschneideri uncharacterized ,LOC103963517 (LOC103963517), transcript variant X4, mRNA
PCP027636	-2.93162	7.5e-26	6.58e-24	20.9551	199.544	26.7365	XM_009340670	Pyrus x bretschneideri asparagine synthetase [glutamine-hydrolyzing] (LOC103931235)
PCP010763	-2.92974	0.000812485	0.00725962	0.091618	8.58134	3.17143	XM_009341718.2	Pyrus x bretschneideri ribosomal RNA ,small subunit methyltransferase nep-1-like (LOC103932168),
PCP017342	-2.91723	5.67e-17	2.92e-15	10.4517	103.026	9.73106	XM_008365099	Malus x domestica linoleate 13S-lipoxygenase 2-1, chloroplastic-like (LOC103427024), partial mRNA.
PCP040107	-2.90847	3.11e-06	5e-05	2.69822	32.4563	8.39249	XM_009344776.2	Pyrus x bretschneideri uncharacterized ,LOC103935006 (LOC103935006), transcript variant X2, mRNA
PCP029972	-2.90507	0.000257801	0.00266246	0.911782	16.3864	2.22695	XM_009339033	Pyrus x bretschneideri transcription factor DIVARICATA-like (LOC103929798)
PCP017494	-2.90014	1.52e-09	3.94e-08	4.81176	48.95	7.39335	XM_008379527	Malus x domestica subtilisin-like protease SBT1.6 (LOC103440818)
PCP016963	-2.89291	9.25e-06	0.000136098	1.93095	25.3503	3.60669	XM_009351456.2	Pyrus x bretschneideri uncharacterized ,LOC103941231 (LOC103941231), mRNA
PCP013813	-2.89266	2.11e-10	6e-09	7.08071	74.6625	2.47243	XM_009364326.2	Pyrus x bretschneideri phytosulfokines ,3 (LOC103952672), mRNA
PCP005675	-2.88501	0.000279663	0.00286312	1.20788	16.1993	2.02138	XM_009356135	Pyrus x bretschneideri protein IQ-DOMAIN 14 (LOC103945551), transcript variant X3
PCP018273	-2.8821	9.29e-05	0.00107776	1.44517	18.8121	6.87668	XM_009370037	Pyrus x bretschneideri myosin-binding protein 1 (LOC103957817), partial mRNA.
PCP005563	-2.8806	8.77e-11	2.61e-09	6.21078	60.2412	9.84348	XM_009376245	Pyrus x bretschneideri oligopeptide transporter 3 (LOC103963131)
PCP029997	-2.87501	4.93e-28	4.74e-26	19.2229	175.142	15.4786	XM_009371229	Pyrus x bretschneideri 1-aminocyclopropane-1-carboxylate oxidase homolog 1-like (LOC103958907)
PCP021495	-2.87279	0.000311747	0.00315035	0.664084	15.8545	0.896764	XM_009372248.2	Pyrus x bretschneideri photosystem ,II reaction center Psb28 protein-like (LOC103959875), mRNA
PCP029256	-2.872	1.94e-07	3.84e-06	3.51264	36.2371	9.68189	XM_009378962	Pyrus x bretschneideri BAG family molecular chaperone regulator 6 (LOC103965870), transcript variant X3
PCP040275	-2.87083	5.27e-06	8.08e-05	2.66352	31.8625	21.2259	XM_009359179	Pyrus x bretschneideri ATP synthase gamma chain, chloroplastic (LOC103948177)
PCP012359	-2.86626	0.00106821	0.00922962	0.0369053	7.8095	0.0894463	XM_018649524	Pyrus x bretschneideri ribosome-binding protein 1-like (LOC103955659)
PCP044574	-2.86106	4.32e-06	6.74e-05	2.47422	27.4618	3.56339	XM_018642524	Pyrus x bretschneideri 65-kDa microtubule-associated protein 1-like (LOC103927000)
PCP031098	-2.86099	9.04e-52	1.87e-49	87.6571	767.913	235.11	XM_009380877	Pyrus x bretschneideri oxygen-evolving enhancer protein 1, chloroplastic (LOC103967609)
PCP027546	-2.85787	0.000322714	0.00325152	0.672607	15.6502	1.38368	XM_009381246	Pyrus x bretschneideri ferric reduction oxidase 6-like (LOC103967917)
PCP014722	-2.85384	0.000334348	0.003353	0.741409	15.763	1.3101	XM_009375655	Pyrus x bretschneideri bifunctional 3-dehydroquinate dehydratase/shikimate dehydrogenase, chloroplastic-like (LOC103962879), transcript variant X2
PCP018043	-2.84504	0.00116815	0.00994109	0.197958	8.04754	0.598989	XM_008342697	Malus x domestica basic 7S globulin (LOC103403847)
PCP028430	-2.83967	1.4e-05	0.000196333	1.80186	23.823	4.96496	XM_009365282.2	Pyrus x bretschneideri 2-methylene-furan-3-one ,reductase-like (LOC103953529), mRNA
PCP005413	-2.82891	0.000376944	0.00372623	1.07354	15.2353	0.719417	XM_018647431.1	Pyrus x bretschneideri uncharacterized ,LOC103947043 (LOC103947043), transcript variant X2, mRNA
PCP001471	-2.82503	1.71e-10	4.95e-09	6.66139	60.8544	7.92551	XM_009361218.2	Pyrus x bretschneideri GDSL esterase/lipase ,At3g48460 (LOC103950064), mRNA
PCP030241	-2.8144	6.72e-12	2.31e-10	7.26571	68.115	12.54	XM_009349744	Pyrus x bretschneideri senescence-associated carboxylesterase 101-like (LOC103939637), transcript variant X2
PCP043487	-2.80808	9.51e-05	0.0011005	1.5602	21.7496	8.78007	XM_009356557	Pyrus x bretschneideri peroxisomal (S)-2-hydroxy-acid oxidase-like (LOC103945960), transcript variant X1
PCP010198	-2.80303	2.63e-12	9.22e-11	7.67223	70.0445	33.0911	XM_009342422.2	Pyrus x bretschneideri aminopeptidase ,M1-like (LOC103932778), mRNA
PCP009938	-2.79973	2.07e-10	5.92e-09	6.008	56.1991	5.58084	XR_664329	Pyrus x bretschneideri uncharacterized LOC103928330 (LOC103928330), ncRNA.
PCP000513	-2.77274	0.00163683	0.0133731	0.746402	12.181	3.13206	XM_009360541.2	Pyrus x bretschneideri fructose-1,6-bisphosphatase, ,chloroplastic-like (LOC103949429), mRNA
PCP014426	-2.77066	6.35e-21	4.21e-19	14.8333	127.189	20.1248	XM_009347952	Pyrus x bretschneideri dof zinc finger protein DOF5.4 (LOC103937962)
PCP005185	-2.76911	0.000516836	0.00488639	0.891884	14.4994	3.06812	XM_009371040.2	Pyrus x bretschneideri transcription ,factor TCP14 (LOC103958732), mRNA
PCP009064	-2.76301	2.57e-05	0.000342702	2.06639	22.4152	2.36034	NM_001302278	Pyrus x bretschneideri beta-galactosidase 8-like (GAL6)
PCP024791	-2.7574	7.93e-11	2.38e-09	6.89323	62.9771	191.02	XM_009370830.2	Pyrus x bretschneideri CASP-like protein ,1D1 (LOC103958556), transcript variant X1, mRNA
PCP011038	-2.75417	2.99e-07	5.75e-06	3.55022	36.0025	6.55712	XM_009349744.2	Pyrus x bretschneideri senescence-associated ,carboxylesterase 101-like (LOC103939637), transcript
PCP004304	-2.75071	8.55e-05	0.00100197	1.7986	19.8725	14.8432	XM_008344062	Malus x domestica photosystem I chlorophyll a/b-binding protein 3-1, chloroplastic (LOC103405098)
PCP005096	-2.74041	3.02e-08	6.73e-07	4.78408	43.46	7.8651	XM_009380061	Pyrus x bretschneideri beta-glucuronosyltransferase GlcAT14A-like (LOC103966844)
PCP029314	-2.73827	0.000606449	0.00563439	1.34469	14.162	6.79382	XM_017337295	Malus x domestica sedoheptulose-1,7-bisphosphatase, chloroplastic (LOC103455093)
PCP017219	-2.73794	2.45e-15	1.15e-13	10.6357	90.585	28.8347	XR_001953456.1	Pyrus x bretschneideri glucan endo-1,3-beta-glucosidase ,11-like (LOC103950707), transcript variant
PCP013400	-2.73751	5.16e-31	5.63e-29	25.1463	205.986	25.5174	XM_018644140.1	Pyrus x bretschneideri E3 ubiquitin-protein ,ligase EL5-like (LOC103933833), mRNA
PCP003371	-2.73593	0.000618586	0.00573722	0.720832	14.59	2.47586	XM_009376407.2	Pyrus x bretschneideri RING-H2 finger ,protein ATL33 (LOC103963576), mRNA
PCP000668	-2.72907	0.000653968	0.00602633	0.782331	14.4499	0.927996	XM_009359625	Pyrus x bretschneideri subtilisin-like protease SBT1.5 (LOC103948579), transcript variant X1
PCP010264	-2.72597	1.02e-06	1.79e-05	3.492	33.0316	4.59776	XM_009376132	Pyrus x bretschneideri root phototropism protein 2-like (LOC103963318)
PCP029105	-2.72551	4.86e-34	5.83e-32	35.6579	286.735	97.4348	XM_009354232	Pyrus x bretschneideri auxin-responsive protein IAA27-like (LOC103943871)
PCP032175	-2.72143	1.86e-21	1.27e-19	18.0542	147.24	30.4064	XM_018645127	Pyrus x bretschneideri truncated transcription factor CAULIFLOWER A-like (LOC103938035), transcript variant X3
PCP032702	-2.71081	6.45e-14	2.68e-12	9.85498	83.8631	18.6167	XM_008390587	Malus x domestica photosystem I reaction center subunit XI, chloroplastic-like (LOC103451149)
PCP019615	-2.7082	4.44e-22	3.12e-20	18.668	148.439	38.1722	XM_018642805.1	Pyrus x bretschneideri titin-like (LOC103928263), ,mRNA
PCP042084	-2.70663	0.000280104	0.00286386	1.27854	16.3809	2.87097	***** No hits found *****,
PCP033183	-2.70201	3.74e-06	5.91e-05	2.91963	29.7425	7.10915	XM_009374332.2	Pyrus x bretschneideri uncharacterized ,LOC103961744 (LOC103961744), transcript variant X1, mRNA
PCP023168	-2.70096	0.00074634	0.00675879	0.882044	13.9745	1.53843	XM_018649938.1	Pyrus x bretschneideri cinnamoyl-CoA ,reductase 1-like (LOC103957590), mRNA
PCP028946	-2.68992	3.07e-05	0.000400349	2.39227	25.1142	4.28834	XM_008355376	Malus x domestica translation initiation factor IF-2-like (LOC103417185)
PCP040050	-2.68117	7.65e-05	0.000906822	1.74165	22.2061	2.66983	XR_001953348.1	Pyrus x bretschneideri uncharacterized ,LOC103949141 (LOC103949141), ncRNA
PCP022760	-2.68031	3.9e-11	1.21e-09	8.38733	67.2641	11.1057	XM_018643576	Pyrus x bretschneideri uncharacterized LOC103931571 (LOC103931571)
PCP041338	-2.67989	0.00230302	0.017916	0.197813	7.42664	0.360949	XM_009343067	Pyrus x bretschneideri phosphoglycerate mutase-like protein AT74H (LOC103933380)
PCP026380	-2.67989	0.00230302	0.017916	0.200726	6.94516	0.559424	XM_009360034.2	Pyrus x bretschneideri uncharacterized ,LOC103948940 (LOC103948940), mRNA
PCP004331	-2.67673	0.000333937	0.00335045	1.79051	16.268	3.67817	XM_009373135	Pyrus x bretschneideri DELLA protein GAI-like (LOC103960656)
PCP028047	-2.67342	9.54e-06	0.00013967	2.57305	26.1483	2.55769	XM_009335398	Pyrus x bretschneideri protein NRT1/ PTR FAMILY 6.3-like (LOC103926588)
PCP000359	-2.66302	0.000104722	0.00119728	1.81628	21.9395	1.2033	XM_009371788	Pyrus x bretschneideri aspartic proteinase PCS1-like (LOC103959443)
PCP036605	-2.6556	2.08e-06	3.45e-05	3.2621	30.8938	8.02343	XM_018648140.1	Pyrus x bretschneideri cycloeucalenol ,cycloisomerase-like (LOC103950025), transcript variant X1,
PCP021785	-2.65449	1.17e-05	0.000167473	2.56433	26.0796	4.958	XM_018649207	Pyrus x bretschneideri perakine reductase-like (LOC103954412)
PCP041328	-2.65219	0.000102025	0.00117018	2.18396	21.8995	14.4648	XM_009361878.2	Pyrus x bretschneideri ATP synthase ,gamma chain, chloroplastic-like (LOC103950613), mRNA
PCP016618	-2.64185	3.28e-18	1.88e-16	15.6425	121.994	26.5137	XM_009365835	Pyrus x bretschneideri protein YLS3-like (LOC103954028), transcript variant X3
PCP030957	-2.64159	0.000987102	0.00862853	0.893547	13.4878	3.71407	XM_009342310	Pyrus x bretschneideri BAG family molecular chaperone regulator 7-like (LOC103932671)
PCP006549	-2.64119	2.48e-06	4.03e-05	3.56705	30.9696	8.72144	XM_009367739	Pyrus x bretschneideri transcription factor MYB86 (LOC103955839)
PCP044909	-2.63863	0.000175636	0.00189121	1.91163	18.4638	6.35345	XM_009350596.1	Pyrus x bretschneideri uncharacterized ,LOC103940484 (LOC103940484), mRNA
PCP016470	-2.63164	7.62e-05	0.000903974	1.95325	20.5744	2.23342	XM_009351699	Pyrus x bretschneideri protein qua-1 (LOC103941500), transcript variant X1
PCP020575	-2.62794	0.00283988	0.0212235	0.909456	11.0955	0.636271	XM_009362742.2	Pyrus x bretschneideri glycine-rich ,protein 23-like (LOC103951384), mRNA
PCP020485	-2.62033	0.00291579	0.0217003	0.074814	6.73582	0.78772	XM_009365282.2	Pyrus x bretschneideri 2-methylene-furan-3-one ,reductase-like (LOC103953529), mRNA
PCP002850	-2.62032	0.00291581	0.0217003	0.160423	6.70668	0.107427	XM_009357831.2	Pyrus x bretschneideri pleiotropic ,drug resistance protein 2-like (LOC103947005), mRNA
PCP017394	-2.62032	0.00291581	0.0217003	0.135385	6.42963	0	XM_009365756.2	Pyrus x bretschneideri ethylene-responsive ,transcription factor WIN1-like (LOC103953943), mRNA
PCP015317	-2.61888	8.63e-25	7.1e-23	22.5107	170.672	159.729	XM_009368263	Pyrus x bretschneideri oxygen-evolving enhancer protein 3-2, chloroplastic (LOC103956260)
PCP000717	-2.60937	0.00303768	0.0224981	0.0269433	6.53452	0.0251953	XM_009372752.2	Pyrus x bretschneideri protein trichome ,birefringence-like 19 (LOC103960299), mRNA
PCP000751	-2.60906	9.05e-05	0.00105469	2.22727	20.3082	4.92672	XM_009337046.2	Pyrus x bretschneideri protein MARD1-like ,(LOC103928038), mRNA
PCP030120	-2.6087	0.0011568	0.00987186	1.0008	13.1953	2.29465	XM_008370788	Malus x domestica serine/threonine protein phosphatase 2A 57 kDa regulatory subunit B' alpha isoform (LOC103432588)
PCP010552	-2.60725	5.21e-05	0.00064296	2.4704	23.2875	2.14806	XM_009378650.2	Pyrus x bretschneideri ethylene-responsive ,transcription factor SHINE 2-like (LOC103965575), mRNA
PCP014977	-2.60688	0.0035767	0.0258483	0.309934	8.67907	0.652323	XM_009378489.2	Pyrus x bretschneideri ribosomal RNA ,small subunit methyltransferase NEP1-like (LOC103965430),
PCP015378	-2.59478	0.000318664	0.00321373	1.92955	18.5679	17.2401	XM_009344180.2	Pyrus x bretschneideri chlorophyll ,a-b binding protein 13, chloroplastic (LOC103934433), mRNA
PCP017646	-2.59452	0.00325397	0.0238476	0.513765	10.5003	0.451937	***** No hits found *****,
PCP000442	-2.59202	0.00131467	0.0110748	1.07805	13.1123	1.98114	XM_009354018.2	Pyrus x bretschneideri uncharacterized ,LOC103943679 (LOC103943679), mRNA
PCP017220	-2.57906	1.49e-29	1.51e-27	32.7022	239.547	30.3588	XM_009361932	Pyrus x bretschneideri granule-bound starch synthase 1, chloroplastic/amyloplastic-like (LOC103950708)
PCP018736	-2.57532	5.85e-05	0.000709871	2.38091	22.4891	5.17916	XM_009367146	Pyrus x bretschneideri 26.5 kDa heat shock protein, mitochondrial (LOC103955267)
PCP022982	-2.57084	0.00140216	0.011687	1.37883	12.6343	1.82117	XM_009352291	Pyrus x bretschneideri subtilisin-like protease SBT1.6 (LOC103942088)
PCP032179	-2.56881	7.24e-13	2.7e-11	10.563	80.7472	15.9937	XM_009347952	Pyrus x bretschneideri dof zinc finger protein DOF5.4 (LOC103937962)
PCP034191	-2.56574	1.12e-05	0.000161438	3.30701	26.714	2.36103	XM_009351549	Pyrus x bretschneideri glutamate decarboxylase-like (LOC103941354)
PCP018057	-2.55827	1.66e-18	9.75e-17	20.7533	153.199	142.515	XM_009374005.2	Pyrus x bretschneideri chlorophyll ,a-b binding protein, chloroplastic (LOC103961459), mRNA
PCP006250	-2.55617	1.44e-38	2.02e-36	39.714	281.344	63.8894	XM_008365255	Malus x domestica tetraspanin-3-like (LOC103427184)
PCP012637	-2.55168	2.45e-11	7.87e-10	9.34448	70.4416	26.1496	XM_009355393.2	Pyrus x bretschneideri outer envelope ,pore protein 16, chloroplastic-like (LOC103944918), transcript
PCP035941	-2.5511	0.000834373	0.0074428	1.41258	15.3889	4.30104	XM_018652072.1	Pyrus x bretschneideri uncharacterized ,LOC103965968 (LOC103965968), transcript variant X2, mRNA
PCP006976	-2.55064	0.00381366	0.0271586	0.387973	6.39153	1.0101	XM_009352909.1	Pyrus x bretschneideri UDP-glycosyltransferase ,76F1-like (LOC103942718), mRNA
PCP023424	-2.55039	0.000741421	0.00672825	1.33963	15.0671	4.44484	XM_009359696.2	Pyrus x bretschneideri 28 kDa ribonucleoprotein, ,chloroplastic (LOC103948655), mRNA
PCP006093	-2.54761	1.35e-05	0.000190875	2.97013	26.0852	5.82928	XM_009375915	Pyrus x bretschneideri glucan endo-1,3-beta-glucosidase 7-like (LOC103963137)
PCP025060	-2.53798	0.00162735	0.0133108	1.14116	12.3361	1.99447	XM_009369139	Pyrus x bretschneideri probable inactive receptor kinase At5g67200 (LOC103957057)
PCP019535	-2.53674	0.000479267	0.00456943	1.64197	17.6018	9.18761	XM_009336248.2	Pyrus x bretschneideri plastocyanin ,(LOC103927331), mRNA
PCP043175	-2.53325	2.03e-23	1.6e-21	24.1806	172.36	53.884	XM_009356145	Pyrus x bretschneideri cytochrome P450 86B1-like (LOC103945558)
PCP032456	-2.52605	0.00416415	0.029228	0	6.22706	0.529506	XM_009369148.2	Pyrus x bretschneideri auxin-responsive ,protein IAA2-like (LOC103957069), transcript variant X1,
PCP037299	-2.52282	2.29e-48	4.21e-46	57.4961	394.881	141.557	XM_009381294	Pyrus x bretschneideri auxin-induced protein 15A-like (LOC103967961)
PCP015930	-2.52009	1.13e-05	0.000163299	3.22257	28.2818	9.96101	XM_018646064.1	Pyrus x bretschneideri amidase 1-like ,(LOC103941511), transcript variant X3, mRNA
PCP004369	-2.50989	0.00499452	0.0339037	0.329829	8.33469	1.14672	XM_009352141.2	Pyrus x bretschneideri uncharacterized ,LOC103941943 (LOC103941943), mRNA
PCP043663	-2.50531	0.0045511	0.0313899	0.574672	9.99246	1.42856	XM_009337512.2	Pyrus x bretschneideri type I inositol ,polyphosphate 5-phosphatase 4-like (LOC103928467), transcript
PCP027270	-2.5006	0.000926355	0.00816493	1.34458	14.368	4.27988	XM_009359696.2	Pyrus x bretschneideri 28 kDa ribonucleoprotein, ,chloroplastic (LOC103948655), mRNA
PCP006766	-2.49989	0.00195321	0.0155554	0.649023	11.8764	0.727712	XM_009371166	Pyrus x bretschneideri long-chain-alcohol oxidase FAO2-like (LOC103958848)
PCP004879	-2.49775	6.27e-06	9.49e-05	3.69826	29.641	15.0495	XM_018650462.1	Pyrus x bretschneideri uncharacterized ,LOC103959582 (LOC103959582), mRNA
PCP000135	-2.49724	0.00473874	0.032434	0.57096	9.68129	1.90742	XM_009378016.2	Pyrus x bretschneideri transcription ,factor MYB34 (LOC103965000), mRNA
PCP042588	-2.49641	0.000101751	0.00116797	2.19314	21.059	6.37579	XR_001952700.1	Pyrus x bretschneideri thaumatin-like ,protein 1b (LOC103941218), transcript variant X3, misc_RNA
PCP037779	-2.4946	2.53e-06	4.11e-05	3.88574	32.0802	8.67211	XM_018646173.1	Pyrus x bretschneideri amidase 1-like ,(LOC103941917), transcript variant X1, mRNA
PCP010317	-2.49324	0.00466654	0.032042	0.0433397	6.31585	0.0324913	XM_018647062.1	Pyrus x bretschneideri repetitive proline-rich ,cell wall protein 2 (LOC103945574), mRNA
PCP034420	-2.49169	0.000213807	0.00224263	1.94887	18.6549	2.95744	XM_008389115	Malus x domestica CASP-like protein 5C1 (LOC103449798)
PCP017754	-2.49153	1.31e-14	5.87e-13	13.2832	94.1846	13.0973	XM_009346388	Pyrus x bretschneideri protein STRICTOSIDINE SYNTHASE-LIKE 5-like (LOC103936537)
PCP022594	-2.48876	6.07e-59	1.48e-56	72.4443	485.094	28.8132	XM_009337351	Pyrus x bretschneideri probable cysteine protease RD19C (LOC103928316)
PCP027981	-2.48745	7.2e-09	1.74e-07	7.30541	54.5204	26.2952	XM_009363004.2	Pyrus x bretschneideri two-component ,response regulator-like APRR5 (LOC103951583), mRNA
PCP014890	-2.48436	0.00218524	0.0171489	0.679438	11.9977	2.39076	XM_009373454.2	Pyrus x bretschneideri class I heat ,shock protein-like (LOC103960954), mRNA
PCP028381	-2.48204	0.00493866	0.033567	0.160033	5.93432	0.210099	XM_009343940	Pyrus x bretschneideri uncharacterized LOC103934206 (LOC103934206)
PCP017243	-2.48124	6.28e-53	1.36e-50	73.2766	490.243	82.4537	XR_001953348.1	Pyrus x bretschneideri uncharacterized ,LOC103949141 (LOC103949141), ncRNA
PCP009257	-2.46969	0.00109226	0.00941466	1.25938	14.0846	3.00714	XM_009340088	Pyrus x bretschneideri 4-hydroxybenzoate geranyltransferase 2-like (LOC103930717)
PCP022854	-2.46769	2.59e-09	6.54e-08	8.64961	60.2411	14.3306	XM_009346040	Pyrus x bretschneideri 16.9 kDa class I heat shock protein 2-like (LOC103936191)
PCP007364	-2.46069	0.00117376	0.00998485	1.24465	13.8652	1.0602	XM_009350509.2	Pyrus x bretschneideri probable amino ,acid permease 7 (LOC103940395), mRNA
PCP037587	-2.45969	2.65e-11	8.4e-10	12.5909	86.7595	18.3507	XM_009376974.2	Pyrus x bretschneideri GDSL esterase/lipase ,At1g29670-like (LOC103964088), mRNA
PCP013929	-2.45771	0.0059272	0.0393029	0.448747	7.70008	0.339483	XM_009355660.2	Pyrus x bretschneideri BOI-related ,E3 ubiquitin-protein ligase 1-like (LOC103945136), mRNA
PCP009718	-2.45534	2.33e-11	7.52e-10	10.5068	74.7014	25.401	XM_009358515.2	Pyrus x bretschneideri ribulose bisphosphate ,carboxylase small chain, chloroplastic-like (LOC103947596),
PCP040594	-2.45367	0.000576348	0.00538502	1.66694	16.0307	2.52731	XM_009364951.2	Pyrus x bretschneideri alpha carbonic ,anhydrase 4-like (LOC103953214), mRNA
PCP004031	-2.45364	0.000577288	0.00539145	1.59214	16.0647	1.94588	XM_009377926.2	Pyrus x bretschneideri serine/threonine-protein ,kinase CTR1 (LOC103964928), transcript variant
PCP021472	-2.44959	5.64e-39	8.03e-37	61.015	400.309	85.2434	XM_009338583.1	Pyrus x bretschneideri auxin-responsive ,protein IAA27-like (LOC103929398), mRNA
PCP016462	-2.446	0.000282518	0.0028858	1.8573	17.9379	5.57418	XM_009375691.2	Pyrus x bretschneideri GDSL esterase/lipase ,At1g54790-like (LOC103962909), transcript variant X2,
PCP002044	-2.44087	9.6e-06	0.000140439	3.85811	28.3843	2.9495	XM_008349271	Malus x domestica U-box domain-containing protein 7-like (LOC103410586)
PCP042987	-2.4389	5.54e-18	3.14e-16	25.6393	171.377	211.144	NM_001302391	Pyrus x bretschneideri ferredoxin-like (LOC103940371)
PCP034618	-2.4369	3.35e-06	5.35e-05	4.71444	33.1705	22.1104	XM_009339727.2	Pyrus x bretschneideri uncharacterized ,LOC103930391 (LOC103930391), mRNA
PCP028199	-2.43071	4.51e-09	1.11e-07	8.02448	54.0085	12.8354	XM_009341788.2	Pyrus x bretschneideri methyltransferase-like ,protein 1 (LOC103932230), mRNA
PCP022795	-2.42801	9.34e-07	1.65e-05	4.96564	37.0423	15.868	XM_009339362	Pyrus x bretschneideri chloroplast stem-loop binding protein of 41 kDa b, chloroplastic-like (LOC103930071), transcript variant X5
PCP035287	-2.4264	0.00271761	0.020488	1.13044	10.9845	2.12749	XM_009341476	Pyrus x bretschneideri somatic embryogenesis receptor kinase 2 (LOC103931945)
PCP009012	-2.42464	0.000689898	0.00632215	1.6553	15.4942	2.80912	XM_018644473.1	Pyrus x bretschneideri serine carboxypeptidase-like ,18 (LOC103935159), mRNA
PCP023137	-2.42327	0.00277756	0.0208594	1.02139	11.3916	2.04942	XM_018643390.1	Pyrus x bretschneideri uncharacterized ,LOC108865829 (LOC108865829), mRNA
PCP042094	-2.42306	0.000688873	0.00631679	1.75827	15.532	4.35201	XM_009380591	Pyrus x bretschneideri protein RETICULATA, chloroplastic-like (LOC103967324)
PCP036339	-2.42285	9.09e-05	0.00105754	2.42138	21.8702	5.30205	XR_668652.2	Pyrus x bretschneideri uncharacterized ,LOC103957093 (LOC103957093), transcript variant X2, ncRNA
PCP015418	-2.42059	0.00283059	0.0211696	1.06446	11.5806	2.0645	XM_009360699.2	Pyrus x bretschneideri uncharacterized ,LOC103949578 (LOC103949578), mRNA
PCP031277	-2.4173	2.04e-47	3.62e-45	72.9528	466.719	179.221	XM_008367804	Malus x domestica thiamine thiazole synthase, chloroplastic (LOC103429668)
PCP019798	-2.41719	9.87e-16	4.74e-14	24.8526	163.724	48.919	XM_009354636	Pyrus x bretschneideri uncharacterized LOC103944203 (LOC103944203)
PCP033606	-2.41577	2.12e-13	8.34e-12	14.0494	93.5943	20.4904	XM_009350052	Pyrus x bretschneideri uncharacterized LOC103939961 (LOC103939961)
PCP016572	-2.41528	5e-05	0.000619286	3.14095	24.0101	2.66243	XM_018647751.1	Pyrus x bretschneideri cyclic nucleotide-gated ,ion channel 1-like (LOC103948446), transcript variant
PCP019711	-2.4141	0.0063627	0.0417906	0.704502	9.13576	2.99696	XM_009373013.2	Pyrus x bretschneideri dihydrodipicolinate ,reductase-like protein CRR1, chloroplastic (LOC103960530),
PCP024769	-2.41292	2.52e-05	0.000336687	3.27958	25.9412	7.40019	XM_009369804.2	Pyrus x bretschneideri zinc finger ,CCCH domain-containing protein 53-like (LOC103957623), mRNA
PCP007404	-2.41105	4.1e-06	6.43e-05	4.59757	32.2484	80.3245	XM_009361591	Pyrus x bretschneideri sterol 14-demethylase-like (LOC103950392)
PCP020214	-2.40307	0.00153976	0.0126862	1.62092	13.4413	2.7265	XM_018649095.1	Pyrus x bretschneideri receptor-like ,protein 2 (LOC108867702), partial mRNA
PCP030503	-2.40241	0.000106419	0.00121345	2.99739	21.5643	3.78445	XM_009365228.2	Pyrus x bretschneideri MLP-like protein ,423 (LOC103953493), mRNA
PCP029986	-2.39997	0.00718001	0.0461149	0.490734	7.51723	0.188396	XM_018651526	Pyrus x bretschneideri secoisolariciresinol dehydrogenase-like (LOC103963832)
PCP034645	-2.39718	0.000805064	0.00722216	1.86383	15.2886	5.71283	XM_009373347	Pyrus x bretschneideri pheophytinase, chloroplastic (LOC103960852)
PCP042444	-2.39661	0.00657097	0.0429222	0	6.25832	1.1499	XM_009366377.2	Pyrus x bretschneideri glycerophosphodiester ,phosphodiesterase GDPDL4-like (LOC103954545), mRNA
PCP012412	-2.3941	0.00040405	0.00395557	2.11074	17.3463	2.32284	XM_008386869	Malus x domestica pentatricopeptide repeat-containing protein At3g46870-like (LOC103447680)
PCP040846	-2.38996	0.000432076	0.00417683	1.98781	17.4695	2.4927	XM_009356338	Pyrus x bretschneideri probable xyloglucan endotransglucosylase/hydrolase protein 6 (LOC103945749)
PCP017061	-2.38578	0.00757359	0.0481958	0.332014	7.33127	0.68489	***** No hits found *****,
PCP030344	-2.38511	0.00328174	0.0240158	0.801412	10.9688	3.08479	XM_009360541.2	Pyrus x bretschneideri fructose-1,6-bisphosphatase, ,chloroplastic-like (LOC103949429), mRNA
PCP032713	-2.38305	8.17e-09	1.95e-07	8.33071	54.4232	22.5561	XM_009365942.2	Pyrus x bretschneideri probable membrane-associated ,kinase regulator 1 (LOC103954140), mRNA
PCP021038	-2.38259	1.66e-09	4.31e-08	8.83893	58.0453	14.2247	XM_009353230	Pyrus x bretschneideri DELLA protein GAI-like (LOC103943039)
PCP009717	-2.38097	0.000248903	0.00258548	2.2678	19.3243	2.83571	XM_009358504.2	Pyrus x bretschneideri uncharacterized ,LOC103947586 (LOC103947586), mRNA
PCP004334	-2.3805	1.74e-14	7.74e-13	16.704	108.142	47.6128	XM_017330527	Malus x domestica sodium/potassium/calcium exchanger 1-like (LOC103428858), transcript variant X4
PCP009074	-2.37907	8.83e-19	5.28e-17	21.1188	134.18	18.2191	XR_664144.2	Pyrus x bretschneideri uncharacterized ,LOC103927036 (LOC103927036), ncRNA
PCP003791	-2.37464	1.42e-11	4.72e-10	11.2948	74.4261	3.26442	XM_009368799.2	Pyrus x bretschneideri aquaporin PIP2-2 ,(LOC103956770), mRNA
PCP022194	-2.37458	1.9e-05	0.00026123	3.54111	27.5513	5.79599	XM_009346876.2	Pyrus x bretschneideri F-box protein ,At2g26850-like (LOC103936982), mRNA
PCP003445	-2.3722	3.66e-08	8.06e-07	6.97496	47.7036	15.1327	XM_008369453	Malus x domestica uncharacterized LOC103431309 (LOC103431309)
PCP029978	-2.37173	1.23e-08	2.88e-07	7.93316	53.9696	10.8162	XM_008220894	Prunus mume neurofilament medium polypeptide-like (LOC103319363)
PCP014123	-2.37162	3e-07	5.77e-06	6.20595	41.6213	4.0511	XM_009339646.2	Pyrus x bretschneideri inositol oxygenase ,1-like (LOC103930318), transcript variant X2, mRNA
PCP006952	-2.3704	0.00184133	0.0148294	1.54049	12.9775	2.57349	XM_008379151	Malus x domestica inactive protein kinase SELMODRAFT_444075-like (LOC103440460)
PCP023836	-2.36634	0.000972625	0.00852376	1.96158	15.0672	7.45695	XM_009347915.2	Pyrus x bretschneideri adenine phosphoribosyltransferase ,5-like (LOC103937929), transcript variant
PCP017600	-2.36254	2.31e-114	1.27e-111	972.477	5928.73	1883.33	XM_018652266	Pyrus x bretschneideri uncharacterized LOC103966779 (LOC103966779), transcript variant X2
PCP044830	-2.36205	0.000270266	0.00277517	2.35414	18.8094	2.59651	XM_018642976	Pyrus x bretschneideri type IV inositol polyphosphate 5-phosphatase 3-like (LOC103929090), transcript variant X4
PCP010074	-2.35876	0.000287599	0.00293073	2.35944	19.0588	3.94862	XM_009351730	Pyrus x bretschneideri scarecrow-like protein 4 (LOC103941523)
PCP008431	-2.35233	0.00789229	0.0499279	0.446101	8.94638	1.38421	XM_009335813.1	Pyrus x bretschneideri universal stress ,protein A-like protein (LOC103926934), mRNA
PCP031536	-2.34686	0.00385789	0.0274099	1.22324	10.6069	1.81056	XM_017336038	Malus x domestica probable inactive receptor kinase At5g58300 (LOC103450776)
PCP038662	-2.34573	1.92e-07	3.81e-06	6.81531	44.7374	11.4087	XM_009367432.1	Pyrus x bretschneideri CASP-like protein ,2A1 (LOC103955537), mRNA
PCP015261	-2.34039	7.45e-08	1.56e-06	7.2013	46.7937	11.2168	XM_008366226	Malus x domestica uncharacterized LOC103428126 (LOC103428126)
PCP011825	-2.33998	4.6e-07	8.56e-06	6.52406	42.7493	15.9689	XM_007209715	Prunus persica cold-shock protein CS120 (LOC18776215)
PCP014561	-2.33732	0.00216408	0.0169952	1.63431	12.7	2.87442	XM_009376002	Pyrus x bretschneideri transcription factor DIVARICATA-like (LOC103963221)
PCP022767	-2.33601	3.32e-07	6.35e-06	6.41353	42.3991	16.0776	XM_008368309	Malus x domestica 2-methyl-6-phytyl-1,4-hydroquinone methyltransferase, chloroplastic-like (LOC103430174), transcript variant X2
PCP013344	-2.33033	2.72e-14	1.18e-12	18.2535	114.394	30.6525	XM_009347511.2	Pyrus x bretschneideri long chain acyl-CoA ,synthetase 2-like (LOC103937564), mRNA
PCP004347	-2.32534	4.92e-10	1.34e-08	10.6449	65.8786	12.7771	XM_018646739.1	Pyrus x bretschneideri 1,4-alpha-glucan-branching ,enzyme 1, chloroplastic/amyloplastic-like (LOC103944285),
PCP012702	-2.3173	1.37e-05	0.000193207	4.28434	30.477	11.7614	XR_001954107	Pyrus x bretschneideri probable pectate lyase 13 (LOC103958414), misc_RNA.
PCP026252	-2.31555	3.34e-11	1.04e-09	11.9346	75.5083	12.6082	XM_009363249	Pyrus x bretschneideri probable E3 ubiquitin-protein ligase XERICO (LOC103951795)
PCP004106	-2.31146	3.1e-08	6.9e-07	8.2327	52.0279	12.8353	XM_009370239	Pyrus x bretschneideri trihelix transcription factor GT-2-like (LOC103958015)
PCP000858	-2.31115	0.000136766	0.0015209	3.1454	22.3901	11.3883	XM_009370938	Pyrus x bretschneideri ferritin-3, chloroplastic-like (LOC103958647)
PCP017198	-2.3072	1.48e-09	3.83e-08	10.1759	65.3116	7.09339	XM_009366864.2	Pyrus x bretschneideri GDSL esterase/lipase ,At2g04570-like (LOC103955006), mRNA
PCP028337	-2.30631	0.00136494	0.0114345	1.67457	14.045	2.22069	XM_009368426	Pyrus x bretschneideri UPF0481 protein At3g47200-like (LOC103956437)
PCP014608	-2.30547	0.00460422	0.0316951	0.829836	10.4782	4.37791	XM_009366078.2	Pyrus x bretschneideri ribulose bisphosphate ,carboxylase/oxygenase activase, chloroplastic-like
PCP043563	-2.30266	8.68e-07	1.55e-05	7.18167	46.3489	17.1944	***** No hits found *****,
PCP034410	-2.30202	0.00470828	0.0322769	0.866191	10.1379	3.48037	XM_018643343	Pyrus x bretschneideri protein indeterminate-domain 9-like (LOC103930623), transcript variant X2
PCP010660	-2.3019	0.00258013	0.0196238	1.52872	12.609	1.82513	XM_009365960.2	Pyrus x bretschneideri probable 1-deoxy-D-xylulose-5-phosphate ,synthase 2, chloroplastic (LOC103954157),
PCP038289	-2.30065	7.37e-05	0.000877234	3.55558	24.0381	5.57757	XM_009358199.2	Pyrus x bretschneideri transcription ,factor bHLH49 (LOC103947305), transcript variant X1, mRNA
PCP002599	-2.29717	0.00147703	0.0122492	1.87677	17.342	19.5074	XM_009336313	Pyrus x bretschneideri chlorophyll a-b binding protein 13, chloroplastic (LOC103927393)
PCP010960	-2.29687	2.18e-08	4.94e-07	9.11785	57.2106	15.5468	XM_009365137	Pyrus x bretschneideri phosphoglycerate mutase-like protein AT74H (LOC103953403)
PCP029690	-2.28902	7.83e-16	3.83e-14	19.2797	116.459	21.3289	XM_009380229	Pyrus x bretschneideri uncharacterized LOC103966984 (LOC103966984)
PCP030714	-2.28814	2.03e-05	0.000278043	5.68216	38.8079	47.6303	XM_009372385	Pyrus x bretschneideri chlorophyll a-b binding protein CP26, chloroplastic-like (LOC103959998)
PCP039157	-2.28595	0.000812985	0.00726106	2.08471	15.9248	5.82349	***** No hits found *****,
PCP010603	-2.28318	5.09e-17	2.63e-15	20.6871	123.162	27.4142	XM_008383375	Malus x domestica ADP,ATP carrier protein 3, mitochondrial-like (LOC103444444)
PCP022733	-2.27906	1.09e-06	1.9e-05	5.85488	39.006	18.4061	XM_009380535.2	Pyrus x bretschneideri light-regulated ,protein-like (LOC103967258), mRNA
PCP015098	-2.27853	1.63e-13	6.51e-12	15.8479	96.4998	32.0548	XM_009377332	Pyrus x bretschneideri late embryogenesis abundant protein At1g64065-like (LOC103964400)
PCP020044	-2.2729	4.5e-42	6.9e-40	64.8357	373.77	127.948	XM_009335417	Pyrus x bretschneideri oleosin 1-like (LOC103926613)
PCP016605	-2.27057	0.000291716	0.00296144	2.70304	19.4726	3.26034	XM_018649118.1	Pyrus x bretschneideri uncharacterized ,LOC103954050 (LOC103954050), mRNA
PCP025373	-2.26531	8.83e-11	2.63e-09	12.2125	74.4927	25.4571	XM_018648248	Pyrus x bretschneideri transcription factor TCP7 (LOC103950485)
PCP014060	-2.26492	2.54e-10	7.2e-09	14.1682	86.7268	25.9629	XM_009338819.2	Pyrus x bretschneideri endochitinase-like ,(LOC103929599), mRNA
PCP042805	-2.26395	0.0054677	0.0367325	1.04337	10.1766	0.908687	XM_009354741	Pyrus x bretschneideri glucomannan 4-beta-mannosyltransferase 9-like (LOC103944311), transcript variant X2
PCP029134	-2.26395	0.0054677	0.0367325	1.05103	10.1935	0.5513	XM_018645093	Pyrus x bretschneideri subtilisin-like protease SBT1.9 (LOC103937736)
PCP001023	-2.26395	0.0054677	0.0367325	1.01458	9.92506	1.55328	XM_018642627.1	Pyrus x bretschneideri ABC transporter ,B family member 13-like (LOC103927625), mRNA
PCP042476	-2.26347	0.000140485	0.00155242	3.59415	23.9036	1.40814	XM_008388412	Malus x domestica BTB/POZ domain-containing protein At1g03010-like (LOC103449127), transcript variant X2
PCP044115	-2.26243	5.25e-07	9.68e-06	6.87411	42.4754	25.4074	XM_009377166.2	Pyrus x bretschneideri uncharacterized ,LOC103964251 (LOC103964251), mRNA
PCP021436	-2.26108	0.00316242	0.0232772	1.35587	12.1739	3.15178	XM_018645212.1	Pyrus x bretschneideri cycloeucalenol ,cycloisomerase-like (LOC103938239), transcript variant X2,
PCP045120	-2.25846	6.2e-06	9.41e-05	5.33048	32.4262	7.41502	XM_008377151	Malus x domestica trihelix transcription factor ASIL2-like (LOC103438619)
PCP005240	-2.25621	0.000181659	0.00194728	2.76915	21.446	6.88218	XM_017323704	Malus x domestica delta(24)-sterol reductase-like (LOC103403411), transcript variant X2
PCP013800	-2.25544	1.01e-43	1.68e-41	68.4312	390.199	116.119	XM_018647002.1	Pyrus x bretschneideri cinnamoyl-CoA ,reductase 1-like (LOC108867111), transcript variant X2, mRNA
PCP039378	-2.25325	6.19e-13	2.33e-11	16.7187	98.9725	46.4059	XM_009364556.2	Pyrus x bretschneideri PGR5-like protein ,1A, chloroplastic (LOC103952864), mRNA
PCP042353	-2.25301	4.09e-05	0.000517885	4.22742	26.8107	4.77023	XM_009348363.1	Pyrus x bretschneideri protodermal ,factor 1-like (LOC103938356), mRNA
PCP035910	-2.24484	1.69e-17	9.3e-16	23.887	139.193	29.2064	XM_008365958	Malus x domestica cold-regulated 413 inner membrane protein 1, chloroplastic-like (LOC103427874), transcript variant X2
PCP013180	-2.23962	2.22e-10	6.32e-09	12.88	75.1789	39.6908	NM_001302296.1 Pyrus x bretschneideri ferritin-3, chloroplastic-like ,(LOC103958648), mRNA
PCP000202	-2.23951	1.96e-09	5.02e-08	11.1925	66.1687	9.11065	XM_009339734	Pyrus x bretschneideri photosystem I reaction center subunit XI, chloroplastic (LOC103930397)
PCP020336	-2.23398	3.23e-15	1.5e-13	20.245	115.774	50.933	XM_008371416	Malus x domestica uncharacterized LOC103433176 (LOC103433176)
PCP000771	-2.23299	5.21e-05	0.000642519	4.14363	26.2913	8.78049	XM_008380613	Malus x domestica uncharacterized LOC103441896 (LOC103441896)
PCP001961	-2.23118	2.05e-13	8.1e-12	17.5682	100.659	29.3058	XM_009372169.2	Pyrus x bretschneideri quinone oxidoreductase ,1-like (LOC103959805), mRNA
PCP006562	-2.23034	2.54e-07	4.94e-06	7.41158	44.7155	12.2806	XM_009372569	Pyrus x bretschneideri probable leucine-rich repeat receptor-like protein kinase At5g49770 (LOC103960154)
PCP001809	-2.2289	0.000249923	0.00259397	3.24368	20.9412	1.64265	XM_009358168.2	Pyrus x bretschneideri protein BIG ,GRAIN 1-like E (LOC103947275), mRNA
PCP001938	-2.22878	5.3e-15	2.43e-13	19.5833	113.255	21.2651	XM_009337953.2	Pyrus x bretschneideri beta-glucosidase ,42-like (LOC103928851), mRNA
PCP038576	-2.22725	1.62e-14	7.23e-13	25.7194	148.163	130.226	XM_009356975	Pyrus x bretschneideri ferredoxin, leaf L-A-like (LOC103946316)
PCP011842	-2.22721	1.88e-26	1.69e-24	50.9202	287.72	85.8065	XM_009370079	Pyrus x bretschneideri auxin-induced protein 15A-like (LOC103957856)
PCP023176	-2.22642	0.00119377	0.010139	2.13898	15.1555	6.05151	XM_009369324	Pyrus x bretschneideri uncharacterized LOC103957206 (LOC103957206), transcript variant X2
PCP015139	-2.22548	0.00372639	0.0266609	1.44679	11.711	0.95752	XM_009379474	Pyrus x bretschneideri uncharacterized LOC103966320 (LOC103966320)
PCP023093	-2.22448	7.51e-09	1.8e-07	10.0865	60.0685	8.16944	XM_009365045	Pyrus x bretschneideri E3 ubiquitin-protein ligase RGLG2 (LOC103953305)
PCP003793	-2.2233	0.000417128	0.00406236	2.39218	19.107	3.8527	XM_009368804	Pyrus x bretschneideri protein kinase APK1A, chloroplastic-like (LOC103956774), transcript variant X3
PCP001841	-2.22145	3.35e-08	7.43e-07	8.85427	53.8446	15.3683	XR_667222.2	Pyrus x bretschneideri uncharacterized ,LOC103946909 (LOC103946909), ncRNA
PCP019418	-2.22056	3.49e-35	4.36e-33	55.0164	308.951	71.8503	XM_009377173	Pyrus x bretschneideri homeobox-leucine zipper protein ATHB-12-like (LOC103964257)
PCP005874	-2.21888	0.00659568	0.0430182	0.739518	9.46549	1.23568	XM_009348614	Pyrus x bretschneideri cytochrome P450 94A2-like (LOC103938590)
PCP020844	-2.21888	0.00659563	0.0430182	0.815444	9.67682	1.56939	XM_009336822	Pyrus x bretschneideri dof zinc finger protein DOF1.4-like (LOC103927830)
PCP043256	-2.21888	0.00659563	0.0430182	0.829595	9.43115	0.603824	***** No hits found *****,
PCP006683	-2.21419	0.001439	0.0119569	2.13011	15.0404	8.82354	***** No hits found *****,
PCP029046	-2.20942	0.00232628	0.0180707	1.74488	13.162	5.41429	XM_009345316.2	Pyrus x bretschneideri choline transporter-like ,protein 2 (LOC103935545), mRNA
PCP014734	-2.20858	0.00233443	0.0181078	1.66888	13.6596	0.920837	XM_009366288	Pyrus x bretschneideri acyltransferase-like protein At1g54570, chloroplastic (LOC103954455), transcript variant X1
PCP038671	-2.19986	9.82e-10	2.6e-08	11.5022	67.8856	10.6313	XM_009358540.2	Pyrus x bretschneideri metallothionein-like ,protein type 3 (LOC103947618), mRNA
PCP004852	-2.19194	0.000295457	0.00299799	3.1541	20.4046	3.29569	XM_009360618.2	Pyrus x bretschneideri TMV resistance ,protein N-like (LOC103949505), transcript variant X2, mRNA
PCP003965	-2.19103	0.000301477	0.00305331	2.77934	20.4062	2.86597	XM_009362300	Pyrus x bretschneideri pentatricopeptide repeat-containing protein At3g29230 (LOC103951020)
PCP021254	-2.19011	0.00441199	0.0305777	1.45899	11.5178	2.28652	XM_017332056	Malus x domestica uncharacterized LOC103434964 (LOC103434964)
PCP038252	-2.18862	1.15e-05	0.000164893	5.28787	33.0902	9.51177	XM_009351770.2	Pyrus x bretschneideri UPF0481 protein ,At3g47200-like (LOC103941561), mRNA
PCP007379	-2.18683	6.05e-07	1.11e-05	7.90671	47.7518	1054.13	XM_008381355	Malus x domestica uncharacterized LOC103442555 (LOC103442555)
PCP021997	-2.17549	1.16e-34	1.41e-32	112.665	608.701	166.399	XM_018644748.1	Pyrus x bretschneideri heavy metal-associated ,isoprenylated plant protein 3-like (LOC103936165),
PCP026623	-2.17425	0.00282091	0.0211259	1.58034	12.8285	3.09242	XM_009362281	Pyrus x bretschneideri chaperone protein ClpB3, chloroplastic-like (LOC103951002)
PCP039397	-2.1735	1.42e-08	3.31e-07	11.5645	67.2266	17.8711	XM_009367432.1	Pyrus x bretschneideri CASP-like protein ,2A1 (LOC103955537), mRNA
PCP013841	-2.17039	5.5e-05	0.000673977	5.03316	29.186	7.69734	XM_009337790	Pyrus x bretschneideri subtilisin-like protease SBT1.7 (LOC103928713)
PCP011232	-2.16803	0.0016699	0.0136225	1.94808	14.77	2.85725	XM_018649095.1	Pyrus x bretschneideri receptor-like ,protein 2 (LOC108867702), partial mRNA
PCP036670	-2.16801	0.00301123	0.0223203	1.59752	13.1092	4.85429	XM_009357992.2	Pyrus x bretschneideri uncharacterized ,LOC103947134 (LOC103947134), mRNA
PCP001686	-2.16612	3.84e-05	0.000490349	4.53812	29.1143	2.34176	XM_009350898	Pyrus x bretschneideri probable aspartyl protease At4g16563 (LOC103940732)
PCP032178	-2.16606	4.05e-05	0.00051379	4.49582	28.9383	2.1767	XM_009347990	Pyrus x bretschneideri isoaspartyl peptidase/L-asparaginase 1-like (LOC103937997)
PCP030401	-2.15769	4.57e-06	7.12e-05	5.77706	35.6569	11.2169	XM_018642518	Pyrus x bretschneideri uncharacterized LOC108865530 (LOC108865530)
PCP024611	-2.15098	8.41e-18	4.72e-16	28.5063	152.834	138.888	XM_009367820	Pyrus x bretschneideri photosystem II 5 kDa protein, chloroplastic-like (LOC103955907)
PCP026787	-2.15063	3.51e-09	8.74e-08	13.4924	74.7595	29.1193	XM_009370481	Pyrus x bretschneideri BAHD acyltransferase DCR (LOC103958234), transcript variant X3
PCP026490	-2.15026	3.23e-09	8.1e-08	11.839	65.4951	18.1696	XM_009338996	Pyrus x bretschneideri 2-methyl-6-phytyl-1,4-hydroquinone methyltransferase, chloroplastic-like (LOC103929764)
PCP011528	-2.14913	0.00018079	0.0019399	3.73719	23.1712	16.2919	XM_009351613	Pyrus x bretschneideri magnesium-chelatase subunit ChlH, chloroplastic-like (LOC103941422)
PCP029520	-2.1417	7.17e-23	5.46e-21	40.4853	214.674	51.8445	XM_018644892	Pyrus x bretschneideri squamosa promoter-binding-like protein 13A (LOC103936787), transcript variant X4
PCP043014	-2.13912	2.63e-05	0.000349665	5.26127	32.0405	15.4537	XM_009365854.1	Pyrus x bretschneideri protochlorophyllide-dependent ,translocon component 52, chloroplastic-like
PCP024346	-2.13906	7.04e-05	0.000840234	6.61947	41.0491	31.0727	XM_018648424	Pyrus x bretschneideri chlorophyll a-b binding protein of LHCII type 1 (LOC103951255)
PCP037784	-2.13873	0.0019582	0.0155836	2.15139	14.3911	1.74001	XM_009348973.2	Pyrus x bretschneideri acyl-lipid omega-3 ,desaturase (cytochrome b5), endoplasmic reticulum-like
PCP013060	-2.13361	0.000556532	0.00520893	3.228	19.8953	0.904494	XM_009358079.2	Pyrus x bretschneideri cell division ,topological specificity factor homolog, chloroplastic (LOC103947217),
PCP017590	-2.13153	6.52e-15	2.97e-13	22.5061	119.419	26.4217	XM_008373343	Malus x domestica cold-regulated 413 inner membrane protein 1, chloroplastic-like (LOC103434958), partial mRNA.
PCP025755	-2.13033	0.00129613	0.0109435	2.47437	16.2464	5.84108	XM_009336113	Pyrus x bretschneideri L-ascorbate oxidase homolog (LOC103927212)
PCP019297	-2.12695	0.00134255	0.0112778	2.18407	16.0184	3.13201	XM_018647934.1	Pyrus x bretschneideri two-component ,response regulator ARR12-like (LOC103949108), transcript variant
PCP022800	-2.12367	0.000846849	0.00753843	2.7624	17.6593	9.77903	XM_018649582.1	Pyrus x bretschneideri glucose-6-phosphate ,1-dehydrogenase 4, chloroplastic (LOC103955874), transcript
PCP037869	-2.12361	2.45e-12	8.61e-11	17.6589	94.9998	31.7694	XM_008382516	Malus x domestica uncharacterized LOC103443629 (LOC103443629), transcript variant X2
PCP018613	-2.12217	4.16e-10	1.14e-08	13.4643	74.4433	30.2945	XM_018648240	Pyrus x bretschneideri subtilisin-like protease SBT2.5 (LOC103950446), transcript variant X4
PCP018915	-2.12052	2.93e-12	1.02e-10	17.2956	93.082	14.6727	XM_009352642.2	Pyrus x bretschneideri short-chain ,dehydrogenase TIC 32, chloroplastic-like (LOC103942455), mRNA
PCP029231	-2.11883	1.48e-08	3.44e-07	12.1193	65.551	4.92109	XM_008355376	Malus x domestica translation initiation factor IF-2-like (LOC103417185)
PCP032497	-2.11804	1.78e-08	4.09e-07	10.9158	58.6349	31.5862	XM_008376187	Malus x domestica copper transport protein ATX1 (LOC103437693)
PCP013754	-2.1156	7.62e-11	2.29e-09	14.6527	79.2468	14.2162	XM_008356823	Malus x domestica vacuolar cation/proton exchanger 5-like (LOC103418710), transcript variant X2
PCP025125	-2.11555	2.31e-15	1.09e-13	24.4947	128.448	51.8537	XM_009362546	Pyrus x bretschneideri LIM domain-containing protein WLIM1-like (LOC103951230)
PCP006102	-2.1139	1.09e-10	3.21e-09	16.0185	84.1797	57.6975	XM_009368263.2	Pyrus x bretschneideri oxygen-evolving ,enhancer protein 3-2, chloroplastic (LOC103956260), mRNA
PCP014753	-2.10988	7.95e-23	6.03e-21	37.6376	196.244	45.0254	XM_018649213.1	Pyrus x bretschneideri DNA-damage-repair/toleration ,protein DRT102 (LOC103954428), mRNA
PCP022819	-2.10946	0.000151313	0.00166352	4.0212	24.2906	0.754921	XM_009367750.2	Pyrus x bretschneideri aspartic proteinase-like ,(LOC103955847), transcript variant X3, mRNA
PCP018532	-2.10923	0.000252118	0.00261256	3.60691	22.7594	3.80341	XM_009361219.2	Pyrus x bretschneideri uncharacterized ,LOC103950065 (LOC103950065), mRNA
PCP015283	-2.10887	2.34e-08	5.27e-07	10.6974	58.329	14.2703	XR_666712	Pyrus x bretschneideri uncharacterized LOC103943107 (LOC103943107), transcript variant X2, misc_RNA.
PCP006932	-2.10776	0.00232889	0.0180763	1.75219	13.7966	1.7694	XM_008373662	Malus x domestica uncharacterized LOC103435277 (LOC103435277), transcript variant X5
PCP001082	-2.10758	0.00640569	0.0420216	1.34332	10.5786	1.41529	XM_009361136.2	Pyrus x bretschneideri squamosa promoter-binding-like ,protein 13A (LOC103949991), transcript variant
PCP033810	-2.10461	2.4e-05	0.000323736	5.17103	31.0594	6.50734	XM_009360990.2	Pyrus x bretschneideri uncharacterized ,LOC103949859 (LOC103949859), mRNA
PCP011036	-2.10333	0.00407778	0.0287062	1.90784	12.4854	12.7623	XM_018643791.1	Pyrus x bretschneideri uncharacterized ,LOC103932491 (LOC103932491), transcript variant X2, mRNA
PCP024205	-2.101	0.00253587	0.0193282	2.01535	13.9792	1.84856	XM_009361005.2	Pyrus x bretschneideri E3 ubiquitin-protein ,ligase RNF8-A-like (LOC103949871), mRNA
PCP016825	-2.09984	5.41e-05	0.000664533	5.5292	31.486	14.1011	NM_001319808	Pyrus x bretschneideri chlorophyll a-b binding protein CP29.1, chloroplastic-like (LOC103936594)
PCP016345	-2.09455	4.36e-07	8.17e-06	8.51629	47.7901	24.9487	XM_009376395	Pyrus x bretschneideri transcription factor bHLH122-like (LOC103963544), transcript variant X4
PCP013903	-2.09266	0.00140936	0.0117379	2.73089	17.4449	2.22763	XM_009369071	Pyrus x bretschneideri sodium/potassium/calcium exchanger 1-like (LOC103957005), transcript variant X3
PCP004874	-2.08989	3.03e-42	4.72e-40	806.465	4087.83	1211.38	XM_009373739	Pyrus x bretschneideri non-specific lipid-transfer protein-like (LOC103961207)
PCP028073	-2.089	2.92e-05	0.000382616	5.4136	30.6249	10.1668	XM_009343975.2	Pyrus x bretschneideri transcription ,factor CPC-like (LOC103934240), mRNA
PCP019367	-2.08423	1.53e-29	1.54e-27	66.741	338.876	526.527	XM_018650602.1	Pyrus x bretschneideri protein MARD1-like ,(LOC103960115), transcript variant X1, mRNA
PCP012023	-2.0835	1.7e-05	0.000234674	6.06463	33.9487	14.7334	XM_009336154	Pyrus x bretschneideri uncharacterized LOC103927257 (LOC103927257), transcript variant X2
PCP041466	-2.08066	1.57e-07	3.14e-06	9.84231	54.0951	12.9264	XM_009361580	Pyrus x bretschneideri nudix hydrolase 12, mitochondrial-like (LOC103950382)
PCP025765	-2.07485	5e-14	2.09e-12	26.5057	137.361	122.603	XM_009336248	Pyrus x bretschneideri plastocyanin (LOC103927331)
PCP001390	-2.07399	7.9e-05	0.000931151	4.52505	27.1775	6.84626	XM_008390002	Malus x domestica long chain acyl-CoA synthetase 9, chloroplastic-like (LOC103450636), transcript variant X2
PCP043423	-2.07119	0.000216904	0.002274	4.32875	23.6551	7.69846	XM_009366927.1	Pyrus x bretschneideri glucan endo-1,3-beta-glucosidase ,1 (LOC103955056), mRNA
PCP030359	-2.06781	0.00484566	0.0330209	1.3703	12.1339	0.981072	XM_009357440.2	Pyrus x bretschneideri putative UPF0481 ,protein At3g02645 (LOC103946676), mRNA
PCP029162	-2.06442	6.29e-06	9.51e-05	6.6599	36.6036	7.9526	XM_009354572	Pyrus x bretschneideri receptor-like protein kinase HSL1 (LOC103944158)
PCP013108	-2.06309	0.000906762	0.00801197	2.79291	18.7249	1.14125	XM_009358169.2	Pyrus x bretschneideri uncharacterized ,LOC103947276 (LOC103947276), mRNA
PCP006777	-2.05667	5.23e-13	1.99e-11	20.2941	103.593	23.4835	XM_009353307	Pyrus x bretschneideri zinc finger protein 4-like (LOC103943106)
PCP025186	-2.0553	6.33e-11	1.91e-09	17.1616	87.3999	39.0766	XM_009354537.2	Pyrus x bretschneideri magnesium-chelatase ,subunit ChlI, chloroplastic-like (LOC103944127), mRNA
PCP030147	-2.05193	9.39e-10	2.5e-08	16.6012	84.2451	55.8577	XM_009343135	Pyrus x bretschneideri protein ACCELERATED CELL DEATH 6-like (LOC103933437)
PCP017060	-2.0512	1.13e-17	6.24e-16	30.6544	154.017	23.1576	XM_008381783	Malus x domestica fasciclin-like arabinogalactan protein 2 (LOC103443000)
PCP043020	-2.04713	2.12e-11	6.85e-10	21.919	110.507	43.8295	XM_009374878.1	Pyrus x bretschneideri uncharacterized ,LOC103962200 (LOC103962200), mRNA
PCP005271	-2.04664	2.88e-05	0.000378227	5.80083	31.4718	35.4678	XM_009380209.2	Pyrus x bretschneideri protochlorophyllide ,reductase, chloroplastic (LOC103966968), mRNA
PCP005875	-2.04564	0.00140816	0.0117324	2.70233	16.2812	9.22697	XM_018645256	Pyrus x bretschneideri ATP-dependent Clp protease adapter protein CLPS1, chloroplastic-like (LOC103938628)
PCP014543	-2.04557	1.93e-20	1.24e-18	41.2588	205.452	84.0102	***** No hits found *****,
PCP020412	-2.04526	0.000311792	0.00315035	3.92323	23.2893	17.5042	XM_009355334	Pyrus x bretschneideri photosystem I reaction center subunit VI-2, chloroplastic (LOC103944859)
PCP023537	-2.04449	0.00143812	0.0119543	2.30268	16.6141	2.3571	NM_001328727	Malus domestica transcription factor TCP15-like (LOC103402908)
PCP021626	-2.04253	1.33e-07	2.68e-06	9.78236	52.0897	11.714	XM_009359465	Pyrus x bretschneideri protein INVOLVED IN DE NOVO 2-like (LOC103948432)
PCP007740	-2.04017	0.00344005	0.0250038	2.00467	13.0312	1.93165	XM_009349550	Pyrus x bretschneideri dynamin-like protein ARC5 (LOC103939455)
PCP011916	-2.03113	1.28e-06	2.2e-05	8.42628	45.4548	8.53697	XR_001952312.1	Pyrus x bretschneideri uncharacterized ,LOC103937779 (LOC103937779), transcript variant X2, misc_RNA
PCP044259	-2.02863	0.00581574	0.0387073	1.55941	11.974	6.66394	XM_009346513	Pyrus x bretschneideri pectin acetylesterase 3-like (LOC103936666), transcript variant X2
PCP032966	-2.02808	5.37e-07	9.88e-06	11.1282	57.3879	12.3591	XM_009371137.2	Pyrus x bretschneideri thioredoxin-like ,3-1, chloroplastic (LOC103958814), mRNA
PCP001143	-2.02541	0.00409468	0.0288063	2.18678	13.5747	2.80531	XM_008342459	Malus x domestica uncharacterized LOC103403609 (LOC103403609)
PCP019416	-2.02193	3.52e-21	2.36e-19	39.6373	194.154	9.51196	XM_009377170	Pyrus x bretschneideri cytochrome P450 78A6-like (LOC103964254)
PCP007687	-2.02163	0.000102319	0.00117167	4.72386	27.5055	12.3443	XM_009359859.2	Pyrus x bretschneideri protein LHCP ,TRANSLOCATION DEFECT-like (LOC103948790), mRNA
PCP014350	-2.01678	5.75e-06	8.76e-05	7.34996	38.5485	9.06414	***** No hits found *****,
PCP034204	-2.0159	0.00175009	0.0141805	2.82795	16.1332	2.50235	XM_009342990	Pyrus x bretschneideri post-GPI attachment to proteins factor 3-like (LOC103933306)
PCP024247	-2.01557	5.05e-16	2.51e-14	28.1316	139.146	21.072	XM_008391501	Malus x domestica cell wall integrity and stress response component 1-like (LOC103452030), transcript variant X2
PCP030559	-2.01545	3.47e-06	5.51e-05	8.36893	43.6402	14.6387	XM_008391588	Malus x domestica 3-oxoacyl-[acyl-carrier-protein] reductase 4 (LOC103452100)
PCP018240	-2.01398	0.00018228	0.00195196	4.57265	26.1114	4.07294	XM_009361263.2	Pyrus x bretschneideri uncharacterized ,LOC103950116 (LOC103950116), transcript variant X1, mRNA
PCP005447	-2.01285	5.11e-05	0.000631847	5.45641	30.5522	10.6427	XM_018652102	Pyrus x bretschneideri protein kinase PINOID-like (LOC103966066)
PCP011745	-2.01221	3.78e-13	1.45e-11	24.3849	118.362	59.5956	XM_009361794.2	Pyrus x bretschneideri uncharacterized ,LOC103950565 (LOC103950565), transcript variant X2, mRNA
PCP039623	-2.01037	0.00190164	0.0152068	2.5999	16.2426	0.233851	XM_009336199.2	Pyrus x bretschneideri disease resistance ,response protein 206-like (LOC103927296), mRNA
PCP019446	-2.00977	9.85e-08	2.03e-06	11.9246	59.3811	61.7387	XM_009339353	Pyrus x bretschneideri calcium sensing receptor, chloroplastic (LOC103930064)
PCP009828	-2.00891	0.00400506	0.0282499	2.06325	12.9176	2.31057	NM_001328761	Malus domestica receptor-like protein kinase HSL1 (LOC103408932)
PCP030315	-2.00821	4.15e-10	1.13e-08	16.0228	79.4276	20.6728	XR_526171	Malus x domestica uncharacterized LOC103415242 (LOC103415242), ncRNA.
PCP040151	-2.00421	0.000158059	0.00172531	4.97013	25.9565	6.98488	XM_009346886.2	Pyrus x bretschneideri RING-H2 finger ,protein ATL66 (LOC103936991), mRNA
PCP041961	-2.00319	0.00427867	0.029827	1.78502	13.1512	1.48002	XM_009376928	Pyrus x bretschneideri non-specific phospholipase C6-like (LOC103964042)
PCP035780	-2.0029	0.00010106	0.0011616	5.21226	28.9973	4.52268	XM_009365045.2	Pyrus x bretschneideri E3 ubiquitin-protein ,ligase RGLG2 (LOC103953305), mRNA
PCP027358	-1.99396	0.00686921	0.0445182	1.70465	11.1353	0.362914	XM_008372155	Malus x domestica homeobox protein knotted-1-like 1 (LOC103433870)
PCP000985	-1.99207	2.66e-05	0.000352484	6.66878	33.4867	9.47805	XM_008383768	Malus x domestica phospho-2-dehydro-3-deoxyheptonate aldolase 2, chloroplastic-like (LOC103444825)
PCP008391	-1.98881	0.000132951	0.00148137	4.62993	26.9807	7.10834	XM_009340907.2	Pyrus x bretschneideri uncharacterized ,LOC103931430 (LOC103931430), mRNA
PCP006062	-1.98836	0.000596468	0.00554645	3.66309	20.5334	5.94251	XM_008385564	Malus x domestica uncharacterized LOC103446447 (LOC103446447)
PCP003123	-1.98167	0.00230626	0.0179347	2.46966	16.0713	3.02162	XM_008394017	Malus x domestica uncharacterized LOC103454430 (LOC103454430)
PCP015696	-1.97878	0.00330392	0.0241369	2.0419	14.5141	2.67726	XM_018651784.1	Pyrus x bretschneideri NAC domain-containing ,protein 69-like (LOC103964804), mRNA
PCP034278	-1.97825	0.00598888	0.0396385	2.44283	15.1825	4.75918	XM_009369204.2	Pyrus x bretschneideri myosin heavy ,chain, clone 203-like (LOC103957107), transcript variant X3,
PCP002573	-1.97411	0.00143325	0.0119184	2.90271	17.2533	5.85683	XM_009350277.2	Pyrus x bretschneideri chlorophyll ,synthase, chloroplastic-like (LOC103940196), transcript variant
PCP026834	-1.97377	0.0048357	0.0329962	2.09468	12.4699	2.03947	XM_009361778.2	Pyrus x bretschneideri glutamine synthetase ,nodule isozyme-like (LOC103950553), mRNA
PCP009668	-1.97302	0.00146578	0.01217	3.10911	17.3337	30.032	XM_009375005.2	Pyrus x bretschneideri peptide chain ,release factor PrfB2, chloroplastic-like (LOC103962311), mRNA
PCP002856	-1.96994	0.00505117	0.0342666	1.95462	12.6772	2.67393	XM_009373902.2	Pyrus x bretschneideri uncharacterized ,LOC103961359 (LOC103961359), transcript variant X2, mRNA
PCP039616	-1.96688	2.31e-17	1.25e-15	36.73	173.005	28.2872	XM_008355364	Malus x domestica protein NRT1/ PTR FAMILY 6.4-like (LOC103417173)
PCP015172	-1.96593	6.83e-13	2.56e-11	24.6491	115.795	35.778	XM_009347107.2	Pyrus x bretschneideri probable aquaporin ,PIP2-5 (LOC103937187), mRNA
PCP011381	-1.95735	0.000900631	0.00796764	3.4886	20.1699	4.66679	XM_008363016	Malus x domestica cytochrome P450 734A1-like (LOC103424929)
PCP010133	-1.95544	0.00116278	0.00990717	3.13698	18.6734	5.00796	XM_009357606.2	Pyrus x bretschneideri probable endo-1,3(4)-beta-glucanase ,ARB_01444 (LOC103946811), mRNA
PCP000591	-1.95308	0.000193744	0.00205629	5.06972	26.5271	10.3101	XM_009371386	Pyrus x bretschneideri uncharacterized WD repeat-containing protein C2A9.03-like (LOC103959047), transcript variant X1
PCP040392	-1.94645	0.00141999	0.0118127	3.24168	18.5762	29.7941	XM_009369804.2	Pyrus x bretschneideri zinc finger ,CCCH domain-containing protein 53-like (LOC103957623), mRNA
PCP014586	-1.94585	1.11e-07	2.26e-06	12.6564	59.8658	13.1613	XM_009376061	Pyrus x bretschneideri 17.6 kDa class I heat shock protein (LOC103963260)
PCP017122	-1.94281	3.34e-08	7.43e-07	13.3529	63.7815	23.0417	XM_009345705	Pyrus x bretschneideri uncharacterized LOC103935890 (LOC103935890)
PCP005521	-1.94157	0.000400778	0.00392748	4.26512	22.9048	6.00019	XM_018650697	Pyrus x bretschneideri alpha,alpha-trehalose-phosphate synthase [UDP-forming] 5 (LOC103960443), transcript variant X3
PCP030510	-1.94039	0.000185656	0.00198024	5.04943	26.1001	6.29461	XM_009365249	Pyrus x bretschneideri putative potassium transporter 12 (LOC103953509), transcript variant X1
PCP019020	-1.93345	6.54e-06	9.86e-05	8.347	42.5819	30.6343	XM_009381124.1	Pyrus x bretschneideri ferredoxin--NADP ,reductase, leaf isozyme, chloroplastic-like (LOC103967810),
PCP026009	-1.93303	0.00284943	0.0212726	2.45981	14.9269	6.03658	XM_009371507	Pyrus x bretschneideri squamosa promoter-binding-like protein 9 (LOC103959155)
PCP004409	-1.93303	0.00284943	0.0212726	2.62854	15.4645	3.24175	XM_009373640.2	Pyrus x bretschneideri zinc finger ,protein WIP3-like (LOC103961118), mRNA
PCP033128	-1.93045	0.00290168	0.0216251	2.6339	15.3748	2.69692	XM_009367360	Pyrus x bretschneideri wall-associated receptor kinase-like 14 (LOC103955461)
PCP006617	-1.9298	4.02e-31	4.41e-29	1659.77	7540.3	2450.97	XM_009348637.1	Pyrus x bretschneideri non-specific ,lipid-transfer protein (LOC103938613), mRNA
PCP005511	-1.92736	2.8e-08	6.27e-07	14.155	66.1387	17.3852	XM_008370901	Malus x domestica MLO-like protein 1 (LOC103432704)
PCP040150	-1.92691	0.00470718	0.0322769	2.92307	18.0318	5.18696	XM_009346850.2	Pyrus x bretschneideri uncharacterized ,LOC103936953 (LOC103936953), transcript variant X2, mRNA
PCP012020	-1.92418	1.09e-06	1.9e-05	20.4788	97.9911	213.495	XM_018642576.1	Pyrus x bretschneideri cytochrome P450 ,71A4-like (LOC103927261), mRNA
PCP044337	-1.9196	4.37e-06	6.82e-05	8.74688	41.6278	15.5826	XM_009354565.2	Pyrus x bretschneideri auxin response ,factor 3-like (LOC103944151), transcript variant X1, mRNA
PCP030740	-1.9185	9.62e-06	0.000140642	8.02753	39.0095	18.4775	XM_008342317	Malus x domestica sodium/hydrogen exchanger 8 (LOC103403470), transcript variant X1
PCP013555	-1.91523	0.00460923	0.0317093	2.585	14.0386	1.2468	XM_018651555.1	Pyrus x bretschneideri E3 ubiquitin-protein ,ligase RHA1B-like (LOC103963880), transcript variant
PCP044247	-1.90254	0.00344554	0.0250353	2.72448	14.8865	1.97785	XM_009375680	Pyrus x bretschneideri sugar transporter ERD6-like 5 (LOC103962900)
PCP031135	-1.89886	9.73e-08	2.01e-06	12.5796	59.0085	22.5261	XM_009370349	Pyrus x bretschneideri salicylate carboxymethyltransferase-like (LOC103958119)
PCP034376	-1.89853	0.00366223	0.0263416	2.74912	14.9985	5.37465	***** No hits found *****,
PCP001880	-1.89452	0.000223843	0.00234331	5.31999	26.5177	4.16702	XM_009340694.2	Pyrus x bretschneideri homeobox-leucine ,zipper protein HAT22-like (LOC103931261), mRNA
PCP030833	-1.89358	3.13e-37	4.07e-35	303.598	1343.69	126.057	XM_009355622.2	Pyrus x bretschneideri asparagine synthetase ,[glutamine-hydrolyzing]-like (LOC103945091), transcript
PCP025039	-1.89022	4.6e-38	6.29e-36	154.382	680.636	531.586	XM_009358308	Pyrus x bretschneideri oxygen-evolving enhancer protein 2, chloroplastic-like (LOC103947401)
PCP026583	-1.88317	2.14e-12	7.57e-11	25.1064	113.348	33.934	XM_018647118.1	Pyrus x bretschneideri carotenoid 9,10(9',10')-cleavage ,dioxygenase 1-like (LOC103945885), mRNA
PCP003858	-1.88061	1.02e-20	6.6e-19	48.8492	214.657	146.471	XM_009345808	Pyrus x bretschneideri photosystem I reaction center subunit II, chloroplastic-like (LOC103935974)
PCP030132	-1.88039	0.001951	0.0155493	3.72497	17.2981	3.26202	XM_009360389.2	Pyrus x bretschneideri dof zinc finger ,protein DOF4.6-like (LOC103949283), mRNA
PCP007382	-1.87935	1.9e-20	1.22e-18	50.9361	225.016	459.355	***** No hits found *****,
PCP025883	-1.87858	0.000680632	0.00625325	4.64465	21.9061	6.68006	XM_009338675.2	Pyrus x bretschneideri uncharacterized ,LOC103929468 (LOC103929468), mRNA
PCP006125	-1.87825	6.63e-06	9.97e-05	9.67479	46.9945	53.6017	NM_001302295.1 Pyrus x bretschneideri chlorophyll a-b binding ,protein CP26, chloroplastic-like (LOC103956592), mRNA
PCP011302	-1.8768	0.00324072	0.0237967	3.36467	16.2536	4.71534	XM_018651060.1	Pyrus x bretschneideri uncharacterized ,LOC103961857 (LOC103961857), mRNA
PCP020359	-1.87416	5.14e-11	1.57e-09	28.365	128.206	103.747	XM_009379812	Pyrus x bretschneideri chlorophyll a-b binding protein 6, chloroplastic (LOC103966631)
PCP002872	-1.87204	4.16e-06	6.51e-05	9.72839	44.6708	8.09546	XM_009367619	Pyrus x bretschneideri uncharacterized LOC103955716 (LOC103955716), transcript variant X2
PCP018662	-1.87026	1.57e-22	1.15e-20	62.1024	273.17	44.3759	XM_009375717.2	Pyrus x bretschneideri phosphoenolpyruvate ,carboxylase kinase 1-like (LOC103962937), mRNA
PCP003566	-1.86422	6.87e-08	1.45e-06	13.7053	63.4728	8.15388	XM_009351699.2	Pyrus x bretschneideri protein qua-1 ,(LOC103941500), transcript variant X1, mRNA
PCP015225	-1.86151	0.00473475	0.032417	3.00487	14.6361	5.36963	XM_009341671.2	Pyrus x bretschneideri protein LIGHT-DEPENDENT ,SHORT HYPOCOTYLS 7-like (LOC103932119), mRNA
PCP007921	-1.86087	3.58e-07	6.8e-06	14.2099	63.7744	26.5197	XR_001954201.1	Pyrus x bretschneideri uncharacterized ,LOC108868136 (LOC108868136), ncRNA
PCP021671	-1.85786	0.000807168	0.00723318	4.10976	21.7306	13.877	XM_008369499	Malus x domestica uncharacterized LOC103431352 (LOC103431352)
PCP007327	-1.8499	0.00650665	0.0425927	2.58817	12.7696	6.6632	XM_009372196	Pyrus x bretschneideri BAG family molecular chaperone regulator 7-like (LOC103959828)
PCP030922	-1.84954	0.00388996	0.0275466	3.3059	16.0132	11.3535	XM_009343135	Pyrus x bretschneideri protein ACCELERATED CELL DEATH 6-like (LOC103933437)
PCP016043	-1.84823	0.00664706	0.0432613	2.50864	13.0078	3.04355	XM_009353767.2	Pyrus x bretschneideri cyclic nucleotide-gated ,ion channel 1-like (LOC103943450), mRNA
PCP008056	-1.84732	9.2e-06	0.000135352	8.81677	41.004	38.5557	XM_008379949	Malus x domestica uncharacterized LOC103441251 (LOC103441251)
PCP041810	-1.84447	0.00119198	0.0101278	4.23401	19.9701	5.51469	XM_009374839.1	Pyrus x bretschneideri uncharacterized ,LOC103962160 (LOC103962160), transcript variant X3, mRNA
PCP001922	-1.84351	0.00188565	0.0151183	3.75508	18.9821	7.32381	XM_018647018	Pyrus x bretschneideri transcription activator GLK2-like (LOC103945446), transcript variant X7
PCP015267	-1.84069	1.18e-06	2.04e-05	11.8992	53.8452	29.0732	XM_009365894	Pyrus x bretschneideri cytochrome P450 CYP82D47-like (LOC103954089)
PCP012395	-1.83762	1.01e-09	2.66e-08	22.8017	100.78	47.9156	XM_009338716.2	Pyrus x bretschneideri cytochrome P450 ,77A3-like (LOC103929512), mRNA
PCP023398	-1.83478	6.1e-05	0.00073746	7.52146	33.9353	10.1769	XM_009374181.2	Pyrus x bretschneideri cytochrome P450 ,81E8-like (LOC103961612), mRNA
PCP008393	-1.83283	0.00372062	0.0266373	2.77103	15.5907	4.16126	XM_018643553	Pyrus x bretschneideri uncharacterized LOC103931432 (LOC103931432)
PCP013273	-1.83109	1.19e-07	2.42e-06	14.5792	63.2322	37.4895	XM_009366117	Pyrus x bretschneideri uncharacterized LOC103954301 (LOC103954301)
PCP030716	-1.83022	0.000496559	0.00471545	5.01806	24.1386	5.82477	XM_009372387	Pyrus x bretschneideri RNA-binding protein 24-A-like (LOC103960000), transcript variant X2
PCP021951	-1.82986	4.95e-08	1.06e-06	21.7691	95.3665	97.4124	XM_018642384	Pyrus x bretschneideri chlorophyll a-b binding protein 6, chloroplastic-like (LOC103926626)
PCP017805	-1.82465	0.000396641	0.00389419	5.58993	25.1697	5.89271	XM_009371468.2	Pyrus x bretschneideri protein TIFY ,3B-like (LOC103959124), mRNA
PCP008208	-1.81228	0.00125049	0.0105914	4.49594	20.6814	7.53241	XM_009377135.2	Pyrus x bretschneideri auxin response ,factor 18 (LOC103964226), transcript variant X1, mRNA
PCP024497	-1.81205	1.84e-06	3.07e-05	11.3927	49.8287	3.7692	XR_001953810.1	Pyrus x bretschneideri glucose-1-phosphate ,adenylyltransferase large subunit, chloroplastic/amyloplastic-like
PCP000368	-1.8083	6.26e-06	9.48e-05	9.90363	44.3691	34.7061	XM_009371778	Pyrus x bretschneideri 15.7 kDa heat shock protein, peroxisomal-like (LOC103959434)
PCP016394	-1.80601	0.000985751	0.00862824	4.50635	22.2536	5.32581	XM_009362806	Pyrus x bretschneideri uncharacterized LOC103951432 (LOC103951432), transcript variant X2
PCP044321	-1.80538	0.000503058	0.00476662	5.43243	25.1502	12.3309	XM_009345007.2	Pyrus x bretschneideri PI-PLC X domain-containing ,protein At5g67130-like (LOC103935245), mRNA
PCP008864	-1.80329	7.22e-05	0.000859296	7.52678	34.962	18.2257	XM_009355636	Pyrus x bretschneideri LOB domain-containing protein 4 (LOC103945112)
PCP003386	-1.80226	1.17e-11	3.91e-10	26.8706	114.101	58.3103	XM_009352003.2	Pyrus x bretschneideri metallothionein-like ,protein type 2 (LOC103941805), mRNA
PCP000193	-1.80091	0.00661641	0.0431141	2.66933	13.932	13.95	XM_018643791	Pyrus x bretschneideri uncharacterized LOC103932491 (LOC103932491), transcript variant X2
PCP021014	-1.79978	2.32e-12	8.2e-11	27.2564	115.334	27.9838	XM_009360723	Pyrus x bretschneideri classical arabinogalactan protein 7-like (LOC103949613)
PCP026701	-1.79708	0.000235815	0.00245786	6.41098	29.0647	17.0682	XM_009348738.2	Pyrus x bretschneideri uncharacterized ,LOC103938712 (LOC103938712), mRNA
PCP028473	-1.79412	9.29e-05	0.00107776	7.27192	33.2361	12.9356	XM_008358817	Malus x domestica intracellular protein transport protein USO1-like (LOC103420777)
PCP021260	-1.79379	8.66e-08	1.8e-06	44.656	189.702	174.04	XM_008365964	Malus x domestica chlorophyll a-b binding protein of LHCII type 1-like (LOC103427879)
PCP004325	-1.79016	0.00148577	0.0123169	4.25525	20.4461	7.76926	XM_009373146.2	Pyrus x bretschneideri ABC transporter ,G family member 32-like (LOC103960664), mRNA
PCP024347	-1.78843	2.33e-08	5.27e-07	38.4188	162.973	121.881	XM_008365968	Malus x domestica chlorophyll a-b binding protein of LHCII type 1-like (LOC103427882)
PCP015859	-1.78622	0.00305164	0.0225781	3.68269	18.0419	13.683	XM_009344141.2	Pyrus x bretschneideri cytochrome b6-f ,complex subunit 7, chloroplastic (LOC103934398), transcript
PCP024217	-1.77935	4.99e-11	1.53e-09	25.8331	106.803	32.8788	XM_009360983.2	Pyrus x bretschneideri probable pectate ,lyase 5 (LOC103949854), mRNA
PCP006916	-1.77878	0.00686366	0.0444957	2.81203	13.8639	3.77576	XM_008373679	Malus x domestica potassium transporter 10-like (LOC103435296), transcript variant X2
PCP003293	-1.77566	2.54e-05	0.000339537	10.3124	43.5032	8.79782	XM_008391312	Malus x domestica homeobox-leucine zipper protein HAT5 (LOC103451874)
PCP018595	-1.77459	7.58e-09	1.82e-07	18.6296	78.1687	33.3239	XM_009380993.2	Pyrus x bretschneideri probable calcium-binding ,protein CML25 (LOC103967701), mRNA
PCP007189	-1.7735	0.00014545	0.00160316	7.34614	32.48	4.07598	XM_009354492.2	Pyrus x bretschneideri uncharacterized ,LOC103944091 (LOC103944091), mRNA
PCP004480	-1.7705	2.91e-11	9.15e-10	25.6769	107.744	19.6621	XM_009351306.2	Pyrus x bretschneideri gamma aminobutyrate ,transaminase 3, chloroplastic-like (LOC103941119), transcript
PCP015270	-1.76234	1.81e-05	0.000249667	11.2446	47.0595	16.78	XM_009365879	Pyrus x bretschneideri cytochrome P450 CYP82D47-like (LOC103954068)
PCP007394	-1.75179	0.000732759	0.00666938	5.48598	24.0163	11.5345	XM_018642796	Pyrus x bretschneideri sucrose transport protein SUC4-like (LOC103928205), transcript variant X3
PCP021458	-1.75021	1.53e-06	2.59e-05	13.6763	57.3487	23.5023	XM_009367540.1	Pyrus x bretschneideri uncharacterized ,LOC103955641 (LOC103955641), transcript variant X1, mRNA
PCP045184	-1.74914	0.00138828	0.0115938	4.86327	21.0488	5.51822	XM_009373365.2	Pyrus x bretschneideri uncharacterized ,LOC103960871 (LOC103960871), mRNA
PCP005737	-1.74861	0.00440258	0.0305224	3.3589	16.1144	9.93934	XM_009377103.2	Pyrus x bretschneideri cytochrome P450 ,714C2-like (LOC103964203), mRNA
PCP007777	-1.74855	0.00329331	0.0240832	3.75394	17.2531	6.90309	XM_009378370	Pyrus x bretschneideri protein indeterminate-domain 2-like (LOC103965328)
PCP005667	-1.74848	0.000174081	0.0018781	7.3893	32.2204	9.38615	XM_009340274	Pyrus x bretschneideri homeobox-leucine zipper protein HAT4-like (LOC103930874)
PCP007265	-1.74753	0.00640515	0.0420216	5.44943	28.1162	1.94564	XM_009348528.2	Pyrus x bretschneideri glycerophosphodiester ,phosphodiesterase GDPD1, chloroplastic-like (LOC103938517),
PCP000993	-1.74728	5.51e-05	0.000674226	9.1549	38.4809	25.4698	XM_009347825.2	Pyrus x bretschneideri malate dehydrogenase ,[NADP], chloroplastic-like (LOC103937854), mRNA
PCP037142	-1.74306	0.00367335	0.0263869	3.8971	17.4857	7.42027	XR_525870	Malus x domestica uncharacterized LOC103413308 (LOC103413308), transcript variant X2, misc_RNA.
PCP036631	-1.74124	1.24e-05	0.000175843	10.6672	45.1133	6.18198	XM_009353506.2	Pyrus x bretschneideri aquaporin NIP1-1-like ,(LOC103943247), mRNA
PCP039637	-1.74086	2.15e-05	0.000292345	11.2293	47.7264	53.6739	XM_009353371	Pyrus x bretschneideri defensin Ec-AMP-D2-like (LOC103943155)
PCP044872	-1.73998	2.27e-07	4.44e-06	15.7901	66.0913	22.9317	XM_009369078	Pyrus x bretschneideri floral homeotic protein APETALA 2-like (LOC103957004), transcript variant X2
PCP031134	-1.73882	1.47e-26	1.33e-24	91.3114	363.216	83.3465	XM_009370350	Pyrus x bretschneideri uncharacterized LOC103958120 (LOC103958120)
PCP005335	-1.73826	2.23e-15	1.05e-13	39.4792	157.467	54.8554	XM_008365068	Malus x domestica beta-galactosidase-like (LOC103426990)
PCP016658	-1.72988	0.00380579	0.0271115	3.93712	18.5361	4.69429	XM_009366587.2	Pyrus x bretschneideri uncharacterized ,LOC103954764 (LOC103954764), mRNA
PCP015515	-1.72802	0.0078726	0.0498768	3.88987	19.575	11.5061	XM_009357134.2	Pyrus x bretschneideri tetraketide ,alpha-pyrone reductase 1 (LOC103946430), mRNA
PCP007354	-1.72736	6.93e-09	1.67e-07	22.1862	88.8455	87.6399	XM_009348416	Pyrus x bretschneideri photosystem I reaction center subunit V, chloroplastic-like (LOC103938417)
PCP037914	-1.72711	1.44e-22	1.07e-20	208.867	825.043	275.126	XM_018647002.1	Pyrus x bretschneideri cinnamoyl-CoA ,reductase 1-like (LOC108867111), transcript variant X2, mRNA
PCP004653	-1.7254	1.92e-09	4.93e-08	22.1212	88.5366	13.9122	XM_008341806	Malus x domestica carbonic anhydrase 2-like (LOC103403012)
PCP003151	-1.72514	0.000893551	0.00790826	5.55939	25.0975	11.0167	XM_009363495	Pyrus x bretschneideri vinorine synthase-like (LOC103951985)
PCP010519	-1.72303	0.00231169	0.0179639	4.03967	19.3591	6.63652	XM_008383244	Malus x domestica glycine-rich cell wall structural protein 1.0-like (LOC103444303)
PCP040278	-1.72254	0.003876	0.0275022	3.51326	17.0542	7.78639	XM_009351608.2	Pyrus x bretschneideri uncharacterized ,LOC103941418 (LOC103941418), mRNA
PCP016606	-1.72162	0.00395364	0.0279389	3.38483	16.7539	8.66867	XM_018649117	Pyrus x bretschneideri IQ domain-containing protein IQM2-like (LOC103954045)
PCP040900	-1.71934	2.12e-06	3.51e-05	13.2967	54.3272	23.4765	XM_009335972.2	Pyrus x bretschneideri transcription ,factor IBH1-like (LOC103927078), transcript variant X2, mRNA
PCP031553	-1.71803	9.36e-31	9.99e-29	94.9362	371.679	103.935	XM_018644236.1	Pyrus x bretschneideri L-ascorbate ,peroxidase 2, cytosolic (LOC103934327), transcript variant X2,
PCP017928	-1.71334	5.1e-05	0.000631311	9.8718	40.259	16.3656	XM_009359330	Pyrus x bretschneideri calcium permeable stress-gated cation channel 1 (LOC103948291)
PCP013757	-1.71006	8.19e-05	0.000963723	9.4353	38.8715	12.4963	XM_009352072	Pyrus x bretschneideri uncharacterized protein At1g04910-like (LOC103941874), transcript variant X2
PCP007302	-1.70958	0.000102597	0.00117423	8.60478	36.2203	14.635	XM_009374339.2	Pyrus x bretschneideri outer envelope ,pore protein 21, chloroplastic (LOC103961748), mRNA
PCP026057	-1.70872	0.000121397	0.0013661	8.17536	34.8095	6.51865	XM_009354743	Pyrus x bretschneideri peroxiredoxin-2E-2, chloroplastic-like (LOC103944314)
PCP029178	-1.70763	0.000585485	0.00545851	6.81606	28.7164	26.302	XM_008380814	Malus x domestica glyceraldehyde-3-phosphate dehydrogenase A, chloroplastic (LOC103442070)
PCP032579	-1.70734	6.5e-06	9.8e-05	12.1987	49.2827	22.8165	XM_009357282.2	Pyrus x bretschneideri uncharacterized ,LOC103946558 (LOC103946558), mRNA
PCP030482	-1.70705	0.00153591	0.0126593	5.02787	21.9588	9.28486	XM_009362169.2	Pyrus x bretschneideri proteoglycan ,4 (LOC103950913), transcript variant X5, mRNA
PCP015101	-1.70579	0.00156065	0.0128386	5.23439	22.1503	7.1942	XM_009377281	Pyrus x bretschneideri reticulon-like protein B1 (LOC103964345), transcript variant X2
PCP023334	-1.69844	0.00346448	0.0251389	4.08326	17.9642	6.43778	XM_009361191	Pyrus x bretschneideri 4-coumarate--CoA ligase-like 9 (LOC103950040), transcript variant X2
PCP023724	-1.69709	0.00367774	0.0264096	4.03452	18.1996	8.39119	XM_009376639	Pyrus x bretschneideri zinc finger CCCH domain-containing protein 55-like (LOC103963789), transcript variant X2
PCP021261	-1.69463	9.68e-05	0.00111789	12.4653	50.9331	49.0109	XM_017332465	Malus x domestica uncharacterized LOC108173468 (LOC108173468)
PCP014261	-1.69107	2.91e-11	9.15e-10	79.5724	311.626	33.2293	XM_009348584	Pyrus x bretschneideri uncharacterized LOC103938567 (LOC103938567)
PCP008255	-1.69098	0.00623552	0.0410684	3.30155	15.3547	5.28862	XM_009363949	Pyrus x bretschneideri probable receptor-like protein kinase At1g30570 (LOC103952370)
PCP017009	-1.68784	3.15e-16	1.57e-14	50.4918	194.649	14.5635	XM_018648197.1	Pyrus x bretschneideri 21 kDa protein ,(LOC103950240), transcript variant X2, mRNA
PCP020565	-1.67959	2.49e-05	0.000332621	11.039	44.3837	19.2545	XM_008379525	Malus x domestica myb-related protein 308 (LOC103440814)
PCP026141	-1.67701	2.69e-08	6.03e-07	21.4537	83.296	30.8796	XM_009362129.2	Pyrus x bretschneideri homeobox-leucine ,zipper protein HAT5 (LOC103950878), mRNA
PCP010822	-1.67048	2.43e-05	0.000326082	11.2661	43.9808	19.2348	XR_001953538	Pyrus x bretschneideri uncharacterized LOC103952122 (LOC103952122), transcript variant X2, misc_RNA.
PCP023825	-1.669	2.29e-11	7.39e-10	38.698	147.957	91.4135	XM_009342595.2	Pyrus x bretschneideri photosystem ,I subunit O-like (LOC103932944), mRNA
PCP009786	-1.66825	0.000210852	0.00221704	7.75855	32.6954	4.91927	XM_009360622	Pyrus x bretschneideri uncharacterized LOC103949506 (LOC103949506)
PCP005706	-1.66644	0.00202277	0.015979	5.00068	21.2059	8.03752	XM_009356915.2	Pyrus x bretschneideri uncharacterized ,LOC103946260 (LOC103946260), mRNA
PCP014855	-1.66542	7.85e-13	2.92e-11	36.4635	138.94	76.5413	XM_009350836.2	Pyrus x bretschneideri UV-B-induced ,protein At3g17800, chloroplastic-like (LOC103940675), mRNA
PCP022159	-1.66289	1.51e-12	5.46e-11	35.6324	137.239	129.237	XM_018643121	Pyrus x bretschneideri uncharacterized LOC103929682 (LOC103929682), transcript variant X2
PCP023786	-1.659	0.00757755	0.0482067	3.57838	14.8323	7.26283	XM_009345024.2	Pyrus x bretschneideri uncharacterized ,LOC103935260 (LOC103935260), mRNA
PCP015369	-1.65891	1.27e-05	0.000180003	12.2617	47.0514	17.2978	XM_018647842	Pyrus x bretschneideri protein SUPPRESSOR OF GENE SILENCING 3-like (LOC103948752), transcript variant X2
PCP005015	-1.6573	0.000486079	0.00463026	6.96156	28.5832	16.1934	XM_009363380.2	Pyrus x bretschneideri mitogen-activated ,protein kinase kinase 2-like (LOC103951897), mRNA
PCP011760	-1.65659	0.00787757	0.0498936	3.27801	15.0548	0.891809	XM_009350263	Pyrus x bretschneideri cytochrome P450 78A6-like (LOC103940182)
PCP028428	-1.65637	0.000212456	0.00223064	7.83493	32.276	9.2911	XM_009365279	Pyrus x bretschneideri polygalacturonase 1 beta-like protein 3 (LOC103953527), transcript variant X2
PCP020611	-1.65598	3.85e-05	0.000490559	11.0419	43.6229	11.9169	XM_018647116.1	Pyrus x bretschneideri protein DETOXIFICATION ,43-like (LOC103945879), transcript variant X2, mRNA
PCP000407	-1.65535	0.0035479	0.0256661	4.21653	18.7185	7.5456	XM_008341816	Malus x domestica serine/threonine-protein kinase OSR1-like (LOC103403015), transcript variant X5
PCP028043	-1.65319	0.00367032	0.026374	4.23986	18.9807	5.46674	XM_009367082.2	Pyrus x bretschneideri 1,4-alpha-glucan-branching ,enzyme 2-2, chloroplastic/amyloplastic-like (LOC103955206),
PCP005678	-1.65219	0.00069089	0.00632854	6.72952	27.1526	18.7028	XM_009356125	Pyrus x bretschneideri zinc finger CCCH domain-containing protein 53 (LOC103945543)
PCP008554	-1.64866	1.41e-05	0.000198438	12.1119	46.8667	23.7218	XM_009339387	Pyrus x bretschneideri uncharacterized LOC103930096 (LOC103930096)
PCP009101	-1.64323	0.00114749	0.00981976	5.89329	24.7119	6.10388	XM_009365972.2	Pyrus x bretschneideri uncharacterized ,LOC103954169 (LOC103954169), mRNA
PCP002291	-1.63844	0.00309661	0.0228479	4.90386	19.61	6.58082	XM_009355742.2	Pyrus x bretschneideri NAD(P)H-quinone ,oxidoreductase subunit M, chloroplastic-like (LOC103945202),
PCP012628	-1.63674	0.00691009	0.0447291	3.56916	16.043	7.50884	XM_009369277	Pyrus x bretschneideri beta-galactosidase 1 (LOC103957168)
PCP006951	-1.63577	0.000380102	0.00375398	7.86667	30.9994	2.87152	XM_009367362.2	Pyrus x bretschneideri uncharacterized ,WD repeat-containing protein alr3466-like (LOC103955463),
PCP014379	-1.63322	1.02e-12	3.75e-11	40.4913	151.269	186.762	XM_018650316.1	Pyrus x bretschneideri cinnamoyl-CoA ,reductase 1-like (LOC103958972), transcript variant X2, mRNA
PCP013107	-1.63311	5.43e-30	5.63e-28	122.621	451.854	215.49	XR_001953207.1	Pyrus x bretschneideri truncated transcription ,factor CAULIFLOWER A-like (LOC103947273), transcript
PCP019160	-1.6322	2.68e-05	0.000354829	11.317	44.0252	11.739	XM_009362803.2	Pyrus x bretschneideri glycerophosphodiester ,phosphodiesterase GDPDL3-like (LOC103951440), mRNA
PCP031116	-1.63158	0.000475575	0.0045423	7.92795	31.9234	6.54106	XM_009352142.2	Pyrus x bretschneideri phenolic glucoside ,malonyltransferase 1-like (LOC103941945), mRNA
PCP024361	-1.63126	0.0004765	0.00454708	7.44829	29.3378	6.67331	XM_009362562.2	Pyrus x bretschneideri PLASMODESMATA ,CALLOSE-BINDING PROTEIN 2-like (LOC103951239), transcript
PCP013612	-1.62927	0.00207161	0.0163408	5.27886	22.0139	6.919	XM_009369629.2	Pyrus x bretschneideri D-amino-acid ,transaminase, chloroplastic (LOC103957470), mRNA
PCP003145	-1.62748	0.000169998	0.00183884	9.70809	38.156	27.7121	XM_009337050.2	Pyrus x bretschneideri uncharacterized ,LOC103928041 (LOC103928041), mRNA
PCP011698	-1.62186	0.00258658	0.019664	5.41285	22.0634	2.55302	XM_009356129	Pyrus x bretschneideri early nodulin-like protein 2 (LOC103945518)
PCP015514	-1.62173	0.00283103	0.0211696	5.03623	20.732	3.62253	XM_018644395	Pyrus x bretschneideri uncharacterized LOC103934799 (LOC103934799), transcript variant X2
PCP023149	-1.61911	7.6e-09	1.82e-07	25.5423	95.5278	40.6824	XM_009340118	Pyrus x bretschneideri F-box/LRR-repeat protein 16-like (LOC103930744), transcript variant X3
PCP026731	-1.61612	5.14e-16	2.54e-14	65.0031	238.277	252.293	XM_009339769	Pyrus x bretschneideri photosystem I reaction center subunit VI-2, chloroplastic-like (LOC103930429)
PCP007402	-1.61183	0.000403394	0.00395131	8.08305	32.7803	13.5229	XM_018648227.1	Pyrus x bretschneideri protein NRT1/ ,PTR FAMILY 6.1-like (LOC103950389), transcript variant X2,
PCP042370	-1.61146	1.84e-06	3.07e-05	17.8369	67.5404	28.7109	XM_009346218.2	Pyrus x bretschneideri GDSL esterase/lipase ,APG-like (LOC103936382), mRNA
PCP029599	-1.611	0.00776661	0.0492926	3.6735	15.7217	15.1281	XM_018644514.1	Pyrus x bretschneideri uncharacterized ,LOC103935359 (LOC103935359), mRNA
PCP005767	-1.60829	0.00250767	0.0191405	5.49833	21.7874	9.05646	XM_009364820.2	Pyrus x bretschneideri nitrogen regulatory ,protein P-II homolog (LOC103953094), mRNA
PCP008298	-1.60756	4.87e-06	7.53e-05	14.3263	53.9077	22.4992	XM_017336967	Malus x domestica alpha-glucan water dikinase 1, chloroplastic-like (LOC103452010), transcript variant X5
PCP017793	-1.60694	0.00481726	0.0328875	4.15486	18.2132	6.82678	XM_009371487	Pyrus x bretschneideri subtilisin-like protease SBT5.4 (LOC103959137)
PCP008010	-1.60316	5.21e-11	1.59e-09	51.6451	189.011	80.7544	XM_009346218.2	Pyrus x bretschneideri GDSL esterase/lipase ,APG-like (LOC103936382), mRNA
PCP007238	-1.60261	1.43e-13	5.75e-12	43.6212	159.043	45.8093	XM_008379760	Malus x domestica subtilisin-like protease SBT1.7 (LOC103441065)
PCP011946	-1.60096	6.83e-05	0.000816442	10.8336	40.6443	24.0004	XR_001952400.1	Pyrus x bretschneideri 50S ribosomal ,protein L4, chloroplastic-like (LOC103938582), misc_RNA
PCP000489	-1.60033	3.46e-06	5.51e-05	15.3227	57.511	21.4722	***** No hits found *****,
PCP005443	-1.59632	3.39e-17	1.8e-15	124.902	450.293	172.805	XM_009357925	Pyrus x bretschneideri E3 ubiquitin-protein ligase RHA2A-like (LOC103947079)
PCP001807	-1.59537	5.58e-05	0.000680299	10.9013	41.7229	15.1977	XR_001953207	Pyrus x bretschneideri truncated transcription factor CAULIFLOWER A-like (LOC103947273), transcript variant X2, misc_RNA.
PCP003502	-1.59432	3.93e-06	6.18e-05	15.8806	58.5868	37.6618	XM_009378915	Pyrus x bretschneideri uncharacterized LOC103965824 (LOC103965824), transcript variant X2
PCP001183	-1.59413	0.00230905	0.0179499	5.91497	22.5049	14.9697	XM_009348813	Pyrus x bretschneideri phosphoribulokinase, chloroplastic-like (LOC103938769)
PCP029492	-1.59342	0.00699863	0.0452205	4.10533	16.611	7.63331	XM_009343591.2	Pyrus x bretschneideri auxin response ,factor 8-like (LOC103933889), transcript variant X1, mRNA
PCP028162	-1.59053	0.00265522	0.0201023	5.5275	22.6065	7.49499	XM_009361399	Pyrus x bretschneideri pectinesterase/pectinesterase inhibitor PPE8B (PME4)
PCP021013	-1.58804	4.48e-14	1.89e-12	56.9	204.348	51.8059	XM_008341341	Malus x domestica vegetative cell wall protein gp1-like (LOC103402601)
PCP034824	-1.58789	0.00181228	0.0146064	6.33031	24.9938	12.9606	XM_009361784.1	Pyrus x bretschneideri protein TIFY ,6B-like (LOC103950560), transcript variant X1, mRNA
PCP009309	-1.58646	2.46e-06	4.01e-05	16.4771	60.2924	66.0252	XM_009380839.2	Pyrus x bretschneideri photosystem ,I reaction center subunit V, chloroplastic-like (LOC103967572),
PCP021257	-1.58461	0.00189565	0.0151713	6.21232	23.6716	11.8678	XM_008373357	Malus x domestica probable purine permease 10 (LOC103434973)
PCP021917	-1.58377	2.73e-07	5.29e-06	19.8874	71.8859	16.265	XM_009375958.2	Pyrus x bretschneideri probable Xaa-Pro ,aminopeptidase P (LOC103963181), mRNA
PCP022520	-1.58223	5.56e-15	2.54e-13	60.6369	217.401	107.991	XM_018644037.1	Pyrus x bretschneideri photosystem ,I reaction center subunit N, chloroplastic-like (LOC103933402),
PCP003426	-1.58199	0.00331745	0.0242029	5.41411	21.5001	5.70211	XM_009361097.2	Pyrus x bretschneideri BRI1 kinase ,inhibitor 1-like (LOC103949956), mRNA
PCP036514	-1.58161	0.00341522	0.0248318	5.27847	21.058	18.8002	XM_009358801.2	Pyrus x bretschneideri photosystem ,II repair protein PSB27-H1, chloroplastic (LOC103947836), mRNA
PCP037495	-1.58088	3.54e-05	0.000455445	12.2893	45.9153	27.1398	XM_009354577.2	Pyrus x bretschneideri triose phosphate/phosphate ,translocator, chloroplastic (LOC103944162), transcript
PCP027821	-1.58086	0.000176006	0.00189424	10.3281	40.1276	19.1343	XR_001789422	Malus x domestica uncharacterized LOC103430488 (LOC103430488), transcript variant X2, misc_RNA.
PCP002767	-1.5776	0.00237055	0.0183417	5.65932	22.2945	10.3775	XM_018649889.1	Pyrus x bretschneideri ascorbate transporter, ,chloroplastic-like (LOC103957416), transcript variant
PCP002424	-1.57745	0.00379307	0.0270478	4.59958	19.8236	2.3468	XM_009361492.2	Pyrus x bretschneideri mediator of ,RNA polymerase II transcription subunit 21-like (LOC103950303),
PCP014902	-1.57721	0.00629084	0.04142	4.26127	17.5779	13.3245	XM_009373467.2	Pyrus x bretschneideri GDSL esterase/lipase ,At5g14450 (LOC103960966), mRNA
PCP007754	-1.57281	2.34e-06	3.84e-05	17.2981	63.1987	15.3608	XM_009336728	Pyrus x bretschneideri probably inactive leucine-rich repeat receptor-like protein kinase At3g28040 (LOC103927782)
PCP034169	-1.57161	4.15e-06	6.5e-05	15.3099	57.6068	17.5452	XM_009362043.2	Pyrus x bretschneideri uncharacterized ,LOC103950805 (LOC103950805), transcript variant X1, mRNA
PCP019240	-1.57102	0.00125947	0.0106591	7.00635	27.1231	10.4818	XM_009356125.2	Pyrus x bretschneideri zinc finger ,CCCH domain-containing protein 53 (LOC103945543), mRNA
PCP002432	-1.56686	1.36e-08	3.19e-07	25.782	93.59	23.2041	XM_009375270	Pyrus x bretschneideri UDP-glucuronate 4-epimerase 6 (LOC103962555)
PCP011846	-1.56621	2.03e-06	3.37e-05	17.4966	63.1066	21.9965	XM_018650017.1	Pyrus x bretschneideri soluble inorganic ,pyrophosphatase 6, chloroplastic-like (LOC103957847),
PCP017020	-1.56539	2.21e-07	4.34e-06	27.8842	101.196	95.6234	XM_009379505.2	Pyrus x bretschneideri chlorophyll ,a-b binding protein CP29.1, chloroplastic (LOC103966344), mRNA
PCP028218	-1.56347	0.00033521	0.00336008	9.28006	35.0238	10.2572	XM_008352641	Malus x domestica uncharacterized LOC103414245 (LOC103414245)
PCP013654	-1.56326	9.67e-06	0.000141089	18.2714	65.963	6.41961	XM_009356245.2	Pyrus x bretschneideri uncharacterized ,LOC103945650 (LOC103945650), mRNA
PCP035851	-1.56165	3.33e-07	6.37e-06	23.4092	84.1864	40.6531	XM_009336720.2	Pyrus x bretschneideri uncharacterized ,LOC103927747 (LOC103927747), transcript variant X2, mRNA
PCP013110	-1.5593	0.000732368	0.00666865	7.78715	28.9829	7.83495	XM_009358257.2	Pyrus x bretschneideri uncharacterized ,LOC103947348 (LOC103947348), mRNA
PCP013426	-1.55917	5.55e-05	0.000677595	12.2028	45.2261	32.044	XM_009370826.2	Pyrus x bretschneideri uncharacterized ,LOC103958552 (LOC103958552), mRNA
PCP027162	-1.55632	0.000408142	0.0039869	8.94717	33.6663	20.4578	XM_009372465	Pyrus x bretschneideri uncharacterized LOC103960075 (LOC103960075)
PCP017687	-1.55518	0.00436812	0.0303128	5.53295	20.6844	3.44902	XM_009353506.2	Pyrus x bretschneideri aquaporin NIP1-1-like ,(LOC103943247), mRNA
PCP016695	-1.55495	3.73e-19	2.28e-17	77.145	270.91	73.5569	XM_009340667.2	Pyrus x bretschneideri NEP1-interacting ,protein-like 2 (LOC103931227), transcript variant X2, mRNA
PCP019562	-1.55085	0.00131335	0.0110714	8.02662	30.3316	6.16463	XM_008228004	Prunus mume uncharacterized LOC103325819 (LOC103325819)
PCP030998	-1.55052	4.91e-07	9.08e-06	19.7718	70.1421	22.2445	NM_001328845	Malus domestica glucose-1-phosphate adenylyltransferase small subunit, chloroplastic/amyloplastic (LOC103421714)
PCP033537	-1.54947	2.85e-11	8.99e-10	37.7807	133.785	125.82	XM_009345298	Pyrus x bretschneideri protochlorophyllide reductase, chloroplastic (LOC103935530)
PCP013067	-1.54934	3.68e-23	2.85e-21	92.3172	321.411	109.932	XM_008342088	Malus x domestica hornerin (LOC103403267)
PCP030309	-1.54915	0.000131549	0.00146956	11.3296	41.5563	10.7577	XM_018643903	Pyrus x bretschneideri protein NTM1-like 9 (LOC108866003)
PCP024888	-1.54892	0.00155502	0.0128021	6.57463	25.6273	6.78537	XM_009338344.1	Pyrus x bretschneideri methionine aminopeptidase ,1B, chloroplastic (LOC103929187), transcript variant
PCP026472	-1.54859	0.00156362	0.0128581	6.5364	25.4204	10.5416	XM_009374430	Pyrus x bretschneideri uncharacterized LOC103961814 (LOC103961814)
PCP017485	-1.54463	9.34e-08	1.93e-06	22.4816	80.2151	33.4821	XM_018647257	Pyrus x bretschneideri vestitone reductase-like (LOC103946291), transcript variant X3
PCP012189	-1.54431	4.42e-07	8.26e-06	20.3957	72.4581	14.5549	XM_018644128	Pyrus x bretschneideri putative D-cysteine desulfhydrase 1, mitochondrial (LOC103933809), transcript variant X2
PCP019786	-1.541	6.38e-05	0.000768345	13.2897	48.6333	17.5106	XM_009354602.2	Pyrus x bretschneideri squamosa promoter-binding-like ,protein 3 (LOC103944181), mRNA
PCP041367	-1.53388	8.25e-05	0.000970183	11.9453	43.1799	13.3197	XM_009356246	Pyrus x bretschneideri BTB/POZ domain-containing protein At5g60050 (LOC103945654)
PCP013514	-1.53292	3.26e-06	5.23e-05	16.7718	60.2583	26.1925	XM_017326078	Malus x domestica uncharacterized LOC103412607 (LOC103412607)
PCP012600	-1.53288	1.84e-09	4.73e-08	34.2647	118.667	105.483	XM_018645380	Pyrus x bretschneideri magnesium-protoporphyrin IX monomethyl ester [oxidative] cyclase, chloroplastic (LOC103938877)
PCP017989	-1.53009	2.43e-17	1.31e-15	78.1717	269.931	1899.5	XR_001954281	Pyrus x bretschneideri uncharacterized LOC103960450 (LOC103960450), transcript variant X2, misc_RNA.
PCP013083	-1.52863	1.45e-06	2.47e-05	19.4789	69.2705	24.3354	XM_008341593	Malus x domestica PLASMODESMATA CALLOSE-BINDING PROTEIN 4 (LOC103402825)
PCP029479	-1.52655	3.71e-10	1.02e-08	35.4697	123.867	19.1577	XM_018645038.1	Pyrus x bretschneideri glucose-1-phosphate ,adenylyltransferase large subunit 1-like (LOC103937447),
PCP024222	-1.52655	0.000138416	0.00153351	10.9296	39.5622	11.6335	XM_009360977.2	Pyrus x bretschneideri oxysterol-binding ,protein-related protein 1D (LOC103949849), mRNA
PCP023941	-1.52355	4.44e-10	1.21e-08	39.9043	138.206	119.379	XM_018651292	Pyrus x bretschneideri glycosyltransferase family protein 64 protein C5-like (LOC103962806), transcript variant X2
PCP013088	-1.51925	0.00493537	0.0335552	5.44379	20.5043	12.0358	XM_008341588	Malus x domestica probable inactive purple acid phosphatase 1 (LOC103402822)
PCP026528	-1.51815	0.00690834	0.0447291	4.39591	17.9409	6.40749	XM_018647856	Pyrus x bretschneideri uncharacterized LOC103948829 (LOC103948829), transcript variant X4
PCP035942	-1.51815	0.00690834	0.0447291	4.70256	17.9691	5.68966	XM_009379091.1	Pyrus x bretschneideri acetylglutamate ,kinase, chloroplastic (LOC103965981), mRNA
PCP012148	-1.51732	3.1e-09	7.78e-08	31.1917	106.983	42.428	XM_009371299	Pyrus x bretschneideri probable serine/threonine-protein kinase DDB_G0278521 (LOC103958975)
PCP001467	-1.5173	3.31e-10	9.19e-09	35.8984	124.209	135.134	XM_009340916	Pyrus x bretschneideri geranylgeranyl diphosphate reductase, chloroplastic (LOC103931434)
PCP010194	-1.51469	3.51e-05	0.000453275	13.714	48.2886	14.0905	XM_009374105	Pyrus x bretschneideri nuclear transcription factor Y subunit A-3-like (LOC103961538), transcript variant X2
PCP015693	-1.5142	9.99e-07	1.76e-05	19.9937	69.3664	20.7404	XM_009380143.2	Pyrus x bretschneideri uncharacterized ,LOC103966919 (LOC103966919), mRNA
PCP019467	-1.51278	1.3e-06	2.23e-05	20.1077	69.7583	24.3312	XM_009338875	Pyrus x bretschneideri protein ASPARTIC PROTEASE IN GUARD CELL 1-like (LOC103929648)
PCP024153	-1.51112	0.000237588	0.00247514	10.2305	37.0906	17.5475	XM_009345007	Pyrus x bretschneideri PI-PLC X domain-containing protein At5g67130-like (LOC103935245)
PCP026504	-1.51088	0.00440141	0.0305224	5.5187	21.0182	1.47643	XM_009343148.2	Pyrus x bretschneideri uncharacterized ,LOC103933451 (LOC103933451), mRNA
PCP030678	-1.51077	0.00148731	0.0123202	8.05797	29.2193	10.3554	XM_008379016	Malus x domestica RHOMBOID-like protein 2 (LOC103440341)
PCP022910	-1.50994	0.0017189	0.0139692	8.46151	30.4834	10.57	XM_009360427	Pyrus x bretschneideri metal-nicotianamine transporter YSL1-like (LOC103949308)
PCP003653	-1.50688	1.15e-07	2.34e-06	26.9288	93.3081	44.4031	XM_009373738.2	Pyrus x bretschneideri non-specific ,lipid-transfer protein (LOC103961206), mRNA
PCP011836	-1.50489	1.49e-20	9.59e-19	120.08	405.894	246.163	XM_009380193	Pyrus x bretschneideri indole-3-acetic acid-induced protein ARG7-like (LOC103966953)
PCP013693	-1.50471	0.000129639	0.00145124	11.4781	41.1945	14.9096	XM_009350397	Pyrus x bretschneideri BTB/POZ domain-containing protein At1g21780 (LOC103940308)
PCP011848	-1.50415	2.47e-05	0.000330965	14.5848	51.2666	38.9329	NM_001294041	Malus domestica NAC transcription factor 25-like (NAC2)
PCP023151	-1.504	0.00198754	0.0157587	6.93276	25.7292	9.12396	XM_009340113	Pyrus x bretschneideri nucleolin-like (LOC103930742)
PCP015078	-1.50269	9.5e-05	0.0011	12.1694	42.1344	16.392	XR_001953838	Pyrus x bretschneideri ankyrin repeat-containing protein At5g02620-like (LOC103956042), transcript variant X3, misc_RNA.
PCP023322	-1.50258	0.00115565	0.00986603	8.26766	28.8312	13.6158	XM_009380360.2	Pyrus x bretschneideri uncharacterized ,LOC103967113 (LOC103967113), mRNA
PCP028048	-1.49975	0.00157235	0.01292	7.22467	26.4931	9.93742	XM_018642372	Pyrus x bretschneideri oxysterol-binding protein-related protein 2A-like (LOC103926587), transcript variant X5
PCP024976	-1.49826	3.45e-06	5.49e-05	18.3482	63.4068	38.1249	XM_009367332	Pyrus x bretschneideri protein BRASSINAZOLE-RESISTANT 1 (LOC103955436)
PCP034872	-1.49755	0.000186724	0.00198965	12.489	44.5005	19.6736	XM_009366020.2	Pyrus x bretschneideri alcohol-forming ,fatty acyl-CoA reductase-like (LOC103954216), mRNA
PCP018646	-1.49619	0.000350927	0.00349478	10.3545	36.517	13.9928	XM_009343613	Pyrus x bretschneideri uncharacterized LOC103933911 (LOC103933911)
PCP026084	-1.49562	4.1e-05	0.000518771	13.8026	47.8069	20.9372	XM_009340204.2	Pyrus x bretschneideri chaperone protein ,ClpB1 (LOC103930819), transcript variant X1, mRNA
PCP019307	-1.49428	2.33e-07	4.55e-06	30.8194	105.798	30.3883	XM_009360191.2	Pyrus x bretschneideri NADP-dependent ,glyceraldehyde-3-phosphate dehydrogenase-like (LOC103949095),
PCP001362	-1.49384	0.0062164	0.0409675	5.51659	19.7099	10.6542	XM_018642470	Pyrus x bretschneideri elongation factor Tu, chloroplastic (LOC103926787)
PCP007160	-1.49268	4.33e-10	1.18e-08	36.6006	124.007	112.073	XM_008383213	Malus x domestica probable WRKY transcription factor 23 (LOC103444280)
PCP041357	-1.48685	0.00373213	0.0266931	5.90667	21.7283	38.7202	XM_018650938.1	Pyrus x bretschneideri uncharacterized ,LOC103961464 (LOC103961464), mRNA
PCP011520	-1.48454	3.78e-07	7.17e-06	24.581	82.4795	60.2895	XM_018650376	Pyrus x bretschneideri E3 ubiquitin-protein ligase SDIR1-like (LOC103959620)
PCP043853	-1.48314	0.000631956	0.00584607	9.49918	32.8	12.7844	XM_009377616.1	Pyrus x bretschneideri uncharacterized ,LOC103964664 (LOC103964664), mRNA
PCP038172	-1.47893	0.00349857	0.0253434	6.61926	22.9043	13.6622	XM_018651495.1	Pyrus x bretschneideri uncharacterized ,LOC103963698 (LOC103963698), transcript variant X2, mRNA
PCP002623	-1.47884	0.000157862	0.00172404	12.0529	41.7479	8.23583	XM_021952634	Prunus avium protein NRT1/ PTR FAMILY 2.9-like (LOC110752048), transcript variant X2
PCP012824	-1.47712	8.92e-07	1.59e-05	24.2608	82.3461	58.2808	XM_008389083	Malus x domestica AP2-like ethylene-responsive transcription factor At2g41710 (LOC103449758)
PCP030114	-1.47704	0.00489705	0.0333263	6.27543	21.9697	13.9344	XM_009368408.2	Pyrus x bretschneideri uncharacterized ,LOC103956427 (LOC103956427), mRNA
PCP011491	-1.47591	0.00172938	0.0140436	7.97631	27.344	22.1062	XM_009355179	Pyrus x bretschneideri calponin homology domain-containing protein DDB_G0272472-like (LOC103944713), transcript variant X2
PCP011965	-1.47554	1.81e-07	3.61e-06	24.2252	81.8384	30.8851	XM_009348355	Pyrus x bretschneideri triosephosphate isomerase, chloroplastic (LOC103938349)
PCP013434	-1.47446	5.55e-05	0.000677595	15.927	55.0826	13.2794	XM_018643903	Pyrus x bretschneideri protein NTM1-like 9 (LOC108866003)
PCP017729	-1.47385	5.46e-05	0.000669757	15.259	52.5775	36.4796	***** No hits found *****,
PCP016960	-1.47364	4.07e-06	6.4e-05	18.936	63.0649	23.7906	XM_009351364	Pyrus x bretschneideri protein LIGHT-DEPENDENT SHORT HYPOCOTYLS 10-like (LOC103941087), transcript variant X2
PCP003159	-1.47343	0.000164877	0.00178803	12.3982	42.308	17.3263	XM_009351608.2	Pyrus x bretschneideri uncharacterized ,LOC103941418 (LOC103941418), mRNA
PCP011957	-1.47149	3.34e-07	6.37e-06	26.7997	89.4567	73.4927	XM_009359954	Pyrus x bretschneideri uncharacterized LOC103948869 (LOC103948869)
PCP007989	-1.46995	6.79e-07	1.23e-05	22.6143	76.5591	17.004	XM_009367872.1	Pyrus x bretschneideri temperature-induced ,lipocalin-1-like (LOC103955957), mRNA
PCP014076	-1.4686	0.00115065	0.00983115	8.42448	29.3664	23.6313	XM_009360486	Pyrus x bretschneideri uncharacterized LOC103949378 (LOC103949378), transcript variant X1
PCP037077	-1.46666	8.69e-06	0.000128208	17.1864	58.513	26.1068	XM_008349165	Malus x domestica lon protease 2-like (LOC103410465), partial mRNA.
PCP041966	-1.46464	6.98e-19	4.2e-17	109.86	360.087	284.398	XM_008340338	Malus x domestica homeobox-leucine zipper protein ATHB-6-like (LOC103401624)
PCP015652	-1.4642	0.00298679	0.0221594	6.85568	24.7545	6.25575	XM_009381039.2	Pyrus x bretschneideri LOB domain-containing ,protein 37-like (LOC103967743), mRNA
PCP008497	-1.46375	7.3e-44	1.22e-41	442.336	1445.36	893.773	XR_531926	Malus x domestica uncharacterized LOC103453895 (LOC103453895), ncRNA.
PCP013055	-1.46332	2.58e-05	0.000343251	15.3989	51.897	16.0138	XM_009375008.2	Pyrus x bretschneideri isoamylase 3, ,chloroplastic (LOC103962304), transcript variant X2, mRNA
PCP031811	-1.45885	6.9e-06	0.000103598	21.2948	71.6985	478.575	XM_009352290	Pyrus x bretschneideri uncharacterized LOC103942084 (LOC103942084)
PCP022816	-1.45467	0.00700616	0.0452419	5.28979	19.6563	8.79936	XM_009367760	Pyrus x bretschneideri uncharacterized protein PFB0765w-like (LOC103955852), transcript variant X4
PCP001840	-1.45459	6.49e-08	1.37e-06	28.8287	95.7812	22.557	XM_009357761	Pyrus x bretschneideri phosphoenolpyruvate carboxylase 4-like (LOC103946931)
PCP036242	-1.45455	0.000160082	0.00174385	12.1267	42.0403	13.7724	XM_018645398.1	Pyrus x bretschneideri L-Ala-D/L-amino ,acid epimerase-like (LOC103939151), mRNA
PCP027132	-1.45308	0.000338429	0.00338603	11.1156	37.8626	9.39619	XM_009340127	Pyrus x bretschneideri flavonoid 3'-monooxygenase (LOC103930751)
PCP031019	-1.45179	0.000701959	0.00641624	9.75112	33.1627	10.0858	XM_009367568.2	Pyrus x bretschneideri uncharacterized ,LOC103955671 (LOC103955671), transcript variant X2, mRNA
PCP003796	-1.45038	9.63e-05	0.00111312	13.8011	47.3076	35.7827	XM_009368814.2	Pyrus x bretschneideri uncharacterized ,LOC103956779 (LOC103956779), transcript variant X1, mRNA
PCP039164	-1.44941	2.93e-07	5.64e-06	24.9153	82.6205	40.5019	XM_009364748.2	Pyrus x bretschneideri 1-deoxy-D-xylulose ,5-phosphate reductoisomerase, chloroplastic (LOC103953028),
PCP039795	-1.4485	1.13e-05	0.000163337	17.8507	58.882	16.5831	XM_009346750	Pyrus x bretschneideri trans-resveratrol di-O-methyltransferase-like (LOC103936842)
PCP003297	-1.44757	0.00238375	0.0184239	7.18372	25.6647	22.0132	XR_667719	Pyrus x bretschneideri protein TWIN LOV 1 (LOC103950875), transcript variant X2, misc_RNA.
PCP019111	-1.44595	0.00249607	0.0190927	7.18692	25.5485	14.7317	XM_009336437.2	Pyrus x bretschneideri aminopeptidase ,M1-like (LOC103927510), mRNA
PCP031013	-1.44544	4.02e-07	7.56e-06	24.1518	80.1338	19.3519	XM_018649546	Pyrus x bretschneideri alpha-glucan phosphorylase 1-like (LOC103955779), transcript variant X2
PCP021720	-1.44322	0.00208671	0.0164357	7.48361	26.913	6.96056	XM_009351666.2	Pyrus x bretschneideri plant UBX domain-containing ,protein 9 (LOC103941472), transcript variant
PCP005062	-1.44318	0.00545256	0.0366773	6.27835	21.3856	7.32591	XM_018652121	Pyrus x bretschneideri probable galacturonosyltransferase 15 (LOC103966249), transcript variant X2
PCP008216	-1.44217	0.000189036	0.00201218	12.0236	41.5428	5.29897	XM_009338492.2	Pyrus x bretschneideri aspartyl protease ,family protein 2-like (LOC103929316), mRNA
PCP006747	-1.44148	3.83e-05	0.000488924	15.7772	52.3953	20.3497	XM_009371202	Pyrus x bretschneideri 50S ribosomal protein L10, chloroplastic (LOC103958881)
PCP040845	-1.4407	0.00436614	0.0303089	6.43553	22.1751	2.88217	XM_009356320.2	Pyrus x bretschneideri homeobox-leucine ,zipper protein HAT22-like (LOC103945728), mRNA
PCP018803	-1.44043	0.00141877	0.0118071	9.22733	30.7999	11.4732	XM_009366020.2	Pyrus x bretschneideri alcohol-forming ,fatty acyl-CoA reductase-like (LOC103954216), mRNA
PCP027888	-1.43831	4.82e-06	7.46e-05	19.4183	64.8149	18.2277	XM_009346632.2	Pyrus x bretschneideri glutathione ,S-transferase DHAR2-like (LOC103936763), mRNA
PCP018385	-1.438	0.000827294	0.00738431	9.51886	33.0032	30.1513	XM_009378967.2	Pyrus x bretschneideri protein CURVATURE ,THYLAKOID 1A, chloroplastic (LOC103965874), transcript
PCP026966	-1.43315	1.29e-07	2.62e-06	28.1881	91.3281	47.2439	XM_008365956	Malus x domestica PLASMODESMATA CALLOSE-BINDING PROTEIN 1-like (LOC103427873)
PCP024443	-1.43208	6.55e-06	9.87e-05	21.6458	71.3482	20.5719	XM_009377072	Pyrus x bretschneideri dirigent protein 22-like (LOC103964166)
PCP006389	-1.43178	0.00456877	0.0315016	6.84163	23.6545	6.61657	XM_009355915.2	Pyrus x bretschneideri cinnamoyl-CoA ,reductase 1-like (LOC103945358), mRNA
PCP016596	-1.42344	3.67e-05	0.000470356	19.5535	63.8125	341.257	XM_008364022	Malus x domestica uncharacterized LOC103425923 (LOC103425923)
PCP005321	-1.42145	6.02e-07	1.1e-05	24.6649	79.6936	39.6149	XM_009369256.2	Pyrus x bretschneideri dof zinc finger ,protein DOF3.1-like (LOC103957152), mRNA
PCP022853	-1.4211	4.54e-05	0.000567289	15.9792	52.8531	28.9115	XM_009346029	Pyrus x bretschneideri 18.1 kDa class I heat shock protein-like (LOC103936185)
PCP008150	-1.41931	8.07e-09	1.93e-07	48.1842	155.504	136.197	XM_009372373	Pyrus x bretschneideri protein LNK3-like (LOC103959986)
PCP013403	-1.41174	1.71e-48	3.19e-46	2259.27	7109.71	2077.41	***** No hits found *****,
PCP019824	-1.40904	0.000880085	0.00779873	10.338	33.1855	16.1149	XM_018642625	Pyrus x bretschneideri probable protein phosphatase 2C 50 (LOC103927513), transcript variant X5
PCP040070	-1.40773	0.000290788	0.0029548	13.6679	45.265	26.9235	XM_009339460.2	Pyrus x bretschneideri gamma-interferon-inducible ,lysosomal thiol reductase-like (LOC103930161),
PCP019987	-1.40684	0.00098678	0.00862853	10.1106	33.3627	7.05404	XM_009374622	Pyrus x bretschneideri 21 kDa protein-like (LOC103961968)
PCP026705	-1.40611	1.34e-12	4.88e-11	64.465	204.773	40.0237	XM_009362336	Pyrus x bretschneideri expansin-A10 (LOC103951053)
PCP034769	-1.4054	0.00504966	0.0342666	6.90379	23.8479	9.00107	XM_008371565	Malus x domestica transcription factor IBH1-like (LOC103433320)
PCP004695	-1.40328	5.09e-06	7.84e-05	21.6435	69.6644	77.8713	XM_008350202	Malus x domestica cytochrome P450 71A3-like (LOC103411574)
PCP017877	-1.39661	1.64e-05	0.000227141	18.4248	60.0434	31.235	NM_001328903	Malus domestica transcription factor TCP7-like (LOC103429578)
PCP026388	-1.39626	6.46e-06	9.76e-05	24.6785	79.1735	37.2819	XM_009362759	Pyrus x bretschneideri GDP-L-galactose phosphorylase 2 (LOC103951401)
PCP030993	-1.39437	2.47e-07	4.82e-06	36.3229	116.378	84.4572	XM_008381819	Malus x domestica photosystem I chlorophyll a/b-binding protein 3-1, chloroplastic-like (LOC103443035)
PCP011636	-1.39164	2.29e-14	1.01e-12	999.17	3120.42	1075.01	XM_008341779	Malus x domestica MLP-like protein 423 (LOC103402987)
PCP015380	-1.39107	9.2e-07	1.63e-05	24.9143	79.4136	26.5491	XM_009344172.2	Pyrus x bretschneideri cytochrome c-type ,biogenesis ccda-like chloroplastic protein (LOC103934430),
PCP009298	-1.39092	0.000994404	0.00868273	10.5434	33.6519	27.0908	XM_009367132.1	Pyrus x bretschneideri DCC family protein ,At1g52590, chloroplastic (LOC103955254), mRNA
PCP013812	-1.3904	0.000878468	0.00778761	10.8243	35.4274	4.05142	XM_009364327	Pyrus x bretschneideri bZIP transcription factor 11 (LOC103952673)
PCP026017	-1.38928	0.00431512	0.0300324	7.30171	24.746	9.90947	XM_009371345	Pyrus x bretschneideri enoyl-[acyl-carrier-protein] reductase [NADH] 1, chloroplastic-like (LOC103959004)
PCP017915	-1.38802	0.000136949	0.00152118	14.484	47.1141	19.8988	XM_009360862.1	Pyrus x bretschneideri aminomethyltransferase, ,mitochondrial (LOC103949713), mRNA
PCP024391	-1.3822	1.65e-12	5.9e-11	76.8139	238.325	107.348	XM_009358799.2	Pyrus x bretschneideri (R,S)-reticuline ,7-O-methyltransferase-like (LOC103947834), mRNA
PCP016478	-1.3815	0.000172637	0.00186641	13.8403	45.1309	16.4021	XM_009377791	Pyrus x bretschneideri ruBisCO large subunit-binding protein subunit alpha-like (LOC103964812)
PCP039758	-1.38061	0.00314079	0.023142	8.14574	27.6224	15.1211	XM_009346029.2	Pyrus x bretschneideri 18.1 kDa class ,I heat shock protein-like (LOC103936185), mRNA
PCP042760	-1.3804	0.00115848	0.00988226	10.1074	32.6966	9.14714	XM_009380492.2	Pyrus x bretschneideri zinc finger ,protein CONSTANS-LIKE 9-like (LOC103967216), transcript variant
PCP005601	-1.37819	8.57e-05	0.00100371	15.452	49.9177	28.8137	XM_009378152.2	Pyrus x bretschneideri chlorophyll ,synthase, chloroplastic-like (LOC103965133), transcript variant
PCP015341	-1.3726	9.73e-07	1.72e-05	25.8361	80.0324	32.8255	XM_009372841	Pyrus x bretschneideri phosphoglucan, water dikinase, chloroplastic (LOC103960380), transcript variant X1
PCP010998	-1.37103	4.92e-17	2.55e-15	208.057	639.615	593.688	XM_009378713	Pyrus x bretschneideri oxygen-evolving enhancer protein 2, chloroplastic-like (LOC103965639)
PCP023705	-1.37032	1.15e-05	0.000164959	20.6043	65.2249	24.4616	XM_009372781.1	Pyrus x bretschneideri 50S ribosomal ,protein L19-2, chloroplastic-like (LOC103960321), mRNA
PCP009934	-1.36881	0.00247126	0.0189502	8.58052	28.1899	18.779	XM_009371782	Pyrus x bretschneideri condensin complex subunit 3-like (LOC103959438)
PCP026085	-1.36731	0.00453219	0.0312954	7.61695	25.361	5.70035	XM_009340127.1	Pyrus x bretschneideri flavonoid 3'-monooxygenase ,(LOC103930751), mRNA
PCP000909	-1.36618	0.000223325	0.00234017	15.058	47.3885	34.4809	XM_009359198.2	Pyrus x bretschneideri aspartic proteinase-like ,(LOC103948200), transcript variant X2, mRNA
PCP002041	-1.36602	3.45e-05	0.000446087	18.1707	56.8909	73.0455	XM_009349034	Pyrus x bretschneideri CBL-interacting serine/threonine-protein kinase 25-like (LOC103938979)
PCP026960	-1.36443	1.37e-08	3.21e-07	36.996	115.292	45.2048	XM_018645029.1	Pyrus x bretschneideri protein argonaute ,4-like (LOC103937381), transcript variant X3, mRNA
PCP015798	-1.36227	3.95e-06	6.22e-05	22.9264	71.7555	42.9123	XM_009341361	Pyrus x bretschneideri protein argonaute 4-like (LOC103931832), transcript variant X3
PCP009183	-1.36216	0.00402831	0.0283766	8.19329	27.1654	16.6498	XM_009340466.2	Pyrus x bretschneideri uncharacterized ,protein DDB_G0271670-like (LOC103931054), mRNA
PCP021201	-1.3618	1.9e-11	6.25e-10	53.9549	165.883	43.5129	XM_008364739	Malus x domestica uncharacterized LOC103426655 (LOC103426655), transcript variant X2
PCP005987	-1.35949	0.000174239	0.0018781	14.4213	46.1545	16.2704	XM_009343830.2	Pyrus x bretschneideri WD repeat-containing ,protein 89 homolog (LOC103934128), mRNA
PCP006100	-1.35931	2.18e-07	4.29e-06	37.037	114.244	305.195	XM_009368471.2	Pyrus x bretschneideri thioredoxin-like ,protein CXXS1 (LOC103956444), mRNA
PCP017130	-1.35918	0.000170001	0.00183884	14.8203	47.3547	30.2261	XM_009361870	Pyrus x bretschneideri F-box protein GID2-like (LOC103950637)
PCP014512	-1.35725	0.000256428	0.0026521	14.5454	46.4494	30.6484	XM_018650804.1	Pyrus x bretschneideri auxilin-like ,protein 1 (LOC103960857), mRNA
PCP025874	-1.35611	1.6e-08	3.69e-07	37.1471	113.843	38.3473	XM_009376449.2	Pyrus x bretschneideri cell division ,protein FtsZ homolog 2-2, chloroplastic-like (LOC103963616),
PCP001820	-1.35399	0.00124038	0.0105182	11.7124	37.5926	6.99323	XM_009358005	Pyrus x bretschneideri allene oxide cyclase 4, chloroplastic-like (LOC103947146)
PCP011440	-1.3493	6.76e-05	0.000809313	17.2654	53.8491	115.254	XM_009368188.2	Pyrus x bretschneideri superoxide dismutase ,[Cu-Zn] 2-like (LOC103956225), mRNA
PCP023284	-1.34902	6.66e-07	1.21e-05	30.9413	95.0867	39.1601	XM_009357360	Pyrus x bretschneideri probable sodium-coupled neutral amino acid transporter 6 (LOC103946611)
PCP044445	-1.34718	8.63e-07	1.54e-05	28.3162	87.2162	35.1146	XM_009359402	Pyrus x bretschneideri actin-depolymerizing factor 1 (LOC103948379)
PCP031819	-1.34706	1.09e-06	1.9e-05	28.1218	85.9935	49.3873	XM_009353431	Pyrus x bretschneideri U-box domain-containing protein 4-like (LOC103943171)
PCP024808	-1.34668	8.48e-05	0.000994261	17.8015	55.2237	30.9935	XM_009372811.2	Pyrus x bretschneideri two-component ,response regulator ARR22 (LOC103960352), mRNA
PCP019300	-1.3461	1.71e-57	4e-55	523.326	1571.01	668.083	XM_009360205	Pyrus x bretschneideri temperature-induced lipocalin-1-like (LOC103949106)
PCP033237	-1.34389	3.6e-10	9.93e-09	47.7112	143.627	113.198	XM_008357384	Malus x domestica BON1-associated protein 2-like (LOC103419267)
PCP044999	-1.33961	0.00020915	0.00220495	14.8189	46.7723	21.8999	XM_009361123.1	Pyrus x bretschneideri HVA22-like protein ,e (LOC103949985), transcript variant X3, mRNA
PCP028146	-1.33927	0.000421152	0.0040898	13.3246	41.5553	20.5392	XM_009349821	Pyrus x bretschneideri cryptochrome-1-like (LOC103939713)
PCP013398	-1.33461	5.11e-08	1.09e-06	34.5134	104.987	33.5535	XM_009343561.2	Pyrus x bretschneideri homeobox protein ,knotted-1-like 3 (LOC103933863), transcript variant X2,
PCP029671	-1.33424	4.72e-05	0.000587659	28.4219	88.376	25.4654	XM_009345853	Pyrus x bretschneideri thaumatin-like protein 1a (LOC103936020)
PCP038118	-1.33419	2.41e-06	3.94e-05	27.6973	84.4457	40.741	XM_009359194	Pyrus x bretschneideri aminomethyltransferase, mitochondrial (LOC103948196)
PCP016214	-1.33311	1.99e-09	5.1e-08	45.9391	138.641	68.0641	XM_009364967	Pyrus x bretschneideri zinc finger protein CONSTANS-LIKE 4-like (LOC103953229)
PCP010655	-1.33118	5.02e-14	2.1e-12	70.6167	211.708	54.0278	XM_008356805	Malus x domestica calcineurin B-like protein 3 (LOC103418695), transcript variant X2
PCP019619	-1.33062	5.28e-08	1.13e-06	36.5417	110.724	21.2111	XM_018649575	Pyrus x bretschneideri pectin acetylesterase 10-like (LOC103955836)
PCP010075	-1.3286	7.58e-07	1.36e-05	32.6789	98.9729	15.1909	XM_008364881	Malus x domestica uncharacterized LOC103426803 (LOC103426803)
PCP010455	-1.32651	3.47e-09	8.67e-08	81.5139	245.482	146.189	XM_008389727	Malus x domestica gibberellin-regulated protein 1-like (LOC103450390)
PCP009506	-1.32641	0.000492949	0.00469153	13.8503	42.1977	19.9662	XM_009358799.2	Pyrus x bretschneideri (R,S)-reticuline ,7-O-methyltransferase-like (LOC103947834), mRNA
PCP004619	-1.3243	3.98e-10	1.09e-08	48.3422	144.805	123.524	XM_009337542.2	Pyrus x bretschneideri thioredoxin ,H2-like (LOC103928496), mRNA
PCP005268	-1.3234	1.55e-16	7.87e-15	96.9936	288.493	521.765	XM_009380206	Pyrus x bretschneideri stem-specific protein TSJT1-like (LOC103966966)
PCP040743	-1.3195	0.0022625	0.0176578	10.3458	32.0496	37.7703	XM_009365822.2	Pyrus x bretschneideri protein EMBRYO ,SAC DEVELOPMENT ARREST 3, chloroplastic-like (LOC103954014),
PCP038764	-1.3182	8.48e-18	4.74e-16	145.482	429.956	179.731	XM_009377567.1	Pyrus x bretschneideri agamous-like ,MADS-box protein AGL6 (LOC103964627), mRNA
PCP009615	-1.31342	0.00608595	0.0401942	7.92935	25.0945	10.9046	XM_009362416	Pyrus x bretschneideri F-box/kelch-repeat protein At5g43190-like (LOC103951122)
PCP017875	-1.31215	0.00693832	0.0448983	7.78034	24.2488	12.9294	XM_008384513	Malus x domestica thioredoxin X, chloroplastic-like (LOC103445486)
PCP017734	-1.31174	1.8e-08	4.13e-07	42.6045	126.065	72.2855	XM_009353431	Pyrus x bretschneideri U-box domain-containing protein 4-like (LOC103943171)
PCP022537	-1.30839	0.000323512	0.00325803	14.8078	44.6074	22.8635	XM_009355510.2	Pyrus x bretschneideri shaggy-related ,protein kinase kappa-like (LOC103945005), mRNA
PCP003483	-1.30536	2.26e-05	0.000305684	22.3696	66.9463	37.3814	XM_009378935.2	Pyrus x bretschneideri universal stress ,protein A-like protein (LOC103965843), mRNA
PCP011967	-1.30391	3.3e-05	0.000428466	20.8899	62.6434	18.0677	XM_009379636.2	Pyrus x bretschneideri SPX domain-containing ,membrane protein At4g22990-like (LOC103966470), transcript
PCP016972	-1.30361	0.00225838	0.017639	11.307	34.9322	28.2139	XM_009354853.2	Pyrus x bretschneideri superoxide dismutase ,[Cu-Zn] 2-like (LOC103944401), mRNA
PCP031357	-1.30225	0.0038813	0.0275073	9.10876	27.7846	9.12794	XM_018650669.1	Pyrus x bretschneideri 70 kDa peptidyl-prolyl ,isomerase-like (LOC103960348), mRNA
PCP019419	-1.30144	0.000810627	0.00725509	13.2325	40.6514	11.7253	XM_018651633	Pyrus x bretschneideri auxin-responsive protein SAUR32-like (LOC108868455)
PCP044704	-1.29994	7.47e-05	0.000888632	19.8594	60.1601	39.9033	XM_004309761	Fragaria vesca subsp. vesca B-box zinc finger protein 24 (LOC101308833)
PCP043697	-1.29823	9.92e-05	0.00114182	17.6761	53.7185	27.5203	NM_001294083	Malus domestica lipoxygenase 6, chloroplastic (LOC103452114)
PCP031139	-1.2981	3.24e-09	8.1e-08	45.1365	132.301	168.044	XM_009370348.2	Pyrus x bretschneideri E3 ubiquitin-protein ,ligase RGLG2-like (LOC103958117), transcript variant
PCP012340	-1.29198	0.00080704	0.00723318	13.3477	39.3009	6.71708	XM_008378102	Malus x domestica nuclear transcription factor Y subunit B-3-like (LOC103439543)
PCP016145	-1.29121	0.00257449	0.0195948	10.3573	31.4598	5.50895	XM_009363903.2	Pyrus x bretschneideri cytokinin riboside ,5'-monophosphate phosphoribohydrolase LOG8-like (LOC103952322),
PCP020143	-1.28998	3.54e-12	1.23e-10	93.6968	272.589	207.866	XM_009378188	Pyrus x bretschneideri oxygen-evolving enhancer protein 1, chloroplastic (LOC103965174)
PCP022024	-1.28698	0.00139469	0.0116383	11.6845	35.5487	14.5411	XM_009339454	Pyrus x bretschneideri protein TIC 56, chloroplastic-like (LOC103930159)
PCP025001	-1.28471	0.00518284	0.0350822	8.66187	26.5124	8.78348	XM_009381157	Pyrus x bretschneideri uncharacterized LOC103967844 (LOC103967844)
PCP033870	-1.28458	0.00506776	0.0343581	8.91293	26.3893	10.3223	XM_009365021.2	Pyrus x bretschneideri ABC transporter ,D family member 2, chloroplastic-like (LOC103953287), mRNA
PCP013401	-1.27916	0.000138112	0.00153171	18.1486	54.4551	12.4965	XM_009343521	Pyrus x bretschneideri uncharacterized LOC103933832 (LOC103933832)
PCP007168	-1.27745	7.83e-05	0.000924828	24.3201	71.5276	30.9527	XM_009364840	Pyrus x bretschneideri long chain acyl-CoA synthetase 1 (LOC103953111), transcript variant X4
PCP002715	-1.27688	0.00049999	0.00474383	14.5759	43.7056	21.9995	XM_018647510.1	Pyrus x bretschneideri protein indeterminate-domain ,2-like (LOC103947487), transcript variant X2,
PCP002873	-1.27579	2.03e-05	0.000278201	23.6361	70.3723	24.8484	XM_009367639	Pyrus x bretschneideri protein LONGIFOLIA 1-like (LOC103955733), transcript variant X2
PCP027646	-1.27463	0.00152623	0.0125892	12.2283	37.1173	30.6222	XM_009340687.2	Pyrus x bretschneideri omega-3 fatty ,acid desaturase, endoplasmic reticulum-like (LOC103931253),
PCP010583	-1.27277	0.00200977	0.0158938	15.1239	45.3427	14.4121	XM_009378313.2	Pyrus x bretschneideri fatty acyl-CoA ,reductase 3-like (LOC103965278), mRNA
PCP033849	-1.27226	0.000811471	0.0072566	14.3958	42.5167	19.9406	XM_009354283.2	Pyrus x bretschneideri protein DETOXIFICATION ,51 (LOC103943913), transcript variant X1, mRNA
PCP028002	-1.27166	0.000164888	0.00178803	17.8797	53.1893	28.8698	XM_009356154	Pyrus x bretschneideri uncharacterized LOC103945566 (LOC103945566), transcript variant X1
PCP028756	-1.27095	6e-09	1.46e-07	59.8433	173.065	38.4184	XM_009358003	Pyrus x bretschneideri uncharacterized LOC103947148 (LOC103947148)
PCP019095	-1.27045	0.00483625	0.0329962	8.86109	26.9329	12.9823	XM_009336436.2	Pyrus x bretschneideri aminopeptidase ,M1-like (LOC103927509), transcript variant X2, mRNA
PCP024406	-1.27	0.0009405	0.00827601	13.5439	40.6729	14.1369	XM_009343749	Pyrus x bretschneideri major prion protein homolog (LOC103934043)
PCP011023	-1.26977	4.34e-09	1.07e-07	53.071	152.328	61.0892	XM_009358673.2	Pyrus x bretschneideri pheophorbide ,a oxygenase, chloroplastic (PAO), mRNA
PCP014314	-1.26827	9.81e-07	1.73e-05	32.5424	93.5886	42.6817	XM_009339643.2	Pyrus x bretschneideri ATP-dependent ,6-phosphofructokinase 6-like (LOC103930315), transcript variant
PCP007282	-1.26272	0.00737983	0.0471865	7.8419	23.9683	10.1344	XM_018646283.1	Pyrus x bretschneideri transmembrane ,protein 87A (LOC103942401), transcript variant X1, mRNA
PCP036703	-1.26109	0.0020632	0.0162804	13.1218	38.7611	14.0505	XM_009369475	Pyrus x bretschneideri auxin-induced protein AUX28-like (LOC103957321)
PCP030607	-1.2599	6.03e-05	0.000730627	21.3456	62.0173	38.9612	XM_009377708.1	Pyrus x bretschneideri 1,2-dihydroxy-3-keto-5-methylthiopentene ,dioxygenase 1-like (LOC103964742),
PCP039261	-1.25889	1.2e-05	0.000171746	30.1866	87.0103	70.1273	XM_009337945.2	Pyrus x bretschneideri O-acyltransferase ,WSD1-like (LOC103928845), mRNA
PCP000538	-1.25701	0.0011645	0.00991391	13.2855	39.2571	12.0245	XM_018648522	Pyrus x bretschneideri xylulose 5-phosphate/phosphate translocator, chloroplastic-like (LOC103951738)
PCP013061	-1.25474	0.000781246	0.00704204	15.6215	46.2424	26.4981	***** No hits found *****,
PCP040122	-1.25457	6.67e-05	0.000800159	21.8699	63.4781	25.7654	XM_009368185.2	Pyrus x bretschneideri uncharacterized ,LOC103956221 (LOC103956221), mRNA
PCP011211	-1.2538	5.06e-05	0.000627451	21.5966	62.6429	31.2366	XM_009366327.2	Pyrus x bretschneideri protein indeterminate-domain ,2-like (LOC103954491), mRNA
PCP011458	-1.25353	3.12e-06	5.02e-05	30.4805	87.7754	54.9079	XM_018646844.1	Pyrus x bretschneideri protein NRT1/ ,PTR FAMILY 6.1-like (LOC103944754), transcript variant X3,
PCP030456	-1.25222	5.64e-06	8.6e-05	32.007	92.0523	504.377	XM_009349671.2	Pyrus x bretschneideri alcohol dehydrogenase ,3-like (LOC103939570), mRNA
PCP036599	-1.24993	0.000274146	0.00281097	17.4797	50.5637	33.0545	XM_009356807.2	Pyrus x bretschneideri MATH domain ,and coiled-coil domain-containing protein At3g58370-like (LOC103946163),
PCP039020	-1.24818	0.001953	0.0155554	12.5414	37.281	12.701	XM_009370457	Pyrus x bretschneideri heat shock protein 83 (LOC103958215)
PCP021476	-1.24629	2.1e-06	3.48e-05	31.703	90.4196	26.3575	XM_009338575	Pyrus x bretschneideri probable lactoylglutathione lyase, chloroplastic (LOC103929389)
PCP008509	-1.24616	0.000704034	0.00643247	15.0117	43.56	91.4323	XM_008361698	Malus x domestica zinc finger CCCH domain-containing protein ZFN-like (LOC103423604), transcript variant X2
PCP006345	-1.24103	3.61e-06	5.71e-05	29.77	85.444	41.6362	XM_009339643.2	Pyrus x bretschneideri ATP-dependent ,6-phosphofructokinase 6-like (LOC103930315), transcript variant
PCP002552	-1.23941	1.94e-06	3.24e-05	34.4535	98.4256	31.4657	XM_009378264	Pyrus x bretschneideri uncharacterized LOC103965242 (LOC103965242)
PCP023136	-1.23869	2.52e-07	4.92e-06	43.7407	124.109	124.73	XM_009340131.2	Pyrus x bretschneideri uncharacterized ,LOC103930757 (LOC103930757), mRNA
PCP021996	-1.2347	1.37e-06	2.34e-05	78.7412	220.843	49.1828	XM_009376905.2	Pyrus x bretschneideri HVA22-like protein ,e (LOC103964028), transcript variant X1, mRNA
PCP005210	-1.23326	0.00717697	0.0461091	8.76039	25.4006	8.43387	XM_009340868.2	Pyrus x bretschneideri uncharacterized ,LOC103931388 (LOC103931388), mRNA
PCP027959	-1.23306	2.26e-08	5.1e-07	54.2725	151.772	60.3314	XM_009352614	Pyrus x bretschneideri homeobox-leucine zipper protein HAT4-like (LOC103942427), transcript variant X2
PCP001512	-1.23217	0.00730218	0.0467318	8.24702	25.4557	4.75384	XM_009361526.2	Pyrus x bretschneideri ABC transporter ,B family member 11-like (LOC103950331), transcript variant
PCP043651	-1.23132	0.00788257	0.0499105	8.70683	25.8027	15.8193	XM_009346286	Pyrus x bretschneideri WAT1-related protein At5g40230-like (LOC103936452)
PCP009610	-1.22716	4.22e-05	0.00053016	23.5262	67.0027	28.1148	XM_008387276	Malus x domestica pheophorbide a oxygenase, chloroplastic (LOC103448044)
PCP011457	-1.22657	1.86e-07	3.7e-06	40.3384	113.056	75.1289	XM_009355230	Pyrus x bretschneideri sterol 14-demethylase-like (LOC103944757), transcript variant X2
PCP003656	-1.22533	0.00226382	0.0176578	12.4105	35.7572	22.5865	XM_009373730.2	Pyrus x bretschneideri serine/threonine-protein ,kinase HT1 (LOC103961197), transcript variant X3,
PCP034694	-1.22497	2.17e-26	1.93e-24	243.947	674.837	392.016	XM_009350086	Pyrus x bretschneideri putative quinone-oxidoreductase homolog, chloroplastic (LOC103940008)
PCP039800	-1.22468	3.34e-07	6.37e-06	43.2139	120.441	78.2677	XM_009345881.2	Pyrus x bretschneideri triose phosphate/phosphate ,translocator, chloroplastic-like (LOC103936023),
PCP040861	-1.22452	0.00374623	0.026785	10.8414	31.7625	26.9024	XM_009338328.2	Pyrus x bretschneideri ATP-dependent ,Clp protease adapter protein CLPS1, chloroplastic-like (LOC103929179),
PCP002867	-1.2231	3.31e-11	1.04e-09	168.863	469.226	363.005	XM_009344743	Pyrus x bretschneideri GDSL esterase/lipase APG-like (LOC103934976)
PCP041443	-1.22283	9.06e-38	1.22e-35	407.589	1124.65	465.302	XM_009364583.2	Pyrus x bretschneideri catalase isozyme ,1-like (LOC103952896), mRNA
PCP005380	-1.22213	0.00387769	0.027505	10.4281	30.8354	14.3432	XM_009375907	Pyrus x bretschneideri uncharacterized protein At1g01500-like (LOC103963130), transcript variant X2
PCP001120	-1.2194	0.000132771	0.00148089	25.2942	71.4663	17.9001	XM_009381039	Pyrus x bretschneideri LOB domain-containing protein 37-like (LOC103967743)
PCP019313	-1.21935	0.0028697	0.0214165	11.5241	33.7057	15.0157	XM_018647929	Pyrus x bretschneideri reticulon-like protein B21 (LOC103949083), transcript variant X3
PCP042646	-1.21863	1.62e-16	8.21e-15	109.814	302.698	128.971	XM_009360738.2	Pyrus x bretschneideri nucleobase-ascorbate ,transporter 3-like (LOC103949633), mRNA
PCP003885	-1.21757	5.12e-06	7.88e-05	31.1622	87.7128	26.7301	XM_009366817	Pyrus x bretschneideri uncharacterized LOC103954963 (LOC103954963), transcript variant X2
PCP020138	-1.21578	2.5e-41	3.76e-39	1494.24	4105.39	1391.71	XM_009355402.2	Pyrus x bretschneideri metallothionein-like ,protein type 2 (LOC103944925), mRNA
PCP024835	-1.21545	0.0031924	0.0234659	11.641	32.4835	15.5409	XM_018647215.1	Pyrus x bretschneideri MATH domain ,and coiled-coil domain-containing protein At3g58270-like (LOC103946166),
PCP005237	-1.21537	2.66e-05	0.000352736	25.0699	70.8661	39.5085	XM_009353421.2	Pyrus x bretschneideri BTB/POZ domain-containing ,protein At3g19850-like (LOC103943189), mRNA
PCP043390	-1.21526	1.74e-48	3.22e-46	17924.1	49158.4	17685	XM_009358540.2	Pyrus x bretschneideri metallothionein-like ,protein type 3 (LOC103947618), mRNA
PCP006920	-1.21403	0.000430354	0.00416409	17.6362	50.0748	26.2414	***** No hits found *****,
PCP038637	-1.21352	0.000417787	0.00406264	17.5236	50.0979	19.0459	XM_008366667	Malus x domestica uncharacterized LOC103428552 (LOC103428552)
PCP020284	-1.21254	9.03e-05	0.00105275	22.7533	63.622	31.7379	XM_009364666.2	Pyrus x bretschneideri transcription ,termination factor 4, mitochondrial-like (LOC103952953), mRNA
PCP018052	-1.21233	0.000638678	0.00589556	16.092	45.4669	21.2149	XM_018650943	Pyrus x bretschneideri histidine kinase 3 (LOC103961446), transcript variant X3
PCP014545	-1.21147	0.00410818	0.0288824	11.2637	31.4732	21.6727	***** No hits found *****,
PCP030874	-1.21036	0.000128623	0.00144137	23.9404	67.2018	29.9349	***** No hits found *****,
PCP044907	-1.21017	8.77e-05	0.00102493	23.7533	66.4379	35.3366	XM_009358501.2	Pyrus x bretschneideri protein yippee-like ,At5g53940 (LOC103947587), mRNA
PCP044059	-1.20899	2.28e-12	8.06e-11	80.7616	221.87	46.6085	XM_009369127	Pyrus x bretschneideri protein MIZU-KUSSEI 1-like (LOC103957052)
PCP037522	-1.20733	6.51e-13	2.45e-11	92.2051	252.178	84.8366	XM_008386853	Malus x domestica protein SRG1-like (LOC103447637), transcript variant X4
PCP018841	-1.20725	2.98e-05	0.000389697	27.828	77.9804	23.8058	XM_009377932.2	Pyrus x bretschneideri protein ECERIFERUM ,1 (LOC103964935), mRNA
PCP009523	-1.20719	0.000137588	0.00152669	21.5098	60.6566	54.1491	XM_009377418.2	Pyrus x bretschneideri cyclin-dependent ,kinase inhibitor 6-like (LOC103964480), transcript variant
PCP023120	-1.20481	1.07e-09	2.81e-08	64.0819	176.68	34.9227	NM_001294044	Malus domestica auxin-responsive protein IAA16 (LOC103434164)
PCP040349	-1.20237	0.000854232	0.00759471	16.3035	45.9595	20.1042	XM_009358673.2	Pyrus x bretschneideri pheophorbide ,a oxygenase, chloroplastic (PAO), mRNA
PCP037789	-1.20193	0.000152749	0.00167501	20.6961	57.7244	28.1663	XR_526917	Malus x domestica uncharacterized LOC103419377 (LOC103419377), ncRNA.
PCP001813	-1.20139	1.36e-07	2.72e-06	58.0034	159.492	105.971	XM_009358104.2	Pyrus x bretschneideri GDT1-like protein ,4 (LOC103947227), transcript variant X2, mRNA
PCP020782	-1.19961	4.38e-21	2.92e-19	1283.13	3488.64	2680.46	***** No hits found *****,
PCP015952	-1.19898	2.37e-05	0.000320026	27.2514	75.491	37.537	XM_009373718	Pyrus x bretschneideri CBL-interacting protein kinase 2 (LOC103961186)
PCP009104	-1.19835	7.21e-05	0.000859296	23.5854	65.3384	27.8239	XM_009365977	Pyrus x bretschneideri uncharacterized protein At1g04910 (LOC103954173), transcript variant X2
PCP022168	-1.19834	0.00282627	0.0211512	12.3259	35.1633	41.0808	XM_009352988	Pyrus x bretschneideri nitrile-specifier protein 5 (LOC103942782)
PCP032437	-1.19791	0.00417677	0.0292974	11.0469	31.3272	13.8738	XM_009362043.2	Pyrus x bretschneideri uncharacterized ,LOC103950805 (LOC103950805), transcript variant X1, mRNA
PCP022042	-1.19665	0.00701421	0.0452803	9.95621	28.5501	20.9591	XM_018650540.1	Pyrus x bretschneideri F-box/LRR-repeat ,MAX2 homolog A (LOC103959883), mRNA
PCP019687	-1.19513	4.56e-07	8.5e-06	39.9287	109.532	48.6917	XM_009357531	Pyrus x bretschneideri homeobox protein knotted-1-like 3 (LOC103946746), transcript variant X3
PCP022633	-1.19367	0.00353387	0.0255767	12.0063	33.703	12.0094	XM_009357104	Pyrus x bretschneideri 50S ribosomal protein L21, chloroplastic-like (LOC103946405)
PCP041823	-1.18911	0.00052004	0.00491452	19.2257	53.5697	31.3498	XM_009366327.2	Pyrus x bretschneideri protein indeterminate-domain ,2-like (LOC103954491), mRNA
PCP006894	-1.1859	1.09e-06	1.91e-05	38.7532	106.276	88.0607	XM_009355153	Pyrus x bretschneideri late embryogenesis abundant protein D-29 (LOC103944693), transcript variant X1
PCP042990	-1.18414	0.00124614	0.0105588	15.2339	42.6829	16.6106	XM_009358673.2	Pyrus x bretschneideri pheophorbide ,a oxygenase, chloroplastic (PAO), mRNA
PCP034816	-1.18052	1.24e-13	5.04e-12	122.364	329.296	167.757	XM_009341977.2	Pyrus x bretschneideri PI-PLC X-box ,domain-containing protein DDB_G0293730-like (LOC103932394),
PCP014284	-1.18005	2.74e-17	1.47e-15	163.671	439.307	211.858	XM_009359247.2	Pyrus x bretschneideri probable tyrosine-protein ,phosphatase At1g05000 (LOC103948239), mRNA
PCP001473	-1.17992	0.0015253	0.0125864	14.8358	41.6289	14.7802	XM_009360581.2	Pyrus x bretschneideri sulfoquinovosyl ,transferase SQD2-like (LOC103949460), mRNA
PCP006176	-1.17949	0.000742647	0.00673653	17.2399	46.7903	21.3902	XM_009359153.2	Pyrus x bretschneideri tobamovirus ,multiplication protein 1 (LOC103948155), mRNA
PCP011118	-1.17789	0.00391001	0.0276795	11.7445	32.8098	48.5044	XM_009341864.2	Pyrus x bretschneideri E3 ubiquitin-protein ,ligase RGLG2-like (LOC103932303), mRNA
PCP006091	-1.17702	0.000577998	0.00539392	17.4723	48.7133	29.2534	XM_009375924.1	Pyrus x bretschneideri uncharacterized ,LOC103963147 (LOC103963147), mRNA
PCP006222	-1.17661	0.00255252	0.0194413	18.2211	50.8249	12.9145	XM_009371582.2	Pyrus x bretschneideri uncharacterized ,LOC103959234 (LOC103959234), mRNA
PCP032041	-1.1766	0.00214098	0.0168261	13.8116	38.0487	15.0174	XM_009338650	Pyrus x bretschneideri AB hydrolase superfamily protein YfhM-like (LOC103929417)
PCP006555	-1.1728	0.00345602	0.0251029	12.2465	34.2129	16.0661	XM_009367718.2	Pyrus x bretschneideri DEAD-box ATP-dependent ,RNA helicase 3, chloroplastic (LOC103955819), mRNA
PCP038021	-1.17278	0.00185491	0.0149108	14.1625	39.6912	33.0644	XM_009339727.2	Pyrus x bretschneideri uncharacterized ,LOC103930391 (LOC103930391), mRNA
PCP019444	-1.17268	0.00334112	0.024359	12.4562	34.0686	29.4376	XM_009339400.2	Pyrus x bretschneideri plant cysteine ,oxidase 3-like (LOC103930104), mRNA
PCP010353	-1.1726	5.69e-08	1.21e-06	53.6839	145.175	175.671	XM_009371421	Pyrus x bretschneideri photosystem II 5 kDa protein, chloroplastic-like (LOC103959077)
PCP010588	-1.17105	0.00490236	0.0333519	11.115	31.633	12.7107	XM_009340015	Pyrus x bretschneideri uncharacterized LOC103930650 (LOC103930650)
PCP042219	-1.16762	0.00385445	0.0273945	14.4291	40.631	21.6048	XM_009337470.2	Pyrus x bretschneideri glucose-induced ,degradation protein 8 homolog (LOC103928407), transcript
PCP004872	-1.16667	1.65e-05	0.000228416	30.8463	83.5694	68.7535	XM_009374039.2	Pyrus x bretschneideri geraniol 8-hydroxylase-like ,(LOC103961488), transcript variant X1, mRNA
PCP000802	-1.16578	4.13e-05	0.000521549	28.0396	75.8004	43.8832	XM_009350098	Pyrus x bretschneideri cytochrome P450 CYP82D47-like (LOC103940019)
PCP001401	-1.1643	2.66e-05	0.000352357	28.3368	77.3837	49.6188	XM_009352233.2	Pyrus x bretschneideri UPF0047 protein ,YjbQ (LOC103942042), mRNA
PCP016816	-1.16295	0.00102162	0.00888066	16.505	44.6677	2.8917	XM_009347006	Pyrus x bretschneideri ubiquinol oxidase, mitochondrial-like (LOC103937089)
PCP043070	-1.1594	0.00118308	0.0100602	15.8305	43.686	18.2262	XM_018651665	Pyrus x bretschneideri plastidial pyruvate kinase 2-like (LOC103964356), transcript variant X3
PCP015824	-1.15712	1.32e-15	6.26e-14	372.358	983	690.823	XM_009379993	Pyrus x bretschneideri collagen and calcium-binding EGF domain-containing protein 1-like (LOC103966784)
PCP006536	-1.15704	0.00370005	0.0265159	13.2492	36.437	45.2057	XM_009365364.2	Pyrus x bretschneideri tetrapyrrole-binding ,protein, chloroplastic (LOC103953604), mRNA
PCP044306	-1.15197	0.0010524	0.00910031	20.5491	55.9226	30.6415	XM_009346591.2	Pyrus x bretschneideri GDSL esterase/lipase ,CPRD49 (LOC103936736), transcript variant X1, mRNA
PCP031658	-1.1512	4.85e-05	0.000602379	28.819	76.7342	35.821	XM_009371151.2	Pyrus x bretschneideri protein trichome ,birefringence (LOC103958830), mRNA
PCP023482	-1.14991	1.2e-08	2.83e-07	64.0475	170.101	95.273	XM_009366393	Pyrus x bretschneideri uncharacterized LOC103954555 (LOC103954555), transcript variant X4
PCP000614	-1.14986	9.93e-13	3.66e-11	127.626	336.178	85.0948	XM_008387554	Malus x domestica uncharacterized LOC103448302 (LOC103448302), transcript variant X2
PCP016755	-1.14899	0.000167079	0.00181088	23.0005	61.6329	18.1489	XM_009371753	Pyrus x bretschneideri uncharacterized LOC103959403 (LOC103959403), transcript variant X2
PCP043059	-1.14746	3.51e-07	6.7e-06	88.7258	234.571	9.14841	XM_009339969.2	Pyrus x bretschneideri dormancy-associated ,protein homolog 3 (LOC103930608), transcript variant
PCP025205	-1.14679	5.31e-06	8.13e-05	35.6162	94.6539	50.8127	XM_008371467	Malus x domestica beta-galactosidase 9 (LOC103433231), transcript variant X4
PCP042821	-1.14616	0.000591614	0.00551087	19.1706	51.8723	27.4624	XM_009362517.2	Pyrus x bretschneideri cyclic phosphodiesterase-like ,(LOC103951210), mRNA
PCP029785	-1.14252	3.97e-08	8.69e-07	54.2284	142.869	109.323	XM_018643719.1	Pyrus x bretschneideri DNA-directed ,RNA polymerase V subunit 5A-like (LOC103932172), transcript
PCP010554	-1.14185	0.00369131	0.0264859	13.1249	35.5669	21.0555	XM_009378639	Pyrus x bretschneideri protein WVD2-like 5 (LOC103965569)
PCP002293	-1.13977	3.16e-05	0.000411565	30.2426	80.3209	82.0559	XM_009357557	Pyrus x bretschneideri probable receptor-like serine/threonine-protein kinase At5g57670 (LOC103946769)
PCP007121	-1.13879	3.25e-05	0.000422011	29.4105	77.3249	36.0083	XM_009343161.2	Pyrus x bretschneideri beta-amylase-like ,(LOC103933465), mRNA
PCP036809	-1.13844	7.41e-06	0.000110925	42.5078	111.495	112.226	XM_018642620.1	Pyrus x bretschneideri GDSL esterase/lipase ,EXL3-like (LOC103929236), transcript variant X3, mRNA
PCP019062	-1.13562	0.00630025	0.041461	13.4562	36.3735	27.1094	XM_009352431.2	Pyrus x bretschneideri ultraviolet-B ,receptor UVR8-like (LOC103942236), partial mRNA
PCP018960	-1.13438	9.92e-08	2.04e-06	64.1937	168.339	92.4781	XM_009341811.2	Pyrus x bretschneideri probable glycerol-3-phosphate ,acyltransferase 8 (LOC103932259), mRNA
PCP003459	-1.13419	2.93e-12	1.02e-10	113.325	295.242	168.067	XM_018649832	Pyrus x bretschneideri profilin-3-like (LOC103957064), transcript variant X2
PCP011441	-1.13334	0.00110741	0.00952173	17.5398	46.0977	28.7951	XM_018649648	Pyrus x bretschneideri tubulin alpha-3 chain (LOC103956220), transcript variant X2
PCP024959	-1.13305	0.00631454	0.0415378	12.0134	31.7208	14.3267	XM_009365919	Pyrus x bretschneideri nuclear transcription factor Y subunit C-3-like (LOC103954115)
PCP007604	-1.13215	0.00316347	0.0232772	13.7019	37.7401	11.5715	XM_008351562	Malus x domestica alkaline/neutral invertase E, chloroplastic-like (LOC103413070)
PCP018781	-1.12944	0.000428501	0.00415178	20.8583	55.6634	26.5815	XM_009375298.2	Pyrus x bretschneideri probable acyl-activating ,enzyme 16, chloroplastic (LOC103962574), mRNA
PCP019677	-1.12927	0.000427285	0.00414561	21.0817	55.9081	42.97	XM_009357518	Pyrus x bretschneideri uncharacterized LOC103946738 (LOC103946738)
PCP006795	-1.12904	0.002826	0.0211512	14.6343	39.3317	37.0598	XR_001952855	Pyrus x bretschneideri adagio protein 3 (LOC103943084), transcript variant X2, misc_RNA.
PCP019312	-1.1286	1.01e-10	2.98e-09	126.014	327.402	50.9756	XM_009360184	Pyrus x bretschneideri CBL-interacting serine/threonine-protein kinase 6 (LOC103949085)
PCP000807	-1.12848	3.55e-06	5.63e-05	39.7672	104.51	18.2963	XM_009340567	Pyrus x bretschneideri flowering-promoting factor 1-like (LOC103931147)
PCP019651	-1.12719	1.56e-05	0.000217439	34.4308	90.2044	45.7814	XR_526443	Malus x domestica uncharacterized LOC103416766 (LOC103416766), ncRNA.
PCP034156	-1.12682	0.000640843	0.005913	20.0885	53.1432	18.6053	XM_009350634.2	Pyrus x bretschneideri peroxiredoxin ,Q, chloroplastic-like (LOC103940512), mRNA
PCP008263	-1.12676	0.00384906	0.0273743	13.7701	36.614	20.6517	XM_009363962	Pyrus x bretschneideri nuclear transcription factor Y subunit A-7-like (LOC103952377)
PCP018360	-1.1247	0.00325431	0.0238476	14.0852	38.3586	21.1451	XM_009338810	Pyrus x bretschneideri serine/threonine-protein kinase STY17-like (LOC103929586)
PCP033523	-1.12277	0.000843416	0.0075141	19.4158	51.657	31.4823	XM_009361375.2	Pyrus x bretschneideri uncharacterized ,LOC103950201 (LOC103950201), transcript variant X2, mRNA
PCP007829	-1.12254	0.000511425	0.0048395	20.4163	53.5267	24.2354	XM_008395375	Malus x domestica protein QUIRKY-like (LOC103455751)
PCP030210	-1.12169	0.000637227	0.00588722	20.194	53.934	25.774	XM_009371151.2	Pyrus x bretschneideri protein trichome ,birefringence (LOC103958830), mRNA
PCP031026	-1.12114	9.19e-13	3.4e-11	109.67	282.922	97.3697	XM_009368350	Pyrus x bretschneideri homeobox-leucine zipper protein ATHB-12-like (LOC103956381)
PCP017555	-1.11956	0.0066533	0.0432888	11.417	31.2571	15.2889	XM_009336572.1	Pyrus x bretschneideri uncharacterized ,LOC103927629 (LOC103927629), mRNA
PCP004967	-1.11705	0.00241079	0.0185927	15.5762	40.7386	10.2638	XM_018643114.1	Pyrus x bretschneideri uncharacterized ,LOC103929707 (LOC103929707), transcript variant X3, mRNA
PCP031637	-1.11666	0.000470202	0.00449898	22.3999	58.8069	24.8715	XM_009337556.2	Pyrus x bretschneideri probable cinnamyl ,alcohol dehydrogenase 1 (LOC103928508), mRNA
PCP010223	-1.11519	0.000154716	0.00169313	24.9705	65.6814	38.9448	XM_009373519	Pyrus x bretschneideri uridine 5'-monophosphate synthase-like (LOC103961017)
PCP022401	-1.11421	1.72e-09	4.45e-08	72.5585	187.051	176.176	XM_009380603.2	Pyrus x bretschneideri uncharacterized ,LOC103967341 (LOC103967341), mRNA
PCP010760	-1.11373	0.000588091	0.00548043	20.5252	53.0278	26.543	XM_018643719.1	Pyrus x bretschneideri DNA-directed ,RNA polymerase V subunit 5A-like (LOC103932172), transcript
PCP040942	-1.1109	0.000197148	0.00209035	27.3392	70.2928	38.631	XM_009348862.2	Pyrus x bretschneideri fatty acid hydroperoxide ,lyase, chloroplastic (LOC103938818), mRNA
PCP033216	-1.10823	4.5e-15	2.07e-13	165.812	423.06	372.318	XM_009373638	Pyrus x bretschneideri photosystem I reaction center subunit III, chloroplastic-like (LOC103961116)
PCP021297	-1.1081	1.12e-18	6.64e-17	168.844	431.545	144.584	XM_009371662.2	Pyrus x bretschneideri universal stress ,protein PHOS32 (LOC103959310), mRNA
PCP024664	-1.10506	0.00762392	0.0484586	11.8376	31.0743	20.6343	XM_018646590.1	Pyrus x bretschneideri putative leucine-rich ,repeat-containing protein DDB_G0290503 (LOC103943756),
PCP024201	-1.10469	0.00218506	0.0171489	17.5908	46.26	22.6377	XM_009361010.2	Pyrus x bretschneideri protein HHL1, ,chloroplastic (LOC103949875), mRNA
PCP004269	-1.10321	1.88e-10	5.4e-09	83.9622	214.156	197.78	XM_009378967.2	Pyrus x bretschneideri protein CURVATURE ,THYLAKOID 1A, chloroplastic (LOC103965874), transcript
PCP039638	-1.1032	0.00113612	0.00973406	46.7517	121.829	138.291	XM_009353370	Pyrus x bretschneideri defensin Ec-AMP-D2-like (LOC103943153), transcript variant X2
PCP043850	-1.10221	1.65e-05	0.000228243	36.5396	94.3498	63.5102	XM_018651795.1	Pyrus x bretschneideri uncharacterized ,LOC103964837 (LOC103964837), mRNA
PCP004084	-1.10151	0.00330857	0.0241627	17.6068	46.2182	37.6193	XM_009351324.2	Pyrus x bretschneideri uncharacterized ,LOC103941132 (LOC103941132), mRNA
PCP012054	-1.10088	0.00358471	0.0258801	14.2878	37.4773	14.2764	XM_008393279	Malus x domestica cyclin-D3-2 (LOC103453716)
PCP012437	-1.10086	7.54e-08	1.57e-06	64.4385	164.506	61.5867	XM_008364399	Malus x domestica remorin-like (LOC103426310)
PCP000897	-1.10015	1.48e-14	6.61e-13	128.032	325.956	132.199	XM_009377225	Pyrus x bretschneideri uncharacterized LOC103964294 (LOC103964294), transcript variant X3
PCP016365	-1.09944	8.28e-43	1.34e-40	613.99	1553.42	555.96	XM_009363331	Pyrus x bretschneideri vacuolar-processing enzyme-like (LOC103951861)
PCP027838	-1.08976	0.00241568	0.0186237	17.4481	44.9397	18.9723	XM_018646291	Pyrus x bretschneideri acyl carrier protein 1, chloroplastic-like (LOC103942452)
PCP006547	-1.08833	0.00660347	0.0430428	13.1459	33.7103	15.5413	XR_668392.2	Pyrus x bretschneideri transcription factor ,PIF3-like (LOC103955840), transcript variant X2, misc_RNA
PCP024892	-1.08648	0.00725121	0.046461	13.1491	34.3861	28.1246	XM_009338347	Pyrus x bretschneideri serine/threonine-protein kinase STN7, chloroplastic (LOC103929191)
PCP024655	-1.08503	0.0023543	0.0182422	17.5023	45.7013	36.6161	XM_009369469	Pyrus x bretschneideri photosystem II reaction center W protein, chloroplastic-like (LOC103957316)
PCP020544	-1.08279	0.000701781	0.00641624	21.5132	54.3808	20.7377	XM_009341761	Pyrus x bretschneideri tripeptidyl-peptidase 2-like (LOC103932208), transcript variant X2
PCP026111	-1.08267	1.93e-05	0.000265218	36.6251	93.1633	40.4692	XM_009349523.2	Pyrus x bretschneideri ureidoglycolate ,hydrolase-like (LOC103939434), mRNA
PCP030727	-1.08267	0.00325931	0.0238683	15.0793	39.5632	23.5967	XM_009353361	Pyrus x bretschneideri protein indeterminate-domain 5, chloroplastic-like (LOC103943149), transcript variant X3
PCP032292	-1.08228	0.000695505	0.0063681	21.3374	54.439	17.2325	XM_009343229	Pyrus x bretschneideri uncharacterized protein At2g17340-like (LOC103933538)
PCP014094	-1.08086	7.1e-08	1.49e-06	60.9204	153.735	107.804	XM_009381313.2	Pyrus x bretschneideri auxin-induced ,protein 15A-like (LOC103967982), mRNA
PCP021411	-1.08054	0.000705623	0.00644425	23.5109	59.3833	35.3589	XM_009346004	Pyrus x bretschneideri squamosa promoter-binding-like protein 13A (LOC103936162)
PCP019461	-1.07913	1.55e-06	2.63e-05	47.8901	120.928	107.169	XM_009339105	Pyrus x bretschneideri transcription factor DIVARICATA-like (LOC103929840)
PCP012017	-1.079	0.000288811	0.00294102	25.625	65.0981	50.8419	XM_009338107.2	Pyrus x bretschneideri transcription ,factor TGA4-like (LOC103928970), transcript variant X5, mRNA
PCP040467	-1.07484	0.000328934	0.00330798	25.2708	64.4126	41.7423	XM_009370799.2	Pyrus x bretschneideri histidine-containing ,phosphotransfer protein 1-like (LOC103958531), mRNA
PCP010961	-1.07388	0.000906295	0.00801114	20.7696	52.9306	24.4234	XM_009365143	Pyrus x bretschneideri homeobox protein BEL1 homolog (LOC103953406), transcript variant X3
PCP031343	-1.07089	0.000536016	0.0050455	23.143	58.6788	25.7153	XM_018645514.1	Pyrus x bretschneideri palmitoyl-protein ,thioesterase 1-like (LOC103939339), transcript variant
PCP014567	-1.06992	0.00530393	0.0357553	13.9323	36.0988	9.99185	XM_017327685	Malus x domestica alpha-glucan phosphorylase, H isozyme-like (LOC103418764)
PCP039792	-1.06976	0.00473238	0.0324111	14.6762	37.708	25.618	XM_009347182	Pyrus x bretschneideri transcription factor VOZ1-like (LOC103937105), transcript variant X3
PCP017275	-1.0684	0.00786057	0.0498153	12.751	32.5753	11.9936	XM_008374865	Malus x domestica protein TIC 21, chloroplastic-like (LOC103436436)
PCP014980	-1.06518	0.000241858	0.0025184	26.3352	66.1895	31.2889	XM_009377685	Pyrus x bretschneideri uncharacterized LOC103964714 (LOC103964714)
PCP040830	-1.06183	2.81e-06	4.55e-05	46.8429	116.347	29.2913	XM_009377725	Pyrus x bretschneideri uncharacterized LOC103964754 (LOC103964754)
PCP029251	-1.05897	0.00727923	0.0466127	14.156	36.7726	45.3937	XM_018649340	Pyrus x bretschneideri calcium-transporting ATPase 12, plasma membrane-type-like (LOC103955092)
PCP040045	-1.0582	0.00402699	0.0283766	16.4707	40.6515	59.6744	XM_009337574.2	Pyrus x bretschneideri probable carbohydrate ,esterase At4g34215 (LOC103928526), mRNA
PCP002642	-1.05738	2.16e-08	4.91e-07	82.4096	203.337	199.59	XM_009372702.2	Pyrus x bretschneideri photosystem ,I reaction center subunit IV B, chloroplastic (LOC103960252),
PCP044128	-1.05681	0.000923644	0.00814772	21.3647	53.5372	43.8624	XM_009365240	Pyrus x bretschneideri uncharacterized LOC103953505 (LOC103953505), transcript variant X2
PCP020448	-1.05556	0.00718226	0.0461155	13.263	33.8683	13.0283	XM_009380449	Pyrus x bretschneideri probable glutamyl endopeptidase, chloroplastic (LOC103967179), transcript variant X2
PCP010520	-1.05516	1.46e-20	9.42e-19	1040.11	2553.82	970.731	XM_009341200	Pyrus x bretschneideri TATA-binding protein-associated factor 2N-like (LOC103931680)
PCP033715	-1.05343	2.07e-08	4.72e-07	103.501	254.78	133.249	XM_009338989.2	Pyrus x bretschneideri protein ECERIFERUM ,1-like (LOC103929753), transcript variant X2, mRNA
PCP020988	-1.05199	0.000235167	0.00245229	27.6017	68.7763	43.6048	XM_009375953.2	Pyrus x bretschneideri BES1/BZR1 homolog ,protein 2 (LOC103963178), mRNA
PCP021142	-1.04857	5.96e-05	0.000722518	44.0577	108.6	70.8253	XM_009365602	Pyrus x bretschneideri RING-H2 finger protein ATL74-like (LOC103953802)
PCP029008	-1.04556	1.62e-10	4.72e-09	95.625	234.466	116.505	XM_009335765	Pyrus x bretschneideri protein LIGHT-DEPENDENT SHORT HYPOCOTYLS 10-like (LOC103926883)
PCP014019	-1.04483	0.00571633	0.0381284	14.6939	37.1864	13.7675	XM_009339047	Pyrus x bretschneideri alpha-glucan phosphorylase, H isozyme-like (LOC103929809)
PCP027303	-1.04374	0.000104954	0.00119929	32.6993	81.6837	24.5864	XM_018649336	Pyrus x bretschneideri uncharacterized LOC103954925 (LOC103954925)
PCP002655	-1.04177	1.01e-06	1.78e-05	53.3344	129.832	28.2636	XM_009360716	Pyrus x bretschneideri cytochrome b561 and DOMON domain-containing protein At4g12980-like (LOC103949604)
PCP009561	-1.04037	5.26e-05	0.000647899	36.0655	88.4935	74.2979	XM_008377173	Malus x domestica uncharacterized LOC103438639 (LOC103438639)
PCP040219	-1.03709	0.00016334	0.00177345	36.7764	90.2965	98.3024	XM_009371297.2	Pyrus x bretschneideri cinnamoyl-CoA ,reductase 1-like (LOC103958973), mRNA
PCP015420	-1.03576	7.89e-05	0.000930903	35.1536	85.6415	37.8171	XM_009360701.2	Pyrus x bretschneideri transcription ,factor IBH1-like (LOC103949581), mRNA
PCP009746	-1.03409	0.00209223	0.0164671	19.2253	48.0038	37.4021	XM_009358928	Pyrus x bretschneideri uncharacterized LOC103947938 (LOC103947938), transcript variant X2
PCP001691	-1.03368	2.3e-21	1.55e-19	429.401	1039.06	519.726	XM_009350840	Pyrus x bretschneideri NDR1/HIN1-like protein 12 (LOC103940677)
PCP032285	-1.03219	3.07e-14	1.32e-12	227.895	551.476	358.821	XM_009357953	Pyrus x bretschneideri uncharacterized LOC103947097 (LOC103947097)
PCP027530	-1.03198	0.00670698	0.0435984	30.5025	76.5603	35.404	XM_009345420.2	Pyrus x bretschneideri uncharacterized ,LOC103935631 (LOC103935631), mRNA
PCP023350	-1.02815	0.00266008	0.0201321	19.3139	47.1308	49.4439	XM_009343381	Pyrus x bretschneideri probable receptor-like protein kinase At1g80640 (LOC103933689), transcript variant X3
PCP044142	-1.02752	0.00630093	0.041461	15.4805	39.2112	60.2147	XM_009374005.2	Pyrus x bretschneideri chlorophyll ,a-b binding protein, chloroplastic (LOC103961459), mRNA
PCP016201	-1.02726	0.00460599	0.0316972	17.4674	42.947	24.1718	XM_009364715.2	Pyrus x bretschneideri 3-ketoacyl-CoA ,synthase 10-like (LOC103952998), mRNA
PCP030888	-1.02717	0.00060414	0.00561536	25.9205	62.8304	36.7144	XM_009366687	Pyrus x bretschneideri nuclear transcription factor Y subunit A-4-like (LOC103954851)
PCP029098	-1.0267	9.87e-08	2.03e-06	182.56	442.477	298.027	XM_018651817	Pyrus x bretschneideri chlorophyll a-b binding protein of LHCII type 1-like (LOC103964906)
PCP037538	-1.02628	2.46e-05	0.000329596	56.2228	137.038	41.1421	XM_009338445	Pyrus x bretschneideri dormancy-associated protein homolog 4-like (LOC103929281)
PCP031956	-1.02617	0.00102956	0.00893159	23.4464	57.524	65.2552	XM_009352410.2	Pyrus x bretschneideri staphylococcal-like ,nuclease CAN2 (LOC103942214), transcript variant X1,
PCP004009	-1.02447	1.27e-09	3.33e-08	130.443	314.402	205.336	XM_009371078	Pyrus x bretschneideri homeobox-leucine zipper protein HAT5-like (LOC103958760)
PCP037521	-1.0227	1.17e-05	0.000167147	43.1754	104.138	55.3703	XM_018649068	Pyrus x bretschneideri protein SRG1-like (LOC103953866), transcript variant X2
PCP023142	-1.02245	3.36e-08	7.44e-07	77.8371	188.595	227.149	XM_018643388	Pyrus x bretschneideri uncharacterized LOC103930750 (LOC103930750)
PCP019232	-1.0205	0.00242952	0.018717	20.8562	51.9695	14.8096	XM_009366464	Pyrus x bretschneideri G-type lectin S-receptor-like serine/threonine-protein kinase LECRK3 (LOC103954628)
PCP033254	-1.01981	8.53e-07	1.53e-05	59.377	144.242	116.445	XM_009380603.2	Pyrus x bretschneideri uncharacterized ,LOC103967341 (LOC103967341), mRNA
PCP022595	-1.01713	0.00010805	0.00123074	33.6522	81.5874	43.2053	XR_001951408.1	Pyrus x bretschneideri transcription ,initiation factor IIF subunit beta (LOC103928326), transcript
PCP041614	-1.01202	9.57e-05	0.00110753	35.3523	85.4162	62.4242	XM_018651632.1	Pyrus x bretschneideri cytochrome b5-like ,(LOC103964255), transcript variant X2, mRNA
PCP020851	-1.01068	1.03e-11	3.47e-10	540.066	1289.08	351.611	XM_009336163.2	Pyrus x bretschneideri polyphenol oxidase, ,chloroplastic-like (LOC103927236), mRNA
PCP026399	-1.01055	0.000750415	0.00679265	25.4049	60.644	30.3056	XM_009362780	Pyrus x bretschneideri 65-kDa microtubule-associated protein 1-like (LOC103951420)
PCP015174	-1.01015	3.25e-05	0.000422725	75.5491	181.935	140.201	XM_009347106.2	Pyrus x bretschneideri caffeoylshikimate ,esterase (LOC103937186), mRNA
PCP029879	-1.00971	2.7e-05	0.000356478	43.9049	104.873	72.1948	XM_009377605	Pyrus x bretschneideri leucine-rich repeat receptor-like serine/threonine-protein kinase BAM1 (LOC103964653)
PCP033155	-1.00546	2.17e-08	4.92e-07	93.1035	221.674	108.191	XM_009337634	Pyrus x bretschneideri uncharacterized LOC103928567 (LOC103928567)
PCP018453	-1.00537	8.75e-07	1.56e-05	67.0908	160.05	85.626	XM_009374396.2	Pyrus x bretschneideri uncharacterized ,LOC103961788 (LOC103961788), mRNA
PCP013927	-1.00528	0.00384675	0.027367	18.4298	44.4106	33.4379	XM_009355659.2	Pyrus x bretschneideri probable E3 ,ubiquitin-protein ligase ARI10 (LOC103945135), mRNA
PCP035931	-1.00491	5.49e-05	0.000672412	40.0753	96.1514	66.7811	XM_009341640.2	Pyrus x bretschneideri probable phospholipid ,hydroperoxide glutathione peroxidase (LOC103932089),
PCP023296	-1.00337	0.00424509	0.0296507	17.6641	43.2208	27.2026	XM_009349800	Pyrus x bretschneideri protein argonaute 1-like (LOC103939686), transcript variant X3
PCP042277	-1.00315	0.00150782	0.0124565	23.3301	55.7363	26.413	XM_009351526	Pyrus x bretschneideri 50S ribosomal protein L5, chloroplastic (LOC103941337)
PCP025050	-1.00287	5.6e-05	0.000682937	38.5217	92.4235	51.3202	XM_009347588.2	Pyrus x bretschneideri glycine-rich ,domain-containing protein 1 (LOC103937638), transcript variant
PCP037585	-1.00065	0.00672019	0.043661	16.0419	38.8963	17.0574	XM_018648051.1	Pyrus x bretschneideri PITH domain-containing ,protein 1-like (LOC103949657), transcript variant
PCP017143	-1.0003	3.64e-05	0.000467759	41.0723	97.6647	48.5047	XM_009354248	Pyrus x bretschneideri sugar transport protein 14 (LOC103943883)
PCP010606	-1.00021	0.000333208	0.00334626	31.3601	76.065	243.64	XM_018646178	Pyrus x bretschneideri pectin acetylesterase 8-like (LOC103941924), transcript variant X2
PCP004573	-0.99962	0.00542645	0.0365354	17.0704	41.3354	19.0351	XM_008343615	Malus x domestica 30S ribosomal protein S6 alpha, chloroplastic-like (LOC103404676)
PCP004498	-0.997885	0.00360852	0.026017	19.2851	45.9444	21.9014	XM_008368145	Malus x domestica uncharacterized LOC103430011 (LOC103430011)
PCP000080	-0.996552	1.56e-05	0.000217366	80.3985	191.055	335.885	XM_008375279	Malus x domestica phosphoribulokinase, chloroplastic (LOC103436834)
PCP013847	-0.995678	0.00387896	0.027505	18.4437	44.3169	22.068	XM_009345507.2	Pyrus x bretschneideri vacuolar protein ,sorting-associated protein 62-like (LOC103935700), mRNA
PCP013255	-0.993066	0.00463851	0.0318801	19.294	46.7037	34.7504	XM_008340167	Malus x domestica auxin response factor 4-like (LOC103401462), transcript variant X2
PCP039536	-0.991129	0.00269956	0.0203805	20.4578	49.4031	26.7728	NM_001302307.1 Pyrus x bretschneideri protease Do-like 1, chloroplastic ,(LOC103926926), mRNA
PCP012985	-0.99055	1.87e-10	5.37e-09	237.559	558.521	477.566	XM_008358084	Malus x domestica histone H1-like (LOC103420008)
PCP027365	-0.989127	5.32e-08	1.13e-06	81.4954	191.711	135.001	XR_664702	Pyrus x bretschneideri pyrophosphate-energized vacuolar membrane proton pump 1-like (LOC103930565), misc_RNA.
PCP033444	-0.989064	0.000796181	0.00716463	26.9802	63.5723	42.6763	XM_009344863	Pyrus x bretschneideri uncharacterized LOC103935112 (LOC103935112)
PCP015401	-0.988921	0.000246232	0.00256021	31.7317	75.3314	35.5638	XM_009366998.2	Pyrus x bretschneideri methylmalonate-semialdehyde ,dehydrogenase [acylating], mitochondrial (LOC103955126),
PCP013081	-0.985591	5.67e-09	1.38e-07	90.8693	212.969	100.658	***** No hits found *****,
PCP029711	-0.985275	0.000346962	0.0034585	33.2081	78.4465	35.1061	XM_009344724	Pyrus x bretschneideri uncharacterized LOC103934958 (LOC103934958)
PCP031716	-0.984847	0.00114026	0.0097657	26.0648	61.7299	33.2409	XM_009347587.2	Pyrus x bretschneideri glycine-rich ,domain-containing protein 1 (LOC103937638), transcript variant
PCP013715	-0.983805	0.00424657	0.0296514	19.4529	46.5198	29.9109	XM_018650665	Pyrus x bretschneideri uncharacterized LOC103960422 (LOC103960422)
PCP038182	-0.983798	0.00521502	0.0352667	20.0332	48.1548	32.2698	***** No hits found *****,
PCP008986	-0.982923	1.69e-05	0.000233026	46.3686	109.82	152.368	XM_009361163.1	Pyrus x bretschneideri SNF1-related ,protein kinase regulatory subunit gamma-1-like (LOC103950016),
PCP031851	-0.982363	6.89e-08	1.45e-06	78.1077	183.192	232.512	XM_009378007	Pyrus x bretschneideri expansin-A10 (EXP8), transcript variant X2
PCP013373	-0.981642	0.000279765	0.00286312	38.3253	90.5453	67.851	XM_009351442.2	Pyrus x bretschneideri CDGSH iron-sulfur ,domain-containing protein NEET-like (LOC103941248), mRNA
PCP030440	-0.981182	0.00434	0.0301847	18.6875	44.8026	14.6118	XM_008381088	Malus x domestica putative rRNA methyltransferase YlbH (LOC103442309)
PCP020078	-0.97885	0.000289693	0.00294647	36.099	85.2874	41.2694	NM_001302311.1 Pyrus x bretschneideri shikimate O-hydroxycinnamoyltransferase-like ,(HCT3), mRNA
PCP038338	-0.976838	0.00236066	0.0182783	25.2041	59.6049	38.9797	XM_009367815.2	Pyrus x bretschneideri ABC transporter ,G family member 15-like (LOC103955899), mRNA
PCP027377	-0.973557	2.35e-05	0.000318462	72.0805	168.575	156.044	XR_001951673	Pyrus x bretschneideri dnaJ homolog subfamily B member 3-like (LOC103930577), transcript variant X2, misc_RNA.
PCP003739	-0.973049	0.00197582	0.0156831	22.7344	53.6659	24.367	XM_009368372.2	Pyrus x bretschneideri uridine nucleosidase ,1-like (LOC103956399), transcript variant X2, mRNA
PCP014625	-0.972748	2.58e-05	0.000343109	45.8589	107.622	79.2989	XR_001953997.1	Pyrus x bretschneideri uncharacterized ,LOC108867959 (LOC108867959), ncRNA
PCP010186	-0.964069	0.000259308	0.00267159	35.4794	83.344	53.9204	XR_669395.2	Pyrus x bretschneideri protein ELF4-LIKE ,4-like (LOC103961520), transcript variant X3, misc_RNA
PCP026305	-0.963069	2.4e-11	7.69e-10	381.702	880.194	374.054	XM_008338767	Malus x domestica 36.4 kDa proline-rich protein-like (LOC103400077)
PCP008060	-0.959218	0.00640049	0.0420131	17.5775	41.6436	31.8558	***** No hits found *****,
PCP015858	-0.958891	0.000209759	0.00220972	38.7078	90.6999	64.4114	XM_018643132.1	Pyrus x bretschneideri protein ECERIFERUM ,1-like (LOC103929751), transcript variant X2, mRNA
PCP025906	-0.956988	6.95e-06	0.000104347	68.8446	159.355	97.4306	XM_018643333.1	Pyrus x bretschneideri ABC transporter ,G family member 11-like (LOC103930593), mRNA
PCP035930	-0.956383	0.000470863	0.0045033	32.6147	75.9352	33.9612	XM_009348480.1	Pyrus x bretschneideri probable phospholipid ,hydroperoxide glutathione peroxidase (LOC103938481),
PCP004294	-0.954883	2.58e-11	8.22e-10	168.486	387.118	178.341	XM_009357279	Pyrus x bretschneideri multiple organellar RNA editing factor 9, chloroplastic (LOC103946555)
PCP009577	-0.952467	7.04e-17	3.6e-15	360.626	825.383	546.128	XM_009379229.1	Pyrus x bretschneideri early nodulin-75 ,(LOC103965792), mRNA
PCP008847	-0.951001	0.00196474	0.0156125	24.5926	56.8493	26.4169	XM_009368270.2	Pyrus x bretschneideri probable receptor-like ,protein kinase At5g24010 (LOC103956301), mRNA
PCP014859	-0.94858	0.0028818	0.0214994	22.2949	51.9951	20.3506	XM_009350839.2	Pyrus x bretschneideri peptidyl-prolyl ,cis-trans isomerase FKBP62-like (LOC103940680), mRNA
PCP010072	-0.94769	0.000549276	0.0051545	34.2175	79.2351	17.8279	XM_009364498	Pyrus x bretschneideri methylesterase 17 (LOC103952810)
PCP001519	-0.944651	0.00523224	0.0353457	20.3816	47.7361	51.9277	XM_008345255	Malus x domestica probable pectate lyase 12 (LOC103406254)
PCP011658	-0.942367	1.23e-06	2.13e-05	100.798	229.698	159.521	XM_008235525	Prunus mume cytochrome P450 90A1 (LOC103332773)
PCP029254	-0.942128	3.23e-07	6.19e-06	78.3037	177.865	48.2787	XM_009366938	Pyrus x bretschneideri uncharacterized LOC103955065 (LOC103955065)
PCP040329	-0.938806	5.29e-05	0.000651238	45.2345	103.659	80.1494	XM_008379079	Malus x domestica glycine-rich RNA-binding protein GRP1A-like (LOC103440403)
PCP024758	-0.937126	1.74e-06	2.91e-05	65.1403	148.682	86.6669	XM_009352079	Pyrus x bretschneideri probable methyltransferase PMT18 (LOC103941879)
PCP005095	-0.934502	0.0023597	0.0182775	26.3747	61.1162	29.0668	XM_009380060.1	Pyrus x bretschneideri B-box zinc finger ,protein 32-like (LOC103966843), mRNA
PCP012225	-0.934044	0.00643437	0.0421839	21.177	49.4674	26.3308	XM_009343782	Pyrus x bretschneideri two-component response regulator-like APRR7 (LOC103934049), transcript variant X4
PCP004708	-0.932742	0.00686351	0.0444957	19.4334	44.9806	19.5092	XM_009339896.2	Pyrus x bretschneideri calcium-dependent ,protein kinase 13 (LOC103930547), mRNA
PCP003104	-0.931202	0.000126101	0.00141606	41.2839	93.4335	43.3611	XM_009351079.2	Pyrus x bretschneideri GDP-L-galactose ,phosphorylase 1-like (LOC103940897), mRNA
PCP022404	-0.931073	8.64e-06	0.000127524	59.4574	135.505	114.864	XM_009348341.2	Pyrus x bretschneideri probable WRKY ,transcription factor 35 (LOC103938336), mRNA
PCP014951	-0.930892	0.000211168	0.00221928	64.9533	147.283	125.98	XM_009355438.2	Pyrus x bretschneideri histone H4-like ,(LOC103944952), mRNA
PCP009791	-0.929618	2.84e-07	5.5e-06	83.3051	188.367	108.657	XM_009359401	Pyrus x bretschneideri uncharacterized LOC103948376 (LOC103948376)
PCP035853	-0.929239	4.31e-11	1.33e-09	742.886	1673.75	468.595	XM_009336163	Pyrus x bretschneideri polyphenol oxidase, chloroplastic-like (LOC103927236)
PCP030076	-0.927767	8.34e-07	1.49e-05	95.6366	216.135	122.981	XM_009379206	Pyrus x bretschneideri CSC1-like protein ERD4 (LOC103966078)
PCP020848	-0.927048	1.87e-12	6.63e-11	2015.66	4533.53	1235.3	XM_009336163	Pyrus x bretschneideri polyphenol oxidase, chloroplastic-like (LOC103927236)
PCP027980	-0.926321	8.34e-06	0.000123668	59.7679	135.277	96.1982	XM_009363009	Pyrus x bretschneideri ribosome-binding factor PSRP1, chloroplastic (LOC103951588)
PCP035099	-0.92579	0.000811088	0.00725619	31.1283	71.2763	38.116	XM_009354240	Pyrus x bretschneideri probable RNA methyltransferase At5g51130 (LOC103943876)
PCP012780	-0.92489	0.00472882	0.0323971	22.0127	49.796	14.6299	XM_009377725.2	Pyrus x bretschneideri uncharacterized ,LOC103964754 (LOC103964754), mRNA
PCP021776	-0.922303	4.63e-11	1.43e-09	273.374	612.836	219.73	XM_009366215	Pyrus x bretschneideri auxin-responsive protein IAA16 (LOC103954392)
PCP012980	-0.919901	0.00336507	0.0245253	23.9246	54.6041	26.8166	XM_009376877	Pyrus x bretschneideri LIM domain-containing protein WLIM1-like (LOC103963996)
PCP043248	-0.91908	0.00736039	0.0470903	19.4701	45.2387	35.5937	XM_008377166	Malus x domestica MATH domain and coiled-coil domain-containing protein At3g44800-like (LOC103438633), transcript variant X3
PCP042525	-0.919001	1.59e-12	5.72e-11	216.777	484.234	676.491	XM_009367264.2	Pyrus x bretschneideri uncharacterized ,LOC103955387 (LOC103955387), transcript variant X2, mRNA
PCP037668	-0.916967	7.14e-05	0.000851667	52.8227	119.298	130.281	XM_009371297.2	Pyrus x bretschneideri cinnamoyl-CoA ,reductase 1-like (LOC103958973), mRNA
PCP005193	-0.915236	0.00332006	0.0242136	28.6287	64.8987	40.2209	XR_668948.2	Pyrus x bretschneideri myb-related protein ,306-like (MYB31), transcript variant X1, misc_RNA
PCP029080	-0.914092	0.00189016	0.0151375	28.1752	63.3216	20.6822	XM_009364782	Pyrus x bretschneideri uncharacterized LOC103953062 (LOC103953062)
PCP025210	-0.912402	0.00274875	0.0206792	25.168	57.2995	45.9359	XM_009365746	Pyrus x bretschneideri CBL-interacting serine/threonine-protein kinase 24-like (LOC103953935), transcript variant X2
PCP018040	-0.911844	0.0077411	0.0491452	19.3576	43.8269	26.7879	XM_009340210	Pyrus x bretschneideri nuclear transcription factor Y subunit C-3-like (LOC103930822)
PCP020188	-0.906332	0.000986168	0.00862837	32.8289	73.174	36.2776	XM_008367712	Malus x domestica multiple organellar RNA editing factor 9, chloroplastic-like (LOC103429548), transcript variant X3
PCP016448	-0.905957	0.00569944	0.038067	31.0117	69.9267	22.5932	XM_009375676.2	Pyrus x bretschneideri histidine-containing ,phosphotransfer protein 1-like (LOC103962894), mRNA
PCP020577	-0.901378	3.02e-07	5.8e-06	87.6847	194.319	95.3137	XM_008391444	Malus x domestica uncharacterized LOC103451984 (LOC103451984)
PCP020053	-0.90103	0.00644453	0.0422247	21.3046	47.3534	25.9364	XM_018650039.1	Pyrus x bretschneideri arginase 1, ,mitochondrial (LOC103957936), mRNA
PCP002297	-0.899924	0.00293495	0.021805	27.6392	61.8515	15.513	XM_018647371	Pyrus x bretschneideri 2-oxoisovalerate dehydrogenase subunit alpha 2, mitochondrial (LOC103946828)
PCP024230	-0.899108	2.5e-14	1.09e-12	341.625	752.739	264.843	XM_009360969.2	Pyrus x bretschneideri uncharacterized ,LOC103949843 (LOC103949843), mRNA
PCP031547	-0.898629	0.00422269	0.0295519	27.247	60.8603	23.8335	XM_018652348	Pyrus x bretschneideri bZIP transcription factor 11-like (LOC103967132)
PCP020380	-0.89407	0.00442919	0.0306871	24.0293	53.8309	38.3582	XM_009360512	Pyrus x bretschneideri BEL1-like homeodomain protein 9 (LOC103949400)
PCP042450	-0.892489	2.63e-07	5.1e-06	110.918	244.267	202.816	XM_008393669	Malus x domestica histone H1-like (LOC103454083)
PCP038893	-0.887781	9.33e-07	1.65e-05	86.7794	190.493	107.772	XM_018647519.1	Pyrus x bretschneideri protein HUA2-LIKE ,2-like (LOC103947559), mRNA
PCP039046	-0.887646	0.00683011	0.0443317	21.7629	48.1777	34.5462	XM_018645655.1	Pyrus x bretschneideri uncharacterized ,LOC108866630 (LOC108866630), mRNA
PCP041111	-0.887287	0.00391664	0.0277173	26.9889	60.1829	62.253	XM_018650406	Pyrus x bretschneideri auxin response factor 19-like (LOC103959396), transcript variant X2
PCP040042	-0.887068	0.00093192	0.00820724	36.2972	80.4472	50.5962	XM_008358734	Malus x domestica ubiquitin-conjugating enzyme E2-17 kDa (LOC103420683)
PCP013361	-0.881072	4.49e-05	0.000560833	85.3707	186.039	366.061	XM_009376252.2	Pyrus x bretschneideri enolase (LOC103963431), ,mRNA
PCP008449	-0.880208	9.52e-06	0.000139446	96.6652	211.216	140.691	XM_018649772.1	Pyrus x bretschneideri chlorophyll ,a-b binding protein of LHCII type 1-like (LOC103956843), mRNA
PCP044955	-0.880036	4.14e-05	0.000522237	61.4487	135.138	80.8939	XM_009348862.2	Pyrus x bretschneideri fatty acid hydroperoxide ,lyase, chloroplastic (LOC103938818), mRNA
PCP010847	-0.879926	0.00664462	0.0432585	22.7481	51.2564	29.629	XM_008394498	Malus x domestica ubiquitin-conjugating enzyme E2 27 (LOC103454901)
PCP017911	-0.878626	6.89e-10	1.85e-08	141.063	307.895	105.529	XM_008386023	Malus x domestica uncharacterized LOC103446868 (LOC103446868)
PCP006464	-0.876605	0.000151651	0.00166552	50.2622	109.09	67.2328	XM_009379206.2	Pyrus x bretschneideri CSC1-like protein ,ERD4 (LOC103966078), mRNA
PCP041398	-0.875364	0.000404198	0.00395557	44.2106	96.8111	64.5927	XM_009352762.2	Pyrus x bretschneideri ubiquitin-conjugating ,enzyme E2-17 kDa (LOC103942580), mRNA
PCP042034	-0.875098	5.02e-06	7.75e-05	77.7844	169.838	74.8366	XM_018645760.1	Pyrus x bretschneideri uncharacterized ,LOC103940355 (LOC103940355), mRNA
PCP020452	-0.874799	9.1e-05	0.00105845	50.6991	110.429	45.0962	***** No hits found *****,
PCP002259	-0.873166	4.11e-18	2.34e-16	341.728	739.111	274.291	XM_009376105	Pyrus x bretschneideri expansin-A4-like (LOC103963298)
PCP042070	-0.872792	0.00430753	0.029999	26.9322	58.6673	27.9001	XM_009370055	Pyrus x bretschneideri uncharacterized LOC103957834 (LOC103957834)
PCP007524	-0.872404	0.000776092	0.00700146	37.4369	81.4373	55.9151	XM_018649941	Pyrus x bretschneideri protein RETICULATA-RELATED 4, chloroplastic-like (LOC103957669)
PCP037972	-0.871895	0.000356881	0.00354586	41.8715	91.2119	41.0109	XM_009364077	Pyrus x bretschneideri pollen-specific leucine-rich repeat extensin-like protein 1 (LOC103952493), transcript variant X3
PCP021874	-0.871093	5.35e-06	8.17e-05	69.586	151.111	61.8183	XM_009354269.2	Pyrus x bretschneideri golgin candidate ,1 (LOC103943895), transcript variant X2, mRNA
PCP022658	-0.867961	2.84e-05	0.00037495	59.0412	128.113	79.4853	XM_009357058.2	Pyrus x bretschneideri shaggy-related ,protein kinase kappa (LOC103946372), mRNA
PCP025794	-0.867094	0.00192614	0.0153683	30.8761	67.0274	34.6627	XM_009336604	Pyrus x bretschneideri synaptotagmin-2 (LOC103927659)
PCP017250	-0.866774	1.23e-05	0.000175831	78.3501	169.544	75.5325	XM_009360235.1	Pyrus x bretschneideri homeobox protein ,knotted-1-like LET12 (LOC103949133), transcript variant
PCP035558	-0.866342	0.000136852	0.0015209	50.6391	109.932	37.9551	XM_009339467.2	Pyrus x bretschneideri agmatine deiminase-like ,(LOC103930164), mRNA
PCP026460	-0.866306	9.86e-12	3.33e-10	373.19	803.388	1831.77	XM_009348866	Pyrus x bretschneideri uncharacterized LOC103938811 (LOC103938811), transcript variant X2
PCP001097	-0.863659	0.00232952	0.0180763	29.6732	64.6287	32.5918	XM_009352961	Pyrus x bretschneideri alpha-glucosidase 2-like (LOC103942752), partial mRNA.
PCP041086	-0.863118	0.00378346	0.0269882	27.471	59.7772	61.8078	NM_001302291.1 Pyrus x bretschneideri cytochrome b6-f complex ,iron-sulfur subunit, chloroplastic-like (LOC103941967), mRNA
PCP029496	-0.862113	0.001499	0.0124027	32.3365	70.0365	33.283	XM_009343588.2	Pyrus x bretschneideri protein DJ-1 ,homolog D-like (LOC103933886), mRNA
PCP007805	-0.860727	4.1e-05	0.000518692	60.8132	131.761	84.0136	XM_009348277	Pyrus x bretschneideri protein DEK-like (LOC103938273)
PCP040520	-0.858586	0.00162933	0.013322	33.5327	72.3121	50.0105	XM_009347442.1	Pyrus x bretschneideri phosphoglucan ,phosphatase DSP4, amyloplastic-like (LOC103937493), mRNA
PCP019781	-0.857387	5.32e-13	2.02e-11	451.334	967.36	788.212	XM_009354610.2	Pyrus x bretschneideri auxin-repressed ,12.5 kDa protein (LOC103944186), transcript variant X1,
PCP044015	-0.854335	0.00103145	0.00894441	37.3674	80.6222	45.1279	XR_665345.2	Pyrus x bretschneideri protein yippee-like ,At5g53940 (LOC103934755), transcript variant X2, misc_RNA
PCP034470	-0.853641	0.0055851	0.0374507	25.2522	54.8158	30.6318	XM_009372829	Pyrus x bretschneideri phytoene dehydrogenase, chloroplastic/chromoplastic (LOC103960366)
PCP023464	-0.852994	0.00498498	0.0338554	25.7891	55.6311	37.7763	XM_009356400	Pyrus x bretschneideri callose synthase 1 (LOC103945817)
PCP014754	-0.850831	0.00512684	0.034736	26.32	57.0634	44.8615	XM_009366257.2	Pyrus x bretschneideri zeta-carotene ,desaturase, chloroplastic/chromoplastic (LOC103954429), transcript
PCP001684	-0.850231	0.000206748	0.00218244	47.6169	101.723	39.8597	XM_009351562.2	Pyrus x bretschneideri 2-Cys peroxiredoxin ,BAS1, chloroplastic-like (LOC103941365), mRNA
PCP012068	-0.849459	1.28e-11	4.27e-10	308.947	658.339	269.417	XM_009352003.2	Pyrus x bretschneideri metallothionein-like ,protein type 2 (LOC103941805), mRNA
PCP042881	-0.847139	0.00686228	0.0444957	24.5535	53.1525	27.214	XM_009362261	Pyrus x bretschneideri biotin carboxyl carrier protein of acetyl-CoA carboxylase 2, chloroplastic-like (LOC103950990)
PCP010647	-0.845901	0.00711183	0.045848	24.9814	53.9325	17.7374	XM_009365034.2	Pyrus x bretschneideri UPF0678 fatty ,acid-binding protein-like protein At1g79260 (LOC103953295),
PCP002805	-0.845221	0.000874983	0.00775992	39.4183	84.0777	65.0647	XM_018647438	Pyrus x bretschneideri protein ovo-like (LOC103947090), transcript variant X2
PCP027356	-0.84221	1.98e-08	4.52e-07	122.282	259.505	91.562	XM_009339370	Pyrus x bretschneideri transcription factor bHLH149-like (LOC103930079)
PCP028516	-0.841206	0.00212703	0.0167287	32.5424	69.9894	35.6081	XM_009341446.2	Pyrus x bretschneideri uncharacterized ,LOC103931919 (LOC103931919), mRNA
PCP023254	-0.841039	7.06e-08	1.48e-06	109.445	232.422	221.364	XM_009349416.1	Pyrus x bretschneideri L-ascorbate ,peroxidase, cytosolic-like (LOC103939335), mRNA
PCP042878	-0.840638	0.00428478	0.0298503	29.607	63.1428	44.1799	XM_009375508.2	Pyrus x bretschneideri developmental ,protein SEPALLATA 1-like (LOC103962741), transcript variant
PCP009972	-0.839681	0.00714734	0.0460013	24.1851	52.6645	26.4574	XM_017333450	Malus x domestica uncharacterized LOC103439371 (LOC103439371), transcript variant X2
PCP014097	-0.837651	0.000532853	0.00501794	45.8117	97.7166	49.4277	XM_009351278.2	Pyrus x bretschneideri protein EARLY ,RESPONSIVE TO DEHYDRATION 15-like (LOC103941097), transcript
PCP011562	-0.835901	0.00090237	0.00797973	38.3153	81.4531	71.247	XM_008381243	Malus x domestica phosphatidylinositol 4-kinase gamma 7-like (LOC103442457), transcript variant X2
PCP021728	-0.835687	6.54e-05	0.000786106	60.2372	128.254	44.6551	XM_009368322	Pyrus x bretschneideri pyruvate dehydrogenase E1 component subunit alpha-3, chloroplastic (LOC103956356)
PCP016638	-0.835484	0.00370119	0.0265159	29.1442	62.1302	31.4197	XM_018644862	Pyrus x bretschneideri phospholipase D delta (LOC103936695), transcript variant X1
PCP008331	-0.832567	9.48e-06	0.000139051	112.493	237.295	163.51	XM_009374000.2	Pyrus x bretschneideri non-specific ,lipid transfer protein GPI-anchored 1 (LOC103961453), mRNA
PCP017382	-0.8319	1.18e-07	2.41e-06	116.475	245.366	148.274	XM_009370739.2	Pyrus x bretschneideri 5'-methylthioadenosine/S-adenosylhomocysteine ,nucleosidase 2-like (LOC103958479),
PCP044275	-0.831128	3.21e-13	1.24e-11	281.268	590.652	436.258	XR_666087.2	Pyrus x bretschneideri uncharacterized ,LOC103939199 (LOC103939199), ncRNA
PCP004437	-0.829212	0.00579223	0.0385748	28.2167	59.7185	190.361	XM_009364151	Pyrus x bretschneideri patellin-3-like (LOC103952547)
PCP025764	-0.824182	0.00056899	0.00532321	52.2371	110.335	116.214	XM_009336190	Pyrus x bretschneideri serine/threonine-protein kinase STY46-like (LOC103927283), transcript variant X3
PCP029202	-0.822702	0.00521877	0.0352809	27.8503	58.5876	32.6421	XM_008380841	Malus x domestica protein AUXIN SIGNALING F-BOX 2 (LOC103442093)
PCP020358	-0.820226	1.08e-07	2.22e-06	139.717	292.048	84.9212	XM_009379811	Pyrus x bretschneideri L-idonate 5-dehydrogenase-like (LOC103966630)
PCP002107	-0.818256	0.000185803	0.00198082	86.2543	181.063	281.737	XM_009364205	Pyrus x bretschneideri chlorophyll a-b binding protein CP24 10A, chloroplastic-like (LOC103952579), transcript variant X2
PCP040578	-0.816881	1.19e-06	2.05e-05	121.731	254.569	177.815	XM_009381315.2	Pyrus x bretschneideri auxin-induced ,protein 15A-like (LOC103967984), mRNA
PCP028731	-0.816635	2.45e-10	6.93e-09	216.308	449.708	385.683	XM_009380603.2	Pyrus x bretschneideri uncharacterized ,LOC103967341 (LOC103967341), mRNA
PCP029575	-0.816386	1.84e-05	0.000253136	82.9557	172.807	78.7064	XM_009369549.2	Pyrus x bretschneideri aquaporin PIP1-1-like ,(LOC103957395), transcript variant X1, mRNA
PCP041739	-0.81628	0.00250271	0.0191094	35.318	74.3267	67.4693	XM_009350955.1	Pyrus x bretschneideri protein IQ-DOMAIN ,14-like (LOC103940782), mRNA
PCP027645	-0.814105	0.00547542	0.0367729	30.9582	65.1614	53.866	XM_009340642.2	Pyrus x bretschneideri acyl-lipid omega-3 ,desaturase (cytochrome b5), endoplasmic reticulum-like
PCP009532	-0.813083	5.53e-05	0.000676487	74.3458	154.751	136.05	XM_009367546	Pyrus x bretschneideri homeobox-leucine zipper protein ATHB-6 (LOC103955645), transcript variant X3
PCP003401	-0.811354	1.24e-05	0.000175871	128.232	266.984	95.5569	XR_666396.2	Pyrus x bretschneideri uncharacterized ,protein At5g02240-like (LOC103941003), misc_RNA
PCP010093	-0.809517	6.07e-05	0.0007342	72.854	151.488	47.8426	XM_009342447.1	Pyrus x bretschneideri soluble inorganic ,pyrophosphatase PPA1 (LOC103932802), mRNA
PCP005227	-0.80625	0.00175019	0.0141805	37.6999	79.3341	44.8981	XM_009340834	Pyrus x bretschneideri heparanase-like protein 1 (LOC103931364), transcript variant X2
PCP003035	-0.803663	1.83e-08	4.21e-07	325.621	672.834	488.454	XM_009341337	Pyrus x bretschneideri early nodulin-75-like (LOC103931813), transcript variant X1
PCP012170	-0.80197	0.0024166	0.0186241	45.2713	94.5169	61.764	XM_009363728	Pyrus x bretschneideri UDP-sulfoquinovose synthase, chloroplastic (LOC103952180)
PCP017519	-0.801248	6.78e-05	0.000811568	66.2143	137.424	77.7852	XM_018644571.1	Pyrus x bretschneideri (+)-neomenthol ,dehydrogenase-like (LOC103935554), mRNA
PCP033266	-0.797377	0.000935651	0.00823672	47.2724	97.8514	69.8252	XM_018642703.1	Pyrus x bretschneideri stress enhanced ,protein 1, chloroplastic-like (LOC108865592), mRNA
PCP038602	-0.79708	0.0026673	0.0201725	35.6513	74.0522	40.9404	XM_009376831.2	Pyrus x bretschneideri protease Do-like ,1, chloroplastic (LOC103963952), mRNA
PCP002406	-0.79489	0.000970106	0.00850863	43.8712	91.2806	27.5579	XM_009336338	Pyrus x bretschneideri uncharacterized LOC103927416 (LOC103927416)
PCP028353	-0.794273	1.65e-06	2.78e-05	104.422	214.475	93.5057	XM_009364053	Pyrus x bretschneideri homeobox protein knotted-1-like 3 (LOC103952469), transcript variant X3
PCP022345	-0.793477	0.00226489	0.0176578	39.7096	81.8728	70.2812	XM_018643495.1	Pyrus x bretschneideri putative disease ,resistance RPP13-like protein 1 (LOC103931232), mRNA
PCP040636	-0.792125	0.00789587	0.0499358	32.1877	66.2233	45.5483	XM_009379206	Pyrus x bretschneideri CSC1-like protein ERD4 (LOC103966078)
PCP000218	-0.790517	0.00377259	0.0269631	35.6181	72.9634	39.5703	XM_009339697	Pyrus x bretschneideri protein LUTEIN DEFICIENT 5, chloroplastic-like (LOC103930371), transcript variant X1
PCP026269	-0.789809	0.00788588	0.0499168	28.0409	58.0242	27.7709	XM_009364449	Pyrus x bretschneideri uncharacterized LOC103952773 (LOC103952773)
PCP021020	-0.786734	3.64e-05	0.000468015	78.4942	160.4	139.739	XM_009341405.2	Pyrus x bretschneideri nudix hydrolase ,25 (LOC103931866), mRNA
PCP004264	-0.785404	8.99e-10	2.4e-08	184.927	377	287.84	XM_009378977.2	Pyrus x bretschneideri ubiquitin-conjugating ,enzyme E2-17 kDa (LOC103965880), mRNA
PCP020698	-0.778959	0.00470482	0.0322739	32.6413	66.8156	45.7625	XR_670056.2	Pyrus x bretschneideri uncharacterized ,LOC103965513 (LOC103965513), ncRNA
PCP001801	-0.778545	3.97e-08	8.69e-07	151.543	306.835	267.35	XM_018647479	Pyrus x bretschneideri cytochrome P450 CYP749A22-like (LOC108867237), transcript variant X2
PCP022048	-0.778476	3.07e-07	5.89e-06	118.21	240.44	351.642	XM_018652353.1	Pyrus x bretschneideri sucrose synthase ,2 (LOC103967199), mRNA
PCP028540	-0.777179	0.00310177	0.0228781	36.5782	75.0507	78.3349	XM_009346223.2	Pyrus x bretschneideri uncharacterized ,LOC103936389 (LOC103936389), transcript variant X1, mRNA
PCP030237	-0.776007	0.00050965	0.00482695	66.794	135.592	83.7948	XM_018648514.1	Pyrus x bretschneideri uncharacterized ,LOC103951663 (LOC103951663), transcript variant X2, mRNA
PCP027924	-0.775471	8.37e-06	0.000124007	111.398	226.763	80.5526	XM_009357707.2	Pyrus x bretschneideri calmodulin-like ,(LOC103946890), mRNA
PCP017003	-0.77271	6.28e-05	0.000757331	72.2099	145.992	66.8973	XM_009361436	Pyrus x bretschneideri 20 kDa chaperonin, chloroplastic (LOC103950247)
PCP003346	-0.772664	8.52e-15	3.85e-13	1319.19	2660.18	339.897	XM_009362050	Pyrus x bretschneideri expansin-A1 (EXP5)
PCP009933	-0.770355	0.000119264	0.00134421	84.4442	171.586	98.4688	XM_009372282.2	Pyrus x bretschneideri nudix hydrolase ,18, mitochondrial-like (LOC103959904), mRNA
PCP028288	-0.769353	0.000809717	0.00724997	56.6508	115.325	56.6737	XM_009373695.2	Pyrus x bretschneideri protein LURP-one-related ,15-like (LOC103961169), mRNA
PCP023065	-0.765532	4.22e-05	0.000530053	79.0876	159.428	92.8627	***** No hits found *****,
PCP007065	-0.763651	0.0039882	0.0281494	36.5285	74.0659	47.0185	XM_009340216.2	Pyrus x bretschneideri protein NUCLEAR ,FUSION DEFECTIVE 4 (LOC103930831), mRNA
PCP024755	-0.763072	0.000303746	0.00307484	59.4559	119.105	43.5663	XM_018651268.1	Pyrus x bretschneideri actin-7-like ,(LOC103962665), transcript variant X5, mRNA
PCP009727	-0.763061	0.00280047	0.0210094	41.1923	82.9076	75.1216	XM_009358601	Pyrus x bretschneideri universal stress protein YxiE-like (LOC103947671)
PCP012146	-0.759951	2.67e-05	0.000352908	87.879	176.413	106.181	XM_008386527	Malus x domestica protein LIGHT-DEPENDENT SHORT HYPOCOTYLS 5-like (LOC103447332)
PCP042229	-0.758282	0.0043319	0.0301394	36.3768	72.9416	41.4398	XM_009379749	Pyrus x bretschneideri protein AUXIN SIGNALING F-BOX 2 (LOC103966576)
PCP033033	-0.752244	7.1e-07	1.28e-05	428.642	853.828	769.953	XM_009341338.2	Pyrus x bretschneideri early nodulin-75-like ,(LOC103931813), transcript variant X2, mRNA
PCP000068	-0.750849	0.00657377	0.0429274	32.3762	65.212	33.7445	XM_018651796	Pyrus x bretschneideri FT-interacting protein 1-like (LOC103964843), transcript variant X2
PCP019521	-0.749426	3.25e-24	2.63e-22	2034.26	4038.25	1986.71	NM_001328803	Malus domestica dehydrin COR47-like (LOC103415521)
PCP002811	-0.744129	0.00157932	0.0129624	53.6899	106.433	37.4552	XM_009355815	Pyrus x bretschneideri probable strigolactone esterase DAD2 (LOC103945269)
PCP012760	-0.743883	6.48e-05	0.000780003	91.2424	181.147	54.3942	XM_009367001	Pyrus x bretschneideri ATP-dependent zinc metalloprotease FTSH 2, chloroplastic (LOC103955130)
PCP034512	-0.743839	4.97e-06	7.68e-05	101.551	201.652	177.822	XM_009354503.1	Pyrus x bretschneideri 14-3-3-like ,protein D (LOC103944099), transcript variant X2, mRNA
PCP017232	-0.735641	0.00423505	0.0295902	41.1115	81.4051	38.6284	XM_009371923	Pyrus x bretschneideri auxin transporter-like protein 2 (LOC103959573), transcript variant X1
PCP030816	-0.734319	2.12e-05	0.000288885	106.969	210.907	112.701	XM_009348986.2	Pyrus x bretschneideri peptidyl-prolyl ,cis-trans isomerase CYP19-4-like (LOC103938935), mRNA
PCP031370	-0.731123	0.00506786	0.0343581	46.417	92.3854	25.6841	XM_009350556	Pyrus x bretschneideri NAD(P)H-quinone oxidoreductase subunit S, chloroplastic-like (LOC103940436)
PCP028863	-0.730835	4.84e-07	8.96e-06	161.265	316.88	208.144	XM_009338004.2	Pyrus x bretschneideri transcription ,factor bHLH147-like (LOC103928897), mRNA
PCP044637	-0.729997	0.00745777	0.0475857	34.1313	67.8503	31.602	XM_009336142	Pyrus x bretschneideri probable fructokinase-6, chloroplastic (LOC103927248)
PCP002744	-0.728327	3.41e-05	0.000441203	107.808	211.297	100.052	XM_018645898	Pyrus x bretschneideri uncharacterized LOC103940797 (LOC103940797)
PCP023170	-0.728187	0.00461831	0.0317515	41.201	81.0865	36.2405	XM_009356071.2	Pyrus x bretschneideri cinnamoyl-CoA ,reductase 1-like (LOC103945500), transcript variant X1, mRNA
PCP042326	-0.725669	6.37e-05	0.000767003	99.5522	195.257	119.191	XM_009380800.2	Pyrus x bretschneideri CBS domain-containing ,protein CBSX3, mitochondrial-like (LOC103967549),
PCP011883	-0.725115	0.000286579	0.00292311	68.7019	134.615	96.2513	XM_009347415.2	Pyrus x bretschneideri plastidic glucose ,transporter 4-like (LOC103937469), transcript variant
PCP003575	-0.720352	0.0067211	0.043661	37.3717	73.3335	79.0774	XM_018646494	Pyrus x bretschneideri uncharacterized LOC103943347 (LOC103943347), transcript variant X7
PCP016976	-0.720307	4.67e-09	1.14e-07	212.672	413.931	211.517	XM_018646758.1	Pyrus x bretschneideri myb-like protein ,X (LOC103944396), transcript variant X4, mRNA
PCP014700	-0.716373	0.000929937	0.00819314	56.1587	109.901	51.304	XM_009353671	Pyrus x bretschneideri probable 6-phosphogluconolactonase 4, chloroplastic (LOC103943378)
PCP021526	-0.715969	0.00555417	0.0372551	39.2894	76.8139	63.6206	XM_009337600.2	Pyrus x bretschneideri serine/threonine-protein ,phosphatase PP2A-3 catalytic subunit (LOC103928543),
PCP000765	-0.709399	2.69e-05	0.000355671	104.101	201.306	193.728	XM_008392669	Malus x domestica FRIGIDA-like protein 4a (LOC103453121)
PCP019964	-0.704127	0.00175197	0.0141895	62.2392	120.884	39.7833	XM_009378321.2	Pyrus x bretschneideri proline-rich ,protein 36-like (LOC103965286), mRNA
PCP018889	-0.703003	0.00245941	0.018893	66.3928	128.381	105.781	XM_009365982.2	Pyrus x bretschneideri very-long-chain ,(3R)-3-hydroxyacyl-CoA dehydratase PASTICCINO 2A (LOC103954176),
PCP025900	-0.701758	0.004787	0.0327158	46.4929	90.4499	8.79508	XM_009339969.2	Pyrus x bretschneideri dormancy-associated ,protein homolog 3 (LOC103930608), transcript variant
PCP019157	-0.697322	4.22e-05	0.000530053	104.312	200.428	244.091	XM_009352392.2	Pyrus x bretschneideri UDP-glycosyltransferase ,71A16-like (LOC103942188), mRNA
PCP026189	-0.696171	2.4e-08	5.41e-07	203.243	389.002	321.353	XM_009367471.2	Pyrus x bretschneideri probable methyltransferase ,PMT21 (LOC103955564), transcript variant X2,
PCP001298	-0.695088	0.00329433	0.0240832	49.7158	95.5892	38.0233	XM_009358664.2	Pyrus x bretschneideri superoxide dismutase ,[Cu-Zn], chloroplastic (LOC103947719), mRNA
PCP042547	-0.694536	0.00137532	0.011508	67.2456	129.472	153.515	XM_018649522.1	Pyrus x bretschneideri methanol O-anthraniloyltransferase-like ,(LOC103955602), transcript variant
PCP033700	-0.694027	0.00785472	0.049793	46.3762	89.2176	44.4241	XM_009380354	Pyrus x bretschneideri isoflavone reductase-like protein (LOC103967108)
PCP011996	-0.692106	9.18e-16	4.43e-14	1418.63	2705.57	1177.51	XM_008363560	Malus x domestica expansin-A1-like (LOC103425476)
PCP037560	-0.691305	0.000532507	0.00501688	71.7374	137.302	149.796	XM_009358949	Pyrus x bretschneideri probable inactive poly [ADP-ribose] polymerase SRO3 (LOC103947959)
PCP005828	-0.690276	0.00570004	0.038067	42.3952	81.414	45.0781	XM_009358618.2	Pyrus x bretschneideri ruBisCO large ,subunit-binding protein subunit alpha (LOC103947687), mRNA
PCP041884	-0.687198	0.00394563	0.027904	56.0377	107.532	29.3134	XM_009359617	Pyrus x bretschneideri uncharacterized LOC103948572 (LOC103948572)
PCP034181	-0.686448	0.00011357	0.00128679	89.4643	171.25	88.8629	XM_009374293	Pyrus x bretschneideri 2-Cys peroxiredoxin BAS1, chloroplastic-like (LOC103961707)
PCP005981	-0.682501	0.00527551	0.0355749	44.4319	84.7628	40.8735	XM_009350948	Pyrus x bretschneideri plastoglobulin-1, chloroplastic-like (LOC103940771)
PCP024971	-0.679071	0.000377744	0.00373242	79.1325	150.024	74.1371	XM_009367320.2	Pyrus x bretschneideri uncharacterized ,LOC103955427 (LOC103955427), mRNA
PCP031750	-0.678768	0.00486966	0.0331504	48.9036	92.5743	114.081	XM_009371297.2	Pyrus x bretschneideri cinnamoyl-CoA ,reductase 1-like (LOC103958973), mRNA
PCP016074	-0.677952	4.82e-05	0.000599478	854.418	1621.26	946.352	XR_666943	Pyrus x bretschneideri uncharacterized LOC103945319 (LOC103945319), ncRNA.
PCP002707	-0.674029	3.51e-05	0.000453275	125.756	237.195	122.912	XM_008366547	Malus x domestica uncharacterized LOC103428443 (LOC103428443), transcript variant X3
PCP026423	-0.673835	0.000317755	0.00320607	228.907	432.375	372.157	XM_009360773	Pyrus x bretschneideri 3-ketoacyl-CoA synthase 10-like (LOC103949661)
PCP019199	-0.669887	0.00213263	0.0167666	60.6692	114.723	65.8098	XM_009358618	Pyrus x bretschneideri ruBisCO large subunit-binding protein subunit alpha (LOC103947687)
PCP018381	-0.663129	0.00565122	0.0377998	48.5074	91.7558	111.339	XM_009369341	Pyrus x bretschneideri tRNA (guanine-N(7)-)-methyltransferase non-catalytic subunit wdr4-like (LOC103957219)
PCP014056	-0.660153	6.93e-07	1.26e-05	199.123	371.726	180.756	XM_018651171	Pyrus x bretschneideri transcription factor bHLH149 (LOC103962349)
PCP007018	-0.658015	0.00243333	0.0187286	60.7217	113.795	61.0762	XM_009355876	Pyrus x bretschneideri transcription factor MYB44-like (LOC103945316)
PCP033451	-0.656084	0.00654881	0.0428165	44.9167	84.4711	40.5107	XM_018643552	Pyrus x bretschneideri ruBisCO large subunit-binding protein subunit beta, chloroplastic-like (LOC103931439)
PCP041629	-0.654699	0.000555131	0.00519854	164.454	306.032	188.431	XM_008228004	Prunus mume uncharacterized LOC103325819 (LOC103325819)
PCP042800	-0.653063	2.86e-05	0.000376205	119.373	221.855	155.349	XM_009358099	Pyrus x bretschneideri RNA-binding protein FUS-like (LOC103947231), transcript variant X1
PCP007525	-0.649614	0.00483946	0.0330076	51.122	95.7852	13.6183	XR_668727	Pyrus x bretschneideri 50S ribosomal protein L1, chloroplastic-like (LOC103957594), transcript variant X2, misc_RNA.
PCP039679	-0.649127	1.42e-06	2.42e-05	195.986	363.25	163.773	XM_009359475	Pyrus x bretschneideri peptidyl-prolyl cis-trans isomerase FKBP20-1 (LOC103948441)
PCP013427	-0.64848	0.00368963	0.0264859	67.2117	124.644	100.597	XM_009370827	Pyrus x bretschneideri tubby-like F-box protein 3 (LOC103958553)
PCP040183	-0.646862	0.000284352	0.00290177	104.678	193.984	107.464	XM_009344376.2	Pyrus x bretschneideri bifunctional ,epoxide hydrolase 2-like (LOC103934619), mRNA
PCP024801	-0.646188	0.00751899	0.0478909	47.9067	89.2957	81.2286	XM_009372702.2	Pyrus x bretschneideri photosystem ,I reaction center subunit IV B, chloroplastic (LOC103960252),
PCP039810	-0.645253	0.00517666	0.0350514	51.5057	96.2398	69.375	XM_009341652	Pyrus x bretschneideri uncharacterized LOC103932067 (LOC103932067)
PCP012901	-0.644003	0.000714134	0.00651644	89.8272	165.808	86.9245	XM_009380354	Pyrus x bretschneideri isoflavone reductase-like protein (LOC103967108)
PCP017690	-0.6435	1.57e-05	0.000217914	140.349	259.362	144.835	XM_008366547	Malus x domestica uncharacterized LOC103428443 (LOC103428443), transcript variant X3
PCP009840	-0.641253	8.32e-14	3.44e-12	4801.36	8839.57	9111.89	NM_001302326.1 Pyrus x bretschneideri auxin-repressed 12.5 kDa ,protein-like (ARP), mRNA
PCP003108	-0.641008	0.00294161	0.0218393	58.2122	108.237	64.3146	XM_009343877.2	Pyrus x bretschneideri ABC transporter ,C family member 14-like (LOC103934154), mRNA
PCP029910	-0.638885	0.000102095	0.00117036	124.559	230.104	293.735	XM_009362536	Pyrus x bretschneideri transcription factor GTE12-like (LOC103951224), transcript variant X2
PCP023216	-0.637417	0.00587682	0.0390469	50.6661	93.7893	40.2932	XM_009373372.2	Pyrus x bretschneideri B2 protein (LOC103960883), ,mRNA
PCP012339	-0.634565	0.00596518	0.0395182	51.2577	94.6152	56.2316	XM_009378488	Pyrus x bretschneideri protein DEK-like (LOC103965432)
PCP024958	-0.623392	5.08e-06	7.84e-05	180.241	327.938	826.072	XM_009365918.2	Pyrus x bretschneideri stem-specific ,protein TSJT1 (LOC103954114), mRNA
PCP011789	-0.61651	1.45e-05	0.000203382	156.275	283.547	357.459	XM_009366726.2	Pyrus x bretschneideri zinc finger ,A20 and AN1 domain-containing stress-associated protein 8-like
PCP036765	-0.616438	0.000848606	0.00754782	92.854	168.526	82.9245	XM_009362766	Pyrus x bretschneideri small ubiquitin-related modifier 1 (LOC103951409)
PCP015749	-0.614469	9.75e-07	1.72e-05	285.513	516.542	258.018	XM_009370880.2	Pyrus x bretschneideri high mobility ,group B protein 1-like (LOC103958599), transcript variant
PCP022838	-0.606277	0.0042101	0.0295022	61.8302	111.316	95.8961	XM_009346220.1	Pyrus x bretschneideri uncharacterized ,LOC103936380 (LOC103936380), mRNA
PCP011666	-0.602105	0.00133106	0.0111855	81.0878	145.382	99.1604	XM_009346664.2	Pyrus x bretschneideri phosphoinositide ,phospholipase C 2-like (LOC103936790), mRNA
PCP003669	-0.599846	0.00174595	0.0141568	80.1908	143.562	240.951	XM_018648263	Pyrus x bretschneideri uncharacterized LOC103950649 (LOC103950649)
PCP025898	-0.598126	0.000428016	0.00414895	124.012	221.782	175.89	XM_018643326.1	Pyrus x bretschneideri serine/arginine-rich ,splicing factor SR30-like (LOC103930604), transcript
PCP010048	-0.592274	3.53e-07	6.73e-06	252.015	448.252	263.217	XM_008376508	Malus x domestica alpha-galactosidase 3-like (LOC103437970)
PCP028477	-0.587915	0.00188749	0.0151274	77.7135	138.148	84.9401	XM_009370687	Pyrus x bretschneideri probable inactive purple acid phosphatase 29 (LOC103958429)
PCP024037	-0.585451	0.000981772	0.00859691	96.7926	171.727	241.665	XM_009350774.2	Pyrus x bretschneideri kinase-interacting ,family protein-like (LOC103940624), mRNA
PCP002706	-0.584375	0.00454157	0.0313443	84.0532	149.392	83.16	XM_008366547	Malus x domestica uncharacterized LOC103428443 (LOC103428443), transcript variant X3
PCP022981	-0.584249	0.00260759	0.0198116	74.6884	132.488	55.2963	XM_009378686.2	Pyrus x bretschneideri senescence/dehydration-associated ,protein At3g51250-like (LOC103965613),
PCP028157	-0.581299	0.00634224	0.0416945	70.9445	125.427	93.5772	XM_009361393.2	Pyrus x bretschneideri protein TIFY ,3-like (LOC103950209), mRNA
PCP036878	-0.581008	0.00139832	0.0116641	111.873	197.526	128.04	XM_018644500.1	Pyrus x bretschneideri very-long-chain ,enoyl-CoA reductase (LOC103935366), mRNA
PCP040728	-0.568218	0.00020044	0.00212106	190.03	332.572	342.516	XM_009353704.2	Pyrus x bretschneideri protein PLASTID ,TRANSCRIPTIONALLY ACTIVE 7-like (LOC103943403), transcript
PCP011414	-0.551166	0.00406966	0.0286584	81.5751	141.807	131.741	XM_009344754.2	Pyrus x bretschneideri cationic amino ,acid transporter 2, vacuolar-like (LOC103934987), transcript
PCP041627	-0.546559	0.00243357	0.0187286	88.6918	153.418	95.0178	XM_009346364	Pyrus x bretschneideri 60S ribosomal protein L18a-like protein (LOC103936514)
PCP012803	-0.543285	3.83e-05	0.000489612	1349.93	2321.49	1563.08	XM_009369654.2	Pyrus x bretschneideri BURP domain ,protein RD22-like (LOC103957490), mRNA
PCP031632	-0.540085	0.00461482	0.0317376	93.5803	161.22	95.4746	XM_009360069.1	Pyrus x bretschneideri histone H4-like ,(LOC103948971), mRNA
PCP016957	-0.538158	0.000689019	0.00631679	122.65	210.735	363.22	XM_009350820.1	Pyrus x bretschneideri 14-3-3-like ,protein D (LOC103940633), mRNA
PCP038520	-0.53583	0.00292629	0.0217632	107.004	183.212	100.518	XM_009362766	Pyrus x bretschneideri small ubiquitin-related modifier 1 (LOC103951409)
PCP027907	-0.532837	0.000578055	0.00539392	137.205	234.872	156.932	XM_009336501.2	Pyrus x bretschneideri GTP-binding ,nuclear protein Ran-3-like (LOC103927562), mRNA
PCP010886	-0.532624	0.00328327	0.0240187	95.1422	161.985	92.9862	XM_009345141	Pyrus x bretschneideri phosphoenolpyruvate carboxykinase [ATP]-like (LOC103935381), transcript variant X3
PCP040242	-0.527056	0.000126609	0.00142102	171.514	291.482	330.888	XM_009371569	Pyrus x bretschneideri FRIGIDA-like protein 4a (LOC103959223)
PCP014018	-0.525787	0.00415246	0.029165	108.931	185.564	178.26	XM_018643152	Pyrus x bretschneideri serine/arginine-rich splicing factor SR45a-like (LOC103929812), transcript variant X4
PCP001444	-0.525031	0.00149551	0.0123834	116.651	198.704	148.55	XM_009380912.1	Pyrus x bretschneideri NEDD8-conjugating ,enzyme Ubc12 (LOC103967636), transcript variant X2, mRNA
PCP006768	-0.522704	0.00669235	0.0435165	77.0485	130.695	69.7186	XM_009371164	Pyrus x bretschneideri uncharacterized LOC103958846 (LOC103958846)
PCP005914	-0.518623	3.3e-05	0.000428509	259.628	439.553	467.971	XM_009342704.2	Pyrus x bretschneideri 14-3-3-like ,protein GF14 kappa (LOC103933056), transcript variant X2, mRNA
PCP019076	-0.514961	0.00054863	0.0051507	167.004	282.11	243.32	XM_008385562	Malus x domestica polyphenol oxidase, chloroplastic-like (LOC103446444)
PCP011657	-0.51326	0.00155803	0.012822	133.59	225.554	149.537	XM_009346525.2	Pyrus x bretschneideri high mobility ,group B protein 1-like (LOC103936670), transcript variant
PCP035130	-0.510786	2.75e-10	7.76e-09	975.467	1640.41	531.622	XM_018648701	Pyrus x bretschneideri 21 kDa protein-like (LOC103952270)
PCP000983	-0.509224	7.73e-05	0.00091538	248.683	418.079	340.663	XM_009352963.2	Pyrus x bretschneideri uncharacterized ,LOC103942755 (LOC103942755), partial mRNA
PCP025476	-0.502165	0.0031833	0.0234071	110.846	185.227	98.9072	XM_018643623.1	Pyrus x bretschneideri haloacid dehalogenase-like ,hydrolase domain-containing protein 3 (LOC103931774),
PCP018291	-0.501978	0.00195051	0.0155493	113.59	190.371	175.432	XM_008358920	Malus x domestica transcription initiation factor IIF subunit beta-like (LOC103420878)
PCP023077	-0.500855	0.00104715	0.00906224	148.808	249.205	256.293	XM_008367925	Malus x domestica ATP synthase subunit delta, chloroplastic-like (LOC103429793)
PCP004438	-0.50055	0.00427452	0.0298078	93.8596	157.417	151.877	XM_018648757	Pyrus x bretschneideri patellin-3-like (LOC103952549)
PCP025421	-0.499127	0.00386174	0.0274209	136.671	228.08	155.838	XM_009369654.2	Pyrus x bretschneideri BURP domain ,protein RD22-like (LOC103957490), mRNA
PCP026929	-0.4906	0.000681571	0.0062592	178.287	295.955	180.564	XM_009351410	Pyrus x bretschneideri IAA-amino acid hydrolase ILR1-like (LOC103941213), transcript variant X1
PCP030801	-0.489133	0.00783908	0.0497085	86.7283	144.286	100.942	XM_009373372.2	Pyrus x bretschneideri B2 protein (LOC103960883), ,mRNA
PCP022830	-0.481438	1.84e-10	5.3e-09	1566.12	2580.07	1678.94	XM_009346277.2	Pyrus x bretschneideri probable aquaporin ,PIP1-4 (LOC103936441), mRNA
PCP018010	-0.470535	0.0013728	0.0114914	145.976	239.148	120.463	XR_001953854	Pyrus x bretschneideri thioredoxin-like 1-1, chloroplastic (LOC103956197), transcript variant X2, misc_RNA.
PCP033076	-0.469378	0.000348569	0.00347291	580.13	947.701	1912.73	XM_009372631	Pyrus x bretschneideri ubiquitin-conjugating enzyme E2 28 (LOC103960203)
PCP018636	-0.465916	0.000280069	0.00286386	204.509	333.379	230.997	XM_009375251	Pyrus x bretschneideri 29 kDa ribonucleoprotein A, chloroplastic-like (LOC103962537), transcript variant X2
PCP005683	-0.464498	0.00553104	0.0371231	108.747	177.398	101.83	XM_009352773.2	Pyrus x bretschneideri zinc finger ,A20 and AN1 domain-containing stress-associated protein 8-like
PCP020174	-0.460611	0.00012084	0.00136126	228.299	370.732	184.704	XM_009361980	Pyrus x bretschneideri probable methyltransferase PMT18 (LOC103950748), transcript variant X2
PCP004275	-0.460411	0.00225611	0.0176277	147.462	239.968	140.728	XM_008388892	Malus x domestica BEL1-like homeodomain protein 1 (LOC103449566), transcript variant X3
PCP016439	-0.460065	0.000160508	0.00174671	475.205	772.095	786.861	XM_009341499	Pyrus x bretschneideri calvin cycle protein CP12-1, chloroplastic-like (LOC103931969)
PCP013799	-0.45808	0.00102594	0.00890739	192.612	312.659	208.532	XM_008377320	Malus x domestica cinnamoyl-CoA reductase 1-like (LOC103438772)
PCP001704	-0.449919	0.00176466	0.0142815	163.724	263.952	213.346	XM_018645786.1	Pyrus x bretschneideri BEL1-like homeodomain ,protein 1 (LOC103940556), transcript variant X2, mRNA
PCP029326	-0.449396	2.18e-10	6.19e-09	1544.35	2487.81	1674.54	XM_009352611	Pyrus x bretschneideri probable aquaporin PIP1-4 (LOC103942423)
PCP016974	-0.447496	0.00112375	0.00964354	162.662	261.821	182.653	XM_009354852.2	Pyrus x bretschneideri probable serine/threonine-protein ,kinase samkC (LOC103944400), mRNA
PCP018606	-0.4422	0.00790585	0.0499842	110.852	178.339	110.697	XM_018648922.1	Pyrus x bretschneideri probable calcium-binding ,protein CML49 (LOC103953213), transcript variant
PCP023975	-0.432965	0.00635478	0.0417514	125.482	199.925	135.498	XM_009352611.2	Pyrus x bretschneideri probable aquaporin ,PIP1-4 (LOC103942423), mRNA
PCP032425	-0.426833	0.0010661	0.00921507	191.545	304.61	384.624	XM_009362122.2	Pyrus x bretschneideri hypersensitive-induced ,response protein 2 (LOC103950870), transcript variant
PCP000965	-0.4259	9.04e-05	0.00105391	761.502	1206.73	1129.63	XM_009363475	Pyrus x bretschneideri photosystem II 10 kDa polypeptide, chloroplastic-like (LOC103951972)
PCP003367	-0.422131	0.000455564	0.00438235	302.803	479.06	368.032	XM_009358078	Pyrus x bretschneideri eukaryotic translation initiation factor 5A-2 (LOC103947216)
PCP008723	-0.420786	0.00243451	0.0187286	169.618	268.426	238.9	XM_009363642	Pyrus x bretschneideri cysteine proteinase inhibitor 6-like (LOC103952114)
PCP021062	-0.420783	0.0065766	0.0429329	136.407	215.391	273.339	XR_664416.2	Pyrus x bretschneideri 28 kDa heat- and ,acid-stable phosphoprotein-like (LOC103928806), transcript
PCP024069	-0.419149	3.66e-05	0.000469286	324.622	511.888	321.668	XM_018645319	Pyrus x bretschneideri NADP-dependent malic enzyme-like (LOC103938680)
PCP032427	-0.404993	0.0022455	0.0175576	202.787	317.568	300.325	XM_009362119	Pyrus x bretschneideri alpha-amylase 3, chloroplastic (LOC103950868)
PCP007359	-0.403984	0.00190629	0.0152342	238.353	372.365	280.546	XM_009348409.2	Pyrus x bretschneideri ubiquitin-conjugating ,enzyme E2-17 kDa-like (LOC103938409), mRNA
PCP004024	-0.402523	1.82e-10	5.26e-09	1972.95	3076.49	1881.09	XM_009354271.2	Pyrus x bretschneideri NADP-dependent ,malic enzyme (LOC103943899), mRNA
PCP022787	-0.396997	0.00428468	0.0298503	2279.9	3544.68	2823	XM_009339364	Pyrus x bretschneideri uncharacterized LOC103930074 (LOC103930074)
PCP030330	-0.391646	0.000254526	0.0026337	364.754	565.326	335.69	XM_009355881	Pyrus x bretschneideri cyclin-D3-1-like (LOC103945321)
PCP031442	-0.386429	0.00727117	0.046575	147.703	227.755	166.316	XM_009360651.2	Pyrus x bretschneideri ankyrin repeat ,domain-containing protein 2B (LOC103949534), transcript variant
PCP013423	-0.385755	0.00711956	0.0458501	307.133	474.108	278.843	XM_009370822.2	Pyrus x bretschneideri acyl carrier ,protein 1, chloroplastic-like (LOC103958548), transcript variant
PCP006015	-0.383679	0.00562127	0.0376229	193.706	298.417	218.427	XM_018650119	Pyrus x bretschneideri uncharacterized LOC103958217 (LOC103958217), transcript variant X2
PCP025225	-0.372596	2.4e-05	0.000323736	476.358	727.508	522.836	XM_009361458.2	Pyrus x bretschneideri thiol protease ,aleurain-like (LOC103950268), mRNA
PCP032611	-0.366981	6.08e-05	0.000735052	801.624	1219.39	853.737	XM_008340344	Malus x domestica histone H3.3 (LOC103401629)
PCP018382	-0.354089	0.00269716	0.0203696	1298.04	1957.9	1619.51	XM_018649861.1	Pyrus x bretschneideri protein MARD1-like ,(LOC103957220), transcript variant X2, mRNA
PCP000129	-0.35189	0.00455042	0.0313899	221.726	333.902	122.517	XM_009362319.2	Pyrus x bretschneideri uncharacterized ,protein At5g39570 (LOC103951033), transcript variant X1,
PCP015617	-0.340095	0.00372501	0.0266599	373.016	557.395	307.156	XM_009349857.2	Pyrus x bretschneideri pathogen-related ,protein-like (LOC103939740), mRNA
PCP010829	-0.315088	0.000495504	0.00471221	593.7	871.34	437.652	XM_018645484	Pyrus x bretschneideri protein EARLY RESPONSIVE TO DEHYDRATION 15-like (LOC103939281), transcript variant X4
PCP003839	-0.2982	0.00515465	0.0349134	395.31	573.357	411.836	XM_018648645.1	Pyrus x bretschneideri elongation factor ,1-beta 2-like (LOC103952130), mRNA
PCP009572	-0.248399	0.000871694	0.00773394	1296.53	1816.2	1455.92	XM_009341313	Pyrus x bretschneideri histone H3.3 (LOC103931785)
PCP012933	0.230349	0.000291624	0.00296144	1376.46	1382.95	1174.05	XM_009338871	Pyrus x bretschneideri vacuolar-processing enzyme-like (LOC103929646)
PCP001030	0.264157	0.00739739	0.0472707	469.742	460.736	491.576	XM_009336419.2	Pyrus x bretschneideri SKP1-like protein ,1B (LOC103927489), mRNA
PCP017827	0.27089	0.00265281	0.0200912	1168.55	1142.17	1073.15	XM_009353999.1	Pyrus x bretschneideri translationally-controlled ,tumor protein homolog (LOC103943662), mRNA
PCP004396	0.274204	0.00141118	0.0117485	626.684	610.496	875.625	XM_009343297	Pyrus x bretschneideri dnaJ protein homolog (LOC103933608)
PCP001187	0.276281	0.0074153	0.047371	472.775	459.811	411.587	XM_009375257.2	Pyrus x bretschneideri ubiquitin-like ,protein 5 (LOC103962542), mRNA
PCP018285	0.294657	0.00324367	0.0238102	822.744	790.537	473.608	XM_009337426.2	Pyrus x bretschneideri thioredoxin ,H1-like (LOC103928381), transcript variant X2, mRNA
PCP028973	0.29515	0.000680124	0.00625126	652.684	626.719	839.534	XM_009337080	Pyrus x bretschneideri tubulin alpha chain-like (LOC103928068)
PCP010062	0.301154	0.00392988	0.0278018	389.104	371.939	508.858	XM_009364511	Pyrus x bretschneideri putative F-box protein At3g16210 (LOC103952824)
PCP003487	0.306083	0.00131478	0.0110748	531.65	506.221	521.347	XM_009378927.2	Pyrus x bretschneideri ADP-ribosylation ,factor 1-like (LOC103965838), transcript variant X2, mRNA
PCP003500	0.316175	0.00207649	0.0163672	692.982	655.811	553.379	XM_009378911	Pyrus x bretschneideri high affinity nitrate transporter 2.7-like (LOC103965822)
PCP021777	0.317859	0.00361354	0.0260444	481.792	455.37	486.189	XM_009366216.2	Pyrus x bretschneideri auxin-responsive ,protein IAA4-like (LOC103954393), mRNA
PCP013472	0.324335	0.00612151	0.0403918	511.819	482.111	386.737	XM_009365139	Pyrus x bretschneideri probable steroid-binding protein 3 (LOC103953401)
PCP019318	0.329008	5.52e-05	0.000675673	1826.47	1714.28	2250.13	XM_009360171.2	Pyrus x bretschneideri eukaryotic translation ,initiation factor 5A-2-like (LOC103949074), mRNA
PCP010714	0.330564	0.00124335	0.0105393	795.434	746.124	669.283	XM_009344637.2	Pyrus x bretschneideri ubiquitin-like ,protein 5 (LOC103934877), mRNA
PCP020545	0.350382	0.000466317	0.00447577	540.446	499.154	432.675	XM_009368849.1	Pyrus x bretschneideri UTP--glucose-1-phosphate ,uridylyltransferase (LOC103956806), mRNA
PCP035895	0.357276	5.96e-06	9.06e-05	4394.67	4040.58	5375.07	NM_001302302	Pyrus x bretschneideri expansin (EXP1)
PCP033494	0.357651	0.00219168	0.0171869	327.116	300.531	261.983	XM_009350185.2	Pyrus x bretschneideri 40S ribosomal ,protein S8-like (LOC103940104), mRNA
PCP026473	0.359789	0.00325124	0.0238476	310.436	284.702	408.803	XM_009374429.2	Pyrus x bretschneideri ubiquitin thioesterase ,OTU1-like (LOC103961813), transcript variant X2,
PCP042217	0.361491	0.00314704	0.0231801	292.838	268.207	268.076	XM_009337215	Pyrus x bretschneideri V-type proton ATPase 16 kDa proteolipid subunit-like (LOC103928202)
PCP001294	0.361616	0.00789121	0.0499279	227.481	208.206	215.964	XM_009363763.2	Pyrus x bretschneideri probable voltage-gated ,potassium channel subunit beta (LOC103952211), mRNA
PCP007422	0.362204	0.00560163	0.0375382	287.824	263.699	228.347	XM_009337450	Pyrus x bretschneideri 60S ribosomal protein L18-2 (LOC103928414)
PCP028936	0.373086	0.000289607	0.00294647	652.626	593.812	649.522	XM_008355371	Malus x domestica eukaryotic translation initiation factor 1A (LOC103417179)
PCP028911	0.378698	0.00097107	0.00851361	354.405	321.078	404.951	XM_009341623	Pyrus x bretschneideri chitinase-like protein 1 (LOC103932072)
PCP012077	0.37906	0.00711345	0.045848	221.742	200.874	217.927	XM_009373895.2	Pyrus x bretschneideri 40S ribosomal ,protein S15-4-like (LOC103961350), mRNA
PCP004278	0.38217	0.00707021	0.0456006	234.903	212.396	168.93	XM_009371724.2	Pyrus x bretschneideri 60S ribosomal ,protein L19-1 (LOC103959373), mRNA
PCP034370	0.383644	0.00581759	0.0387076	285.286	257.355	225.399	XM_009336414.2	Pyrus x bretschneideri 40S ribosomal ,protein S3-3-like (LOC103927487), mRNA
PCP037961	0.384489	0.0028174	0.0211069	289.863	261.363	260.21	XM_009373717.2	Pyrus x bretschneideri prosaposin (LOC103961185), ,transcript variant X2, mRNA
PCP009916	0.384642	0.00416954	0.0292563	251.722	227.258	224.758	XM_009357727.2	Pyrus x bretschneideri uncharacterized ,LOC103946904 (LOC103946904), mRNA
PCP017296	0.385504	0.000593028	0.00551925	383.636	345.899	404.548	XM_009374725.2	Pyrus x bretschneideri cysteine protease ,RD19A (LOC103962063), mRNA
PCP013747	0.387863	0.00129069	0.0109061	307.125	276.103	261.442	XM_009380845.2	Pyrus x bretschneideri ubiquitin-conjugating ,enzyme E2 28-like (LOC103967578), transcript variant
PCP027125	0.39093	0.0057325	0.0382125	288.414	259.586	324.484	XM_009377991.2	Pyrus x bretschneideri 60S ribosomal ,protein L34 (LOC103964975), mRNA
PCP042280	0.391169	0.00284435	0.0212495	291.863	262.196	397.715	NM_001300877	Malus domestica auxin-responsive protein IAA3-like (IAA4)
PCP024613	0.398855	0.00600476	0.0397191	269.056	240.325	181.46	XM_009367819	Pyrus x bretschneideri 40S ribosomal protein S2-4-like (LOC103955906)
PCP044270	0.39932	0.00728658	0.0466459	192.615	171.7	180.685	XM_009343258	Pyrus x bretschneideri cathepsin B-like (LOC103933562), transcript variant X2
PCP016929	0.401672	0.00278893	0.0209367	332.941	296.939	236.802	XM_009360948	Pyrus x bretschneideri 60S ribosomal protein L27a-3 (LOC103949827)
PCP026040	0.401762	0.00247392	0.0189638	285.66	255.071	376.142	XM_009354717.2	Pyrus x bretschneideri fructose-bisphosphate ,aldolase 1, cytoplasmic (LOC103944293), mRNA
PCP033217	0.403246	0.00672271	0.043661	192.629	171.599	158.032	XM_009373639	Pyrus x bretschneideri LOB domain-containing protein 4-like (LOC103961117)
PCP029117	0.405931	0.0017629	0.0142727	256.793	228.281	230.79	XM_009354208	Pyrus x bretschneideri uncharacterized LOC103943848 (LOC103943848)
PCP023046	0.408031	0.000466698	0.00447633	329.515	292.579	251.956	XM_009378079.1	Pyrus x bretschneideri 3-ketoacyl-CoA ,thiolase 2, peroxisomal (LOC103965062), mRNA
PCP009202	0.409213	0.00522536	0.0353144	208.076	184.218	908.546	XM_008378897	Malus x domestica uncharacterized LOC103440226 (LOC103440226)
PCP004711	0.409273	2.39e-06	3.92e-05	681.391	604.65	591.873	XM_009357707.2	Pyrus x bretschneideri calmodulin-like ,(LOC103946890), mRNA
PCP035151	0.410074	0.00292939	0.0217787	290.755	257.684	245.441	XM_009350132	Pyrus x bretschneideri 60S ribosomal protein L13a-4-like (LOC103940058)
PCP043202	0.413619	0.000409867	0.00400193	657.281	581.803	412.263	XM_009377057	Pyrus x bretschneideri 60S ribosomal protein L27 (LOC103964159)
PCP020592	0.415326	0.000660515	0.00608144	593.531	524.175	553.81	XM_009344916.2	Pyrus x bretschneideri acyl-CoA-binding ,protein (LOC103935163), mRNA
PCP011960	0.418152	0.00434122	0.0301847	186.884	164.693	179.49	XM_008374653	Malus x domestica putative ER lumen protein-retaining receptor C28H8.4 (LOC103436230)
PCP005123	0.418468	3.35e-05	0.000433927	483.98	426.588	320.803	XM_009360360.2	Pyrus x bretschneideri putative uncharacterized ,protein DDB_G0282133 (LOC103949256), mRNA
PCP013672	0.420197	1.14e-05	0.000164496	608.853	536.272	624.236	XM_008343339	Malus x domestica 40S ribosomal protein S9-2 (LOC103404430)
PCP040177	0.420772	3.73e-05	0.000476958	526.92	464.091	487.388	XM_009349061	Pyrus x bretschneideri auxin-responsive protein SAUR21-like (LOC103939008)
PCP012755	0.421037	0.0010164	0.0088496	287.837	253.11	252.671	XM_018647910.1	Pyrus x bretschneideri probable histone ,H2B.1 (LOC103948966), mRNA
PCP043445	0.421215	0.00250037	0.0191088	476.582	418.543	725.666	XM_008384010	Malus x domestica uncharacterized LOC103445047 (LOC103445047)
PCP019009	0.42135	0.00621414	0.0409652	170.167	149.876	147.786	XM_009366152.2	Pyrus x bretschneideri basic leucine ,zipper and W2 domain-containing protein 2-like (LOC103954334),
PCP015111	0.425272	0.00713472	0.0459339	178.108	155.889	162.381	XM_009337427.1	Pyrus x bretschneideri 60S ribosomal ,protein L18-2 (LOC103928390), mRNA
PCP001220	0.429031	0.000101778	0.00116797	550.72	482.232	471.015	XM_009366886	Pyrus x bretschneideri eukaryotic translation initiation factor 1A (LOC103955023)
PCP016791	0.429642	0.00774076	0.0491452	159.679	139.575	202.845	XM_009366206	Pyrus x bretschneideri protein WAVE-DAMPENED 2 (LOC103954384)
PCP002317	0.432064	0.00653248	0.0427228	201.277	175.592	147.131	XM_009356415	Pyrus x bretschneideri 60S ribosomal protein L6-1-like (LOC103945833)
PCP019195	0.434892	0.00178115	0.0143987	237.053	206.74	180.553	XM_009376293.2	Pyrus x bretschneideri elongation factor ,1-alpha-like (LOC103963471), mRNA
PCP032125	0.435734	0.000473805	0.00452942	283.479	246.57	350.894	XM_009351502	Pyrus x bretschneideri ubiquitin-conjugating enzyme E2 variant 1D-like (LOC103941308)
PCP008929	0.438328	3.8e-06	5.99e-05	535.762	465.583	418.494	XM_009355023.1	Pyrus x bretschneideri aspartic proteinase ,A1-like (LOC103944551), mRNA
PCP004489	0.441579	8.37e-05	0.00098266	366.134	317.388	418.826	XM_009335733.2	Pyrus x bretschneideri actin-7 (LOC103926854), ,mRNA
PCP028022	0.44268	0.00239188	0.0184734	204.34	176.727	155.876	XM_009371724.2	Pyrus x bretschneideri 60S ribosomal ,protein L19-1 (LOC103959373), mRNA
PCP028895	0.444092	0.00423345	0.0295887	174.64	151.177	225.883	***** No hits found *****,
PCP012487	0.444896	0.000890879	0.00788786	243.569	210.742	219.345	XM_008370016	Malus x domestica NAC transcription factor 29-like (LOC103431845)
PCP005311	0.445971	0.000757091	0.00684442	325.174	281.004	234.078	XM_009369235	Pyrus x bretschneideri ESCRT-related protein CHMP1B (LOC103957143)
PCP018876	0.44771	0.00032969	0.00331404	475.441	410.776	357.7	XM_009361581	Pyrus x bretschneideri 40S ribosomal protein S27-2 (LOC103950383)
PCP010607	0.4482	0.0011968	0.0101607	237.507	204.579	211.581	XM_008362977	Malus x domestica cinnamoyl-CoA reductase 1-like (LOC103424888)
PCP013331	0.448613	0.00409371	0.0288063	171.558	147.63	163.445	XM_018651611.1	Pyrus x bretschneideri DNA-directed ,RNA polymerases II, IV and V subunit 11 (LOC103964138), transcript
PCP005372	0.450612	0.00484541	0.0330209	174.896	150.636	188.578	XR_001954871.1	Pyrus x bretschneideri V-type proton ,ATPase 16 kDa proteolipid subunit (LOC103966944), transcript
PCP003374	0.450641	0.00166018	0.0135483	495.174	426.924	338.337	XM_009340480.2	Pyrus x bretschneideri 60S ribosomal ,protein L36-3-like (LOC103931067), transcript variant X2,
PCP013340	0.450871	0.00289684	0.0215965	194.183	167.273	201.362	XM_009377039.2	Pyrus x bretschneideri 14-3-3-like ,protein 16R (LOC103964142), mRNA
PCP015937	0.450977	4.58e-07	8.52e-06	686.415	591.77	754.181	XM_008393049	Malus x domestica actin-7 (LOC103453508)
PCP007642	0.451837	0.000115671	0.00130674	429.881	370.06	289.182	XM_008362479	Malus x domestica 60S ribosomal protein L24 (LOC103424398)
PCP021600	0.452625	0.00248765	0.0190539	182.978	157.221	156.529	XM_009349010.2	Pyrus x bretschneideri proteasome subunit ,beta type-1 (LOC103938960), mRNA
PCP017098	0.453664	0.000188807	0.00201086	343.289	295.055	259.119	XM_009337012.2	Pyrus x bretschneideri 40S ribosomal ,protein S3a-2-like (LOC103928013), mRNA
PCP010154	0.454091	0.000233335	0.00243674	301.076	258.861	310.99	XM_008358773	Malus x domestica 4-hydroxy-3-methylbut-2-enyl diphosphate reductase, chloroplastic-like (LOC103420733)
PCP000709	0.455134	0.00189836	0.0151862	226.483	194.621	159.879	XM_009372736.2	Pyrus x bretschneideri cyclin-B1-2-like ,(LOC103960285), mRNA
PCP020856	0.455723	0.00151418	0.0124994	302.999	259.637	335.344	XM_009381159	Pyrus x bretschneideri NAC transcription factor 25 (LOC103967817)
PCP010568	0.456696	0.0010508	0.00909018	217.928	186.703	219.493	XM_009361561	Pyrus x bretschneideri eukaryotic peptide chain release factor subunit 1-3-like (LOC103950363), transcript variant X2
PCP016994	0.457026	0.00412487	0.0289902	178.511	153.162	164.765	XM_008351763	Malus x domestica thioredoxin-1-like (LOC103413290)
PCP000012	0.457186	0.00484601	0.0330209	177.295	151.672	131.247	XM_008369041	Malus x domestica 60S ribosomal protein L21-1 (LOC103430899)
PCP021781	0.458845	0.00236502	0.0183054	194.787	166.494	157.661	XM_009366225.2	Pyrus x bretschneideri V-type proton ,ATPase subunit F (LOC103954399), transcript variant X2, mRNA
PCP018076	0.459034	0.00395515	0.0279389	173.376	148.466	173.228	XR_001953494.1	Pyrus x bretschneideri pyruvate dehydrogenase ,E1 component subunit beta-3, chloroplastic-like (LOC103951288),
PCP004665	0.462659	0.00562685	0.0376485	150.08	127.805	138.444	XM_009370966.1	Pyrus x bretschneideri alpha-soluble ,NSF attachment protein 2 (LOC103958670), mRNA
PCP015429	0.46308	0.00754075	0.0480152	136.023	116.093	89.1619	XM_018652056.1	Pyrus x bretschneideri universal stress ,protein PHOS32-like (LOC103965944), transcript variant
PCP027744	0.465086	0.00725032	0.046461	137.004	116.632	122.582	XM_009337778.2	Pyrus x bretschneideri vesicle-associated ,membrane protein 722 (LOC103928704), partial mRNA
PCP008660	0.468853	0.00330329	0.0241369	159.855	135.442	135.285	XM_009347638.2	Pyrus x bretschneideri ATP synthase ,subunit gamma, mitochondrial (LOC103937693), mRNA
PCP015119	0.469159	0.00694857	0.0449376	159.862	135.644	100.784	XM_009350533.2	Pyrus x bretschneideri 60S ribosomal ,protein L13-1-like (LOC103940417), mRNA
PCP017611	0.469786	0.00636655	0.0418031	139.111	118.176	128.316	XM_008384851	Malus x domestica elongation factor 2 (LOC103445796), transcript variant X2
PCP002626	0.470926	2.3e-14	1.01e-12	2858.09	2431.13	2043.02	XM_008356207	Malus x domestica expansin-A4-like (LOC103418054)
PCP008026	0.47347	4.69e-05	0.000585012	396.088	335.987	344.961	***** No hits found *****,
PCP029016	0.474555	0.00423333	0.0295887	154.307	130.631	113.171	XM_009344005.2	Pyrus x bretschneideri ubiquitin-conjugating ,enzyme E2 36 (LOC103934271), mRNA
PCP028497	0.475998	5.9e-06	8.98e-05	532.469	451.003	375.445	XM_009376293	Pyrus x bretschneideri elongation factor 1-alpha-like (LOC103963471)
PCP004185	0.479135	0.0052333	0.0353457	138.668	116.894	137.9	XM_018650685.1	Pyrus x bretschneideri 26S proteasome ,regulatory subunit 4 homolog A (LOC103960370), mRNA
PCP031301	0.479809	7.76e-05	0.000917606	375.978	317.454	261.937	XM_018642584.1	Pyrus x bretschneideri 60S ribosomal ,protein L15-1 (LOC103927364), mRNA
PCP002436	0.479877	0.00150465	0.0124399	315.255	266.214	208.161	XM_008382252	Malus x domestica adenosylhomocysteinase (LOC103443415)
PCP003751	0.483967	0.00157652	0.0129444	178.534	149.853	143.369	XM_009370966.1	Pyrus x bretschneideri alpha-soluble ,NSF attachment protein 2 (LOC103958670), mRNA
PCP011486	0.483983	0.00261894	0.0198729	157.06	132	129.075	XM_009355193.2	Pyrus x bretschneideri uncharacterized ,LOC103944723 (LOC103944723), mRNA
PCP000390	0.486124	0.00159854	0.0131051	231.488	194.697	158.148	XM_008362488	Malus x domestica ubiquitin-40S ribosomal protein S27a (LOC103424406)
PCP009935	0.486554	1.35e-12	4.9e-11	1257.82	1057.96	948.323	XM_009372281	Pyrus x bretschneideri glutamine synthetase cytosolic isozyme (LOC103959902), transcript variant X2
PCP043745	0.486666	0.00250185	0.0191094	180.653	151.688	118.585	XM_009339288.2	Pyrus x bretschneideri 60S ribosomal ,protein L23a (LOC103930008), transcript variant X1, mRNA
PCP018845	0.48866	0.00258725	0.019664	160.392	134.549	141.314	XR_001952269.1	Pyrus x bretschneideri 40S ribosomal ,protein S10-1-like (LOC103936961), transcript variant X2,
PCP009173	0.4894	0.00170144	0.0138535	172.718	144.407	144.126	XM_009341348.2	Pyrus x bretschneideri malate dehydrogenase ,(LOC103931821), mRNA
PCP013599	0.489578	8.11e-06	0.000120489	1753.01	1468.64	1663.83	XM_009369654.2	Pyrus x bretschneideri BURP domain ,protein RD22-like (LOC103957490), mRNA
PCP023476	0.490196	0.00426514	0.029752	157.61	132.039	114.233	XM_009366382.2	Pyrus x bretschneideri 40S ribosomal ,protein S8-like (LOC103954549), mRNA
PCP018105	0.493194	6.42e-07	1.17e-05	1840.02	1540.46	1573.41	XR_001952838	Pyrus x bretschneideri 4-hydroxyphenylpyruvate dioxygenase-like (LOC103942808), misc_RNA.
PCP041363	0.493352	0.00748079	0.0477034	122.985	102.596	113.761	XM_009378929.1	Pyrus x bretschneideri 60S ribosomal ,protein L18a-2-like (LOC103965837), mRNA
PCP015933	0.496984	0.00115905	0.00988243	199.966	166.833	178.521	XM_009346384	Pyrus x bretschneideri probable acyl-activating enzyme 1, peroxisomal (LOC103936534)
PCP009992	0.49991	0.00263019	0.0199339	206.364	171.497	141.066	XM_009359755.2	Pyrus x bretschneideri 60S ribosomal ,protein L14-2-like (LOC103948699), mRNA
PCP007306	0.503314	0.000857989	0.00762179	189.85	157.392	235.651	XM_018651021.1	Pyrus x bretschneideri monosaccharide-sensing ,protein 2 (LOC103961755), transcript variant X1,
PCP010594	0.505347	1.52e-05	0.000211713	427.292	354.337	331.852	XM_009359969	Pyrus x bretschneideri elongation factor 1-alpha-like (LOC103948886)
PCP033962	0.508956	0.00656209	0.0428903	124.299	102.421	89.1615	XM_009367582	Pyrus x bretschneideri 40S ribosomal protein S19-3 (LOC103955681)
PCP012232	0.510086	0.00402784	0.0283766	150.963	124.761	114.387	XM_009344040.2	Pyrus x bretschneideri 60S ribosomal ,protein L4 (LOC103934283), mRNA
PCP018588	0.512987	0.0013901	0.0116046	162.91	134.059	146.682	XM_008379382	Malus x domestica plastidic ATP/ADP-transporter-like (LOC103440689)
PCP000241	0.513275	0.00308387	0.0227852	139.312	114.699	246.285	XM_009339665	Pyrus x bretschneideri probable UDP-N-acetylglucosamine--peptide N-acetylglucosaminyltransferase SEC (LOC103930344)
PCP002183	0.514416	0.00220294	0.0172688	289.706	238.676	210.373	XR_001953834.1	Pyrus x bretschneideri carbamoyl-phosphate ,synthetase 2, aspartate transcarbamylase, and dihydroorotase
PCP019373	0.514832	0.00208874	0.0164456	175.764	144.394	122.578	XM_009372534.2	Pyrus x bretschneideri 40S ribosomal ,protein S24-1-like (LOC103960120), mRNA
PCP012003	0.514895	5.85e-05	0.000709871	287.461	236.958	370.002	XM_009359881	Pyrus x bretschneideri cell number regulator 8 (LOC103948813)
PCP011427	0.516946	0.00187497	0.0150439	156.706	129.012	109.851	XM_009368210	Pyrus x bretschneideri 5-methyltetrahydropteroyltriglutamate--homocysteine methyltransferase (LOC103956242), transcript variant X2
PCP036169	0.519983	0.00164398	0.0134212	157.318	129.144	149.281	XM_009355517	Pyrus x bretschneideri elongation factor 1-gamma (LOC103945010), transcript variant X2
PCP033094	0.520234	0.000618426	0.00573722	188.825	154.846	142.291	XM_008387056	Malus x domestica vacuolar protein sorting-associated protein 29 (LOC103447852)
PCP031887	0.522007	0.00238514	0.018428	169.47	138.541	139.519	XM_009342872.2	Pyrus x bretschneideri peptidyl-prolyl ,cis-trans isomerase Pin1 (LOC103933212), transcript variant
PCP031889	0.525154	7.37e-06	0.000110337	369.325	302.189	270.85	XM_009342904.1	Pyrus x bretschneideri 60S ribosomal ,protein L3-like (LOC103933233), mRNA
PCP021399	0.528236	0.000130726	0.00146112	266.515	217.511	238.523	XM_009335460.2	Pyrus x bretschneideri ATP synthase ,subunit d, mitochondrial-like (LOC103926644), mRNA
PCP041092	0.528337	0.0018717	0.0150283	256.606	209.023	290.93	XM_009346537.2	Pyrus x bretschneideri thiosulfate ,sulfurtransferase 16, chloroplastic (LOC103936690), mRNA
PCP010692	0.529086	0.00587767	0.0390469	125.184	101.85	112.73	XM_009381036.2	Pyrus x bretschneideri MICOS complex ,subunit Mic10-like (LOC103967737), mRNA
PCP023247	0.529477	0.000768123	0.00693539	230.922	188.289	145.944	XM_009348303	Pyrus x bretschneideri 40S ribosomal protein S23 (LOC103938297)
PCP015512	0.529958	0.000540804	0.00508835	190.786	155.531	138.54	XM_009344547	Pyrus x bretschneideri glutaredoxin-C4 (LOC103934797)
PCP015604	0.532462	0.00244311	0.018788	135.065	109.678	96.7323	XM_009380907	Pyrus x bretschneideri geranylgeranyl pyrophosphate synthase, chloroplastic-like (LOC103967631)
PCP005768	0.534781	0.000973812	0.00853069	164.432	133.595	185.638	XM_009377910.2	Pyrus x bretschneideri ADP-ribosylation ,factor 2-like (LOC103964914), mRNA
PCP010352	0.534877	0.00039615	0.00389419	264.962	214.917	214.852	XM_009371419	Pyrus x bretschneideri 40S ribosomal protein S2-4-like (LOC103959076)
PCP008827	0.535003	0.00358036	0.025866	140.974	114.245	100.874	XM_018648356	Pyrus x bretschneideri acyl-CoA-binding domain-containing protein 3-like (LOC103950906), transcript variant X2
PCP004150	0.536409	0.00466262	0.0320253	111.784	90.3677	92.7765	XM_018649293	Pyrus x bretschneideri proteasome subunit alpha type-1-A-like (LOC103954929), transcript variant X2
PCP003219	0.536963	1.06e-05	0.000154433	318.395	258.123	245.602	XM_009353197.2	Pyrus x bretschneideri 60S ribosomal ,protein L11 (LOC103943011), mRNA
PCP021706	0.537496	0.0030767	0.0227401	127.413	102.939	177.389	XM_009348715.2	Pyrus x bretschneideri phosphatidylinositol:ceramide ,inositolphosphotransferase 2-like (LOC103938686),
PCP007417	0.53776	0.000114257	0.00129321	276.53	224.043	193.794	XM_009337451	Pyrus x bretschneideri 60S ribosomal protein L13-3-like (LOC103928415)
PCP023794	0.538063	1.86e-08	4.27e-07	1036.16	840.494	1993.48	XM_009360626	Pyrus x bretschneideri 3-hydroxy-3-methylglutaryl-coenzyme A reductase 1-like (LOC103949512)
PCP009780	0.539279	0.000300241	0.00304366	208.263	168.603	170.297	XM_009359289.2	Pyrus x bretschneideri ATP synthase ,subunit beta, mitochondrial (LOC103948276), mRNA
PCP020447	0.542156	0.00310647	0.0229049	162.72	130.963	151.487	XM_009380457	Pyrus x bretschneideri probable cytochrome c oxidase subunit 5C-3 (LOC103967186)
PCP015950	0.543629	0.000283665	0.00289613	308.243	249.02	234.059	XM_008359023	Malus x domestica 60S acidic ribosomal protein P3-like (LOC103420987)
PCP028515	0.544892	1.02e-06	1.79e-05	606.766	489.885	433.251	XM_009341445	Pyrus x bretschneideri annexin D2-like (LOC103931918)
PCP006652	0.545215	1.09e-06	1.9e-05	430.148	346.972	395.883	XM_008376204	Malus x domestica iron-sulfur cluster assembly protein 1-like (LOC103437707)
PCP026932	0.547339	4.16e-05	0.000523517	341.57	274.637	264.95	XM_009351431	Pyrus x bretschneideri 40S ribosomal protein S17-4-like (LOC103941232)
PCP005947	0.54844	0.00491865	0.0334521	111.325	89.3836	150.277	XM_009342624.2	Pyrus x bretschneideri protein GPR107-like ,(LOC103932971), mRNA
PCP043134	0.55043	5.31e-06	8.13e-05	326.267	261.854	334.125	XM_009374283.2	Pyrus x bretschneideri ubiquitin-conjugating ,enzyme E2 variant 1D (LOC103961697), mRNA
PCP030097	0.55068	0.000148168	0.00163061	272.086	218.309	367.81	XM_009360074	Pyrus x bretschneideri probable histone H2B.1 (LOC103948976)
PCP004144	0.551487	1.28e-05	0.000182093	284.23	228.013	219.486	XM_009366848.2	Pyrus x bretschneideri 50S ribosomal ,protein L31, chloroplastic-like (LOC103954989), mRNA
PCP005899	0.551867	0.000410108	0.00400247	791.955	636.367	533.932	XM_009378211	Pyrus x bretschneideri salicylic acid-binding protein 2-like (LOC103965199)
PCP008691	0.553618	0.000502657	0.00476492	203.282	162.652	377.502	XR_529409	Malus x domestica phosphoglycerate kinase, cytosolic-like (LOC103435384), misc_RNA.
PCP024243	0.553816	0.000110738	0.00125869	260.732	209.298	179.742	XM_008391508	Malus x domestica 60S ribosomal protein L27a-3 (LOC103452036)
PCP017838	0.554156	0.000202327	0.00213788	411.875	330.587	339.423	XM_009353977	Pyrus x bretschneideri protein RALF-like 33 (LOC103943649)
PCP019545	0.554679	8.71e-05	0.00101852	222.389	177.982	146.716	XM_017334000	Malus x domestica probable nucleoredoxin 2 (LOC103440238), transcript variant X2
PCP000401	0.554913	0.00197817	0.015696	153.174	122.565	72.2294	***** No hits found *****,
PCP028959	0.554922	0.001361	0.0114104	137.765	110.294	178.827	XM_008343976	Malus x domestica OBERON-like protein (LOC103405005), transcript variant X2
PCP024918	0.555826	0.000253445	0.00262504	245.742	196.504	181.451	XM_009374705	Pyrus x bretschneideri 40S ribosomal protein S6 (LOC103962038)
PCP029330	0.556087	0.000745265	0.00675742	161.188	129.031	115.995	XM_009352573	Pyrus x bretschneideri 60S acidic ribosomal protein P0-like (LOC103942385)
PCP032819	0.556682	0.000946405	0.00832456	159.44	127.234	117.042	XM_009380171.2	Pyrus x bretschneideri NADH dehydrogenase ,[ubiquinone] 1 beta subcomplex subunit 9-like (LOC103966938),
PCP014760	0.557345	0.0056628	0.0378654	100.584	79.8892	66.0848	XM_009348851	Pyrus x bretschneideri dihydrolipoyllysine-residue succinyltransferase component of 2-oxoglutarate dehydrogenase complex 1, mitochondrial-like (LOC103938807)
PCP010999	0.557724	0.00013835	0.00153351	198.893	158.94	223.988	XM_009378690	Pyrus x bretschneideri reticulon-like protein B8 (LOC103965606), transcript variant X2
PCP030731	0.558832	0.00244641	0.0188066	136.82	108.966	119.29	XM_009353345	Pyrus x bretschneideri NADH dehydrogenase [ubiquinone] 1 beta subcomplex subunit 7 (LOC103943138)
PCP032137	0.558894	9.03e-08	1.87e-06	515.338	411.811	469.71	XM_009350543.2	Pyrus x bretschneideri putative phosphatidylglycerol/phosphatidylinositol ,transfer protein DDB_G0282179
PCP007792	0.560621	0.00684484	0.0444139	106.201	84.3971	109.241	XM_009381065.2	Pyrus x bretschneideri SKP1-like protein ,1A (LOC103967768), mRNA
PCP021210	0.561387	0.00300165	0.022262	119.099	94.9621	75.952	XM_009354280.2	Pyrus x bretschneideri hexokinase-1 ,(LOC103943909), mRNA
PCP004449	0.561394	0.00498583	0.0338554	118.875	94.623	84.1729	XM_009380470.2	Pyrus x bretschneideri 60S ribosomal ,protein L19-1 (LOC103967195), mRNA
PCP003387	0.56197	1.02e-07	2.09e-06	13839.7	11047.8	12309.3	XM_009352003.2	Pyrus x bretschneideri metallothionein-like ,protein type 2 (LOC103941805), mRNA
PCP017457	0.563369	0.000757929	0.00684623	189.537	150.731	120.665	XM_009344040.2	Pyrus x bretschneideri 60S ribosomal ,protein L4 (LOC103934283), mRNA
PCP005460	0.564353	0.000396656	0.00389419	194.938	155.27	242.13	XM_009346125.2	Pyrus x bretschneideri accelerated ,cell death 11-like (LOC103936287), mRNA
PCP005574	0.565042	0.0015832	0.0129843	130.996	104.18	145.014	XM_009354046.2	Pyrus x bretschneideri ras-related ,protein RABB1c (LOC103943392), mRNA
PCP013257	0.565227	0.000662358	0.0060958	165.173	131.118	160.3	XM_018642711.1	Pyrus x bretschneideri serine/threonine-protein ,kinase GRIK2-like (LOC103927839), transcript variant
PCP029947	0.566762	0.00569825	0.038067	107.324	84.6682	90.5277	XM_009360639.1	Pyrus x bretschneideri AP-1 complex ,subunit sigma-1 (LOC103949523), mRNA
PCP003723	0.567146	0.000658589	0.00606631	177.674	140.911	151.386	XM_009368398.2	Pyrus x bretschneideri cytochrome b-c1 ,complex subunit 9-like (LOC103956418), mRNA
PCP003304	0.568614	0.000527386	0.00497518	159.079	125.788	102.252	XM_009362104.2	Pyrus x bretschneideri ubiquitin-conjugating ,enzyme E2 2 (LOC103950859), mRNA
PCP022123	0.568877	0.00283168	0.0211696	118.551	93.506	92.7522	XM_009364282.2	Pyrus x bretschneideri mitochondrial ,outer membrane protein porin 2-like (LOC103952642), mRNA
PCP017352	0.569117	1.75e-07	3.49e-06	488.604	388.008	302.134	XM_009376302	Pyrus x bretschneideri elongation factor 1-alpha-like (LOC103963480)
PCP016681	0.569846	1.22e-06	2.1e-05	383.595	304.368	362.246	XM_009367041.1	Pyrus x bretschneideri enolase (LOC103955166), ,mRNA
PCP023363	0.570463	0.000140455	0.00155242	208.222	165.271	172.521	XM_009364402.2	Pyrus x bretschneideri putative phosphatidylglycerol/phosphatidylinositol ,transfer protein DDB_G0282179
PCP000735	0.57193	5.25e-06	8.06e-05	320.935	253.955	363.328	XM_008376055	Malus x domestica ATP-dependent Clp protease ATP-binding subunit ClpA homolog CD4B, chloroplastic (LOC103437570)
PCP025262	0.572349	0.00129439	0.010933	182.707	144.691	128.05	XM_018649143.1	Pyrus x bretschneideri 60S acidic ribosomal ,protein P2-2-like (LOC103954201), transcript variant
PCP004111	0.572354	0.000420065	0.00408294	189.664	150.024	134.917	XM_009376325	Pyrus x bretschneideri 60S ribosomal protein L13a-4 (LOC103963505)
PCP035647	0.573069	4.29e-05	0.000537982	242.308	191.648	193.374	XM_009374629	Pyrus x bretschneideri 40S ribosomal protein S20-2 (LOC103961975)
PCP030383	0.57393	0.00099617	0.00869462	140.455	111.184	125.468	XM_018645235.1	Pyrus x bretschneideri uncharacterized ,LOC103938339 (LOC103938339), mRNA
PCP037720	0.574453	5.38e-10	1.46e-08	1481.84	1171.21	2814.53	XM_009347014.2	Pyrus x bretschneideri uncharacterized ,LOC103937097 (LOC103937097), mRNA
PCP008544	0.575414	7.8e-06	0.000116317	314.431	248.476	291.872	XM_009339408.1	Pyrus x bretschneideri V-type proton ,ATPase 16 kDa proteolipid subunit-like (LOC103930112), mRNA
PCP011798	0.57584	0.00447666	0.0309659	103.375	81.2498	82.2217	XM_009366712.2	Pyrus x bretschneideri ATP synthase ,subunit O, mitochondrial-like (LOC103954865), mRNA
PCP018536	0.577223	0.000362025	0.00359198	204.762	161.165	142.292	XM_009361224	Pyrus x bretschneideri 60S ribosomal protein L26-1 (LOC103950071)
PCP012127	0.577678	3.14e-06	5.05e-05	355.361	280.402	251.43	XM_009342245	Pyrus x bretschneideri 60S ribosomal protein L7-2-like (LOC103932614)
PCP019838	0.580235	7.84e-06	0.000116886	401.694	316.163	274.658	XM_009335557	Pyrus x bretschneideri 60S ribosomal protein L26-1 (LOC103926737)
PCP020889	0.582222	0.0063274	0.0416096	88.9667	69.3851	170.933	XM_009376551	Pyrus x bretschneideri vesicle-associated protein 4-2 (LOC103963680)
PCP039837	0.582812	0.00133026	0.0111855	155.388	121.718	161.387	XM_008345418	Malus x domestica uroporphyrinogen decarboxylase (LOC103406437)
PCP021724	0.583683	0.003264	0.0238941	124.67	97.6997	97.5057	XM_009368329.2	Pyrus x bretschneideri 60S acidic ribosomal ,protein P1-like (LOC103956360), mRNA
PCP014138	0.583997	1.21e-05	0.000173085	252.48	197.807	195.4	XR_001951679	Pyrus x bretschneideri ethylene-responsive transcription factor RAP2-12-like (LOC103930679), transcript variant X3, misc_RNA.
PCP028250	0.584266	0.00150449	0.0124399	146.644	114.587	124.116	XM_009356947.2	Pyrus x bretschneideri 40S ribosomal ,protein S30 (LOC103946293), mRNA
PCP032464	0.585599	0.00138255	0.0115636	124.043	96.7564	119.307	XM_009336048.1	Pyrus x bretschneideri probable protein ,phosphatase 2C 10 (LOC103927157), transcript variant X1,
PCP008442	0.5861	1.32e-06	2.27e-05	310.284	243.339	306.091	XM_009368902.2	Pyrus x bretschneideri ADP-ribosylation ,factor 2-like (LOC103956855), mRNA
PCP013001	0.586119	0.000790848	0.00712261	141.212	110.46	152.798	XM_009365221	Pyrus x bretschneideri naringenin,2-oxoglutarate 3-dioxygenase (LOC103953484)
PCP005863	0.586652	3.54e-06	5.63e-05	395.377	310.171	523.293	XM_009361670	Pyrus x bretschneideri low-temperature-induced cysteine proteinase-like (LOC103950458)
PCP023598	0.586739	0.0055144	0.0370231	92.7817	72.1428	77.2439	XM_009362017	Pyrus x bretschneideri calnexin homolog (LOC103950778)
PCP032549	0.587626	5.36e-16	2.65e-14	1810.34	1419.77	1632.6	XM_009366892	Pyrus x bretschneideri polyubiquitin (LOC103954995)
PCP000391	0.588916	1.27e-06	2.18e-05	499.33	391.165	534.875	XM_009356769.2	Pyrus x bretschneideri cytochrome b-c1 ,complex subunit 8 (LOC103946132), mRNA
PCP018000	0.589188	0.00358368	0.0258801	102.847	80.0705	138.206	XM_018644778.1	Pyrus x bretschneideri probable ADP-ribosylation ,factor GTPase-activating protein AGD8 (LOC103936399),
PCP014028	0.589295	3.94e-08	8.65e-07	628.304	492.378	410.471	XM_009368329.2	Pyrus x bretschneideri 60S acidic ribosomal ,protein P1-like (LOC103956360), mRNA
PCP023331	0.589578	0.000135857	0.00151217	224.423	175.388	143.692	XM_009342697	Pyrus x bretschneideri 60S ribosomal protein L24 (LOC103933045)
PCP002399	0.593913	3.74e-05	0.000478073	226.792	176.644	191.259	XM_009340057.2	Pyrus x bretschneideri 40S ribosomal ,protein SA-like (LOC103930689), mRNA
PCP029508	0.595141	0.0019599	0.0155913	120.867	93.941	53.5475	XM_008371293	Malus x domestica cytochrome P450 76M5-like (LOC103433075)
PCP015460	0.595649	0.000324593	0.00326739	174.96	136.051	131.926	NM_001328737	Malus domestica CBL-interacting serine/threonine-protein kinase 21 (LOC103404104)
PCP033690	0.595651	9.08e-08	1.88e-06	741.612	577.774	805.19	XM_009353884	Pyrus x bretschneideri peptide methionine sulfoxide reductase B5-like (LOC103943574)
PCP006973	0.596363	0.00267322	0.0202059	108.84	84.5485	102.478	XM_009352882	Pyrus x bretschneideri 16.9 kDa class I heat shock protein 2-like (LOC103942692)
PCP009836	0.597018	0.00222241	0.0174087	187.045	145.581	127.281	XM_009344798	Pyrus x bretschneideri ethylene-responsive transcription factor 4-like (LOC103935001)
PCP002057	0.59703	0.00202522	0.0159925	136.164	105.868	181.303	XM_008380466	Malus x domestica thioredoxin-like protein HCF164, chloroplastic (LOC103441760)
PCP042296	0.597649	0.00187232	0.0150283	118.933	92.3584	98.3491	XM_009363888.2	Pyrus x bretschneideri coatomer subunit ,epsilon-1-like (LOC103952318), mRNA
PCP000574	0.599108	9.5e-06	0.000139304	355.944	276.46	375.092	XM_008348731	Malus x domestica uncharacterized LOC103409953 (LOC103409953)
PCP014047	0.59964	3.43e-05	0.000444154	214.377	166.313	156.42	XM_009352804	Pyrus x bretschneideri protein disulfide-isomerase-like (LOC103942621), transcript variant X2
PCP015570	0.600009	0.00156544	0.0128681	116.878	90.5051	144.803	XM_009338323.1	Pyrus x bretschneideri GDT1-like protein ,4 (LOC103929175), transcript variant X4, mRNA
PCP038409	0.600028	0.00525471	0.0354569	92.8278	71.6738	61.2155	XM_017330986	Malus x domestica ERBB-3 BINDING PROTEIN 1-like (LOC103430530)
PCP035052	0.600029	0.000159026	0.00173322	170.368	132.177	192.477	XM_018643168.1	Pyrus x bretschneideri clathrin light ,chain 1-like (LOC103928819), mRNA
PCP015865	0.600199	0.00305023	0.0225755	104.663	80.8696	111.057	XM_018651284.1	Pyrus x bretschneideri uncharacterized ,protein YwbO-like (LOC103962734), transcript variant X4,
PCP018860	0.602069	0.00754553	0.0480314	84.6138	65.3897	83.6719	XM_009345694.2	Pyrus x bretschneideri transmembrane ,emp24 domain-containing protein p24beta3-like (LOC103935879),
PCP025924	0.602197	0.000545468	0.00512325	147.592	113.807	131.028	XM_009375002.2	Pyrus x bretschneideri calreticulin ,(LOC103962308), mRNA
PCP024728	0.60443	3.78e-05	0.000482995	254.963	197.4	179.229	XM_009374705.2	Pyrus x bretschneideri 40S ribosomal ,protein S6 (LOC103962038), mRNA
PCP011722	0.604639	0.00013286	0.00148112	213.401	164.647	158.414	XM_009361825.2	Pyrus x bretschneideri guanine nucleotide-binding ,protein subunit beta-like protein (LOC103950594),
PCP008931	0.604976	0.0065152	0.0426228	83.9741	64.8511	64.553	XM_009355020.2	Pyrus x bretschneideri B-cell receptor-associated ,protein 31-like (LOC103944549), mRNA
PCP002069	0.605812	0.00073429	0.00668048	177.072	136.45	113.91	XM_009380111.2	Pyrus x bretschneideri 60S ribosomal ,protein L37a (LOC103966887), mRNA
PCP024733	0.605832	0.000803528	0.00721562	135.784	104.685	136.616	XM_009374809.1	Pyrus x bretschneideri histone H3.3 ,(LOC103962136), mRNA
PCP004167	0.608951	2.4e-06	3.93e-05	291.901	225.561	233.823	XM_009356458	Pyrus x bretschneideri ADP,ATP carrier protein 1, mitochondrial-like (LOC103945869)
PCP027577	0.609193	2.41e-10	6.83e-09	716.167	552.537	447.689	XM_009342337	Pyrus x bretschneideri probable aminotransferase TAT2 (LOC103932694), transcript variant X2
PCP015982	0.611013	0.00739309	0.0472573	88.7632	67.8342	65.271	XM_009352487.1	Pyrus x bretschneideri peroxidase 12-like ,(LOC103942300), mRNA
PCP023041	0.611465	0.000352154	0.00350504	161.892	124.575	119.584	XM_009376342.2	Pyrus x bretschneideri glutathione ,reductase, cytosolic (LOC103963516), transcript variant X2,
PCP031652	0.611758	0.000392175	0.00385977	167.683	128.904	109.883	XM_009335709.2	Pyrus x bretschneideri ATP synthase ,subunit epsilon, mitochondrial-like (LOC103926828), mRNA
PCP041593	0.612522	0.00377467	0.0269631	111.714	85.4363	76.3363	XM_009360194.2	Pyrus x bretschneideri 40S ribosomal ,protein S12-like (LOC103949097), transcript variant X2, mRNA
PCP002380	0.613147	0.00485127	0.0330462	88.5857	67.6008	73.5399	XM_009368856.2	Pyrus x bretschneideri isocitrate dehydrogenase ,[NADP] (LOC103956814), mRNA
PCP020561	0.61356	1.3e-09	3.41e-08	670.427	516.058	450.961	XM_018644976.1	Pyrus x bretschneideri calmodulin-7 ,(LOC103937176), mRNA
PCP000280	0.614286	0.00162162	0.0132741	116.965	89.603	110.369	XM_009342576	Pyrus x bretschneideri succinate dehydrogenase [ubiquinone] iron-sulfur subunit 1, mitochondrial-like (LOC103932925)
PCP005432	0.614501	0.000950007	0.00835283	124.135	95.2781	83.8981	XM_009357906	Pyrus x bretschneideri ATP synthase subunit beta, mitochondrial-like (LOC103947063)
PCP035981	0.615333	1.84e-05	0.00025291	258.831	198.961	196.279	XM_009359979.2	Pyrus x bretschneideri 40S ribosomal ,protein S23 (LOC103948895), mRNA
PCP003956	0.616491	9.04e-06	0.00013319	272.313	209.088	200.961	XM_009374238.2	Pyrus x bretschneideri ubiquitin-60S ,ribosomal protein L40 (LOC103961664), mRNA
PCP012899	0.618061	0.000528614	0.00498238	148.856	114.252	109.868	XM_009367254	Pyrus x bretschneideri mannan endo-1,4-beta-mannosidase 7-like (LOC103955377)
PCP035024	0.620124	5.44e-06	8.31e-05	1176.96	899.033	1324.55	XM_018645916	Pyrus x bretschneideri uncharacterized protein At4g22758-like (LOC103940875)
PCP029093	0.621875	0.00178869	0.0144406	105.123	80.1312	99.1076	XM_009364806.2	Pyrus x bretschneideri pto-interacting ,protein 1-like (LOC103953081), mRNA
PCP005091	0.62195	0.000189213	0.00201218	181.887	139.179	119.697	XM_009347721	Pyrus x bretschneideri 60S ribosomal protein L7-2-like (LOC103937767)
PCP009957	0.622696	0.0025205	0.0192189	98.9427	75.429	103.295	XR_001790491	Malus x domestica protein TSS-like (LOC103439328), misc_RNA.
PCP018892	0.623862	0.00420689	0.0294894	88.8759	67.4807	68.3229	XM_021962715	Prunus avium protein TIC 20-II, chloroplastic (LOC110760452)
PCP019603	0.62548	0.0047779	0.0326708	88.5609	67.1947	85.7384	XM_009364311	Pyrus x bretschneideri NADH dehydrogenase [ubiquinone] iron-sulfur protein 4, mitochondrial (LOC103952658)
PCP011464	0.62656	8.64e-07	1.54e-05	322.3	246.093	252.556	XM_009341250	Pyrus x bretschneideri 40S ribosomal protein S27-2 (LOC103931729)
PCP021801	0.628278	0.0049733	0.0337917	97.317	73.5402	72.4105	XM_009350606.2	Pyrus x bretschneideri GTP-binding ,protein SAR1A-like (LOC103940494), mRNA
PCP003930	0.629	0.00077725	0.00700896	142.413	108.093	152.379	XM_009379856	Pyrus x bretschneideri nuclear transcription factor Y subunit B-1 (LOC103966659)
PCP006980	0.629413	0.00604924	0.0399764	115.541	87.2548	50.5064	XM_009352921.2	Pyrus x bretschneideri glycine-rich ,protein A3-like (LOC103942726), transcript variant X1, mRNA
PCP027463	0.630204	0.00399818	0.0282106	86.4796	65.0742	80.2873	XM_009370416.1	Pyrus x bretschneideri ubiquitin-conjugating ,enzyme E2-17 kDa-like (LOC103958173), transcript variant
PCP015756	0.630854	0.00188331	0.0151051	147.11	111.402	98.9683	XM_021951602	Prunus avium uncharacterized LOC110751167 (LOC110751167)
PCP003130	0.631118	0.000183348	0.00195952	151.781	115.104	103.331	XM_009340054	Pyrus x bretschneideri GDSL esterase/lipase 1-like (LOC103930686), transcript variant X2
PCP030605	0.63244	0.00545265	0.0366773	102.04	77.3382	69.7883	XM_009342106	Pyrus x bretschneideri uncharacterized LOC103932481 (LOC103932481)
PCP044433	0.632919	0.00138639	0.0115871	113.16	85.5607	96.6919	XM_009378533.2	Pyrus x bretschneideri OTU domain-containing ,protein DDB_G0284757-like (LOC103965467), transcript
PCP008500	0.635207	0.00377544	0.0269631	85.045	64.4481	69.2885	XM_009354827	Pyrus x bretschneideri 5-methyltetrahydropteroyltriglutamate--homocysteine methyltransferase (LOC103944383), transcript variant X2
PCP043133	0.635404	0.00090975	0.00802846	131.838	99.6393	196.646	XM_009374285	Pyrus x bretschneideri probable CCR4-associated factor 1 homolog 11 (LOC103961698)
PCP001317	0.637808	8.32e-05	0.000977156	190.261	143.602	179.098	XM_009370295	Pyrus x bretschneideri DNA replication licensing factor MCM6-like (LOC103958073)
PCP005990	0.637954	3.35e-08	7.43e-07	447.661	338.478	621.295	XM_009348327	Pyrus x bretschneideri universal stress protein PHOS34-like (LOC103938325)
PCP034430	0.63906	0.00355003	0.0256729	85.7196	64.6591	81.1434	XM_018649599.1	Pyrus x bretschneideri transmembrane ,9 superfamily member 11-like (LOC103955939), mRNA
PCP014788	0.63918	0.00459367	0.0316327	86.1591	64.5306	73.9344	XM_009370289.2	Pyrus x bretschneideri 40S ribosomal ,protein S4-3-like (LOC103958068), mRNA
PCP015702	0.64049	0.000961141	0.00843345	110.394	83.3529	125.173	XM_009339113.2	Pyrus x bretschneideri UDP-D-apiose/UDP-D-xylose ,synthase 2-like (LOC103929854), transcript variant
PCP039287	0.644209	6.04e-05	0.000731908	225.898	169.94	173.999	XM_009337460	Pyrus x bretschneideri 60S ribosomal protein L22-2 (LOC103928421)
PCP042003	0.644225	1.14e-18	6.78e-17	1359.47	1025.27	1419.61	XM_018643930	Pyrus x bretschneideri polyubiquitin (LOC103933013), transcript variant X2
PCP032604	0.646843	0.000154716	0.00169313	176.263	132.184	143.101	XM_017327798	Malus x domestica 40S ribosomal protein S15a-1 (LOC103421410), transcript variant X2
PCP044467	0.651219	0.00586823	0.0390204	74.1573	55.1937	91.9117	XM_008348493	Malus x domestica haloacid dehalogenase-like hydrolase domain-containing protein At3g48420 (LOC103409685)
PCP038379	0.65149	0.00594842	0.0394315	73.0223	54.3485	54.6277	XM_018648211.1	Pyrus x bretschneideri autophagy-related ,protein 8i-like (LOC103950306), transcript variant X2,
PCP036824	0.653802	0.00642676	0.0421469	72.5212	53.9032	69.8536	XM_008345143	Malus x domestica iron-sulfur assembly protein IscA-like 1, mitochondrial (LOC103406130)
PCP032853	0.655045	0.00195813	0.0155836	97.35	72.3571	72.2878	XM_009360639.1	Pyrus x bretschneideri AP-1 complex ,subunit sigma-1 (LOC103949523), mRNA
PCP003736	0.655429	1.31e-06	2.24e-05	250.235	186.388	168.668	XM_009368377	Pyrus x bretschneideri zinc finger A20 and AN1 domain-containing stress-associated protein 4 (LOC103956402)
PCP008341	0.656131	0.00537547	0.0362035	73.5249	54.3949	82.3114	XM_018644469	Pyrus x bretschneideri sphingosine-1-phosphate lyase (LOC103935108)
PCP017862	0.656523	0.00434421	0.0301957	91.4117	67.84	63.881	XM_018645065	Pyrus x bretschneideri E3 ubiquitin-protein ligase MIEL1-like (LOC103937583), transcript variant X2
PCP007174	0.657182	0.00207533	0.0163641	93.6124	69.4938	69.7347	XM_018646698	Pyrus x bretschneideri uncharacterized LOC103944072 (LOC103944072)
PCP014633	0.6584	0.000129799	0.00145227	199.788	148.702	133.77	XM_009369648.2	Pyrus x bretschneideri 60S ribosomal ,protein L37-3-like (LOC103957485), mRNA
PCP010473	0.658454	0.00717324	0.0461049	69.6909	51.2397	68.9901	XM_009351511	Pyrus x bretschneideri uncharacterized LOC103941323 (LOC103941323)
PCP000165	0.65866	8.56e-07	1.53e-05	354.905	264.661	304.602	XM_008381121	Malus x domestica 40S ribosomal protein S9-2 (LOC103442340)
PCP035302	0.661373	1.09e-07	2.22e-06	461.698	343.565	394.686	XM_009340172	Pyrus x bretschneideri 40S ribosomal protein S16 (LOC103930801)
PCP040249	0.662828	0.00270124	0.020386	88.4485	65.1325	66.2608	XM_009351639	Pyrus x bretschneideri serine hydroxymethyltransferase 4-like (LOC103941449)
PCP009161	0.663847	0.000464001	0.00445553	147.942	109.692	96.1369	XM_009352487.1	Pyrus x bretschneideri peroxidase 12-like ,(LOC103942300), mRNA
PCP007256	0.664042	0.000496495	0.00471545	122.336	90.08	88.1693	XM_009348510.1	Pyrus x bretschneideri 60S ribosomal ,protein L7a-1-like (LOC103938504), mRNA
PCP026216	0.664049	5.32e-06	8.13e-05	2598.46	1929.73	1384.03	XM_009347771	Pyrus x bretschneideri cold-shock protein CS120-like (LOC103937807)
PCP022526	0.666461	0.00119192	0.0101278	109.46	80.6841	130.055	XM_009343085	Pyrus x bretschneideri ETHYLENE INSENSITIVE 3-like 1 protein (LOC103933394)
PCP006153	0.666754	0.000387166	0.00381498	131.433	96.9284	157.294	XM_009367807.2	Pyrus x bretschneideri 2-alkenal reductase ,(NADP(+)-dependent)-like (LOC103955895), mRNA
PCP018150	0.667277	0.00180184	0.0145277	110.516	81.4297	64.0352	XM_009359711.2	Pyrus x bretschneideri acid phosphatase ,1-like (LOC103948667), mRNA
PCP013356	0.66919	0.000160453	0.00174671	151.723	112.023	105.603	XM_009376238.2	Pyrus x bretschneideri 40S ribosomal ,protein S20-2 (LOC103963423), mRNA
PCP013729	0.669998	0.000157332	0.00171913	563.49	415.171	392.671	XM_009381126	Pyrus x bretschneideri chaperone protein dnaJ 11, chloroplastic-like (LOC103967812)
PCP006863	0.670053	4.77e-08	1.03e-06	346.316	256.26	187.463	XM_008379861	Malus x domestica ultraviolet-B receptor UVR8-like (LOC103441159), transcript variant X2
PCP006105	0.671831	0.00694643	0.0449373	68.8191	50.3089	47.1498	XM_009367863.1	Pyrus x bretschneideri histone H2A.6-like ,(LOC103955921), mRNA
PCP039457	0.672222	0.00110473	0.00950305	105.878	77.5978	96.2602	XM_018642983	Pyrus x bretschneideri cytochrome P450 CYP749A22-like (LOC103929151), transcript variant X2
PCP035631	0.673041	8.63e-05	0.00101023	161.789	119.066	51.5045	XM_009368990	Pyrus x bretschneideri heat shock protein 90-2 (LOC103956927)
PCP025169	0.673266	7.46e-11	2.25e-09	554.696	409.197	527.578	XM_008345047	Malus x domestica uncharacterized LOC103406018 (LOC103406018)
PCP029456	0.673273	0.000482806	0.00460112	124.649	91.4273	99.2578	XM_008363913	Malus x domestica galactomannan galactosyltransferase 1-like (LOC103425810)
PCP002114	0.675069	2.28e-05	0.000308098	195.639	144.057	309.152	XM_018652341	Pyrus x bretschneideri uncharacterized LOC103967087 (LOC103967087)
PCP022614	0.677562	1.42e-10	4.15e-09	711.91	523.64	710.465	XM_009337598	Pyrus x bretschneideri bZIP transcription factor 44 (LOC103928540)
PCP027685	0.67758	6.68e-07	1.21e-05	339.401	249.726	226.856	XM_008364107	Malus x domestica 60S ribosomal protein L27 (LOC103426014)
PCP020372	0.67955	2.97e-05	0.000388767	211.461	155.261	185.101	XM_009349512	Pyrus x bretschneideri ferredoxin, root R-B1-like (LOC103939427)
PCP021531	0.679829	6.45e-06	9.75e-05	245.65	180.272	170.53	XM_008369041	Malus x domestica 60S ribosomal protein L21-1 (LOC103430899)
PCP011775	0.681421	0.000341126	0.00340825	141.817	103.722	100.553	XM_018649333	Pyrus x bretschneideri 60S ribosomal protein L6-1-like (LOC103954900), transcript variant X2
PCP002219	0.681988	0.00388872	0.0275466	73.3752	53.9402	36.8075	XM_008378559	Malus x domestica phosphoglucomutase, chloroplastic-like (LOC103439907), transcript variant X2
PCP001943	0.682145	1.63e-06	2.74e-05	266.532	195.117	224.052	XM_009372138	Pyrus x bretschneideri peptide methionine sulfoxide reductase A1-like (LOC103959780), transcript variant X2
PCP025986	0.682584	0.00643663	0.0421859	66.0381	48.1537	46.158	XM_009358108.2	Pyrus x bretschneideri uncharacterized ,LOC103947237 (LOC103947237), transcript variant X2, mRNA
PCP002418	0.683387	0.00545174	0.0366773	71.1634	51.5878	29.3939	XM_009361497	Pyrus x bretschneideri S-adenosylmethionine synthase 2-like (LOC103950307)
PCP028989	0.685943	0.000553925	0.00519133	151.319	110.158	209.822	XM_008384160	Malus x domestica squalene monooxygenase-like (LOC103445174)
PCP013168	0.686606	0.000251568	0.00260812	213.079	155.498	219.187	XM_009373125.2	Pyrus x bretschneideri putative vesicle-associated ,membrane protein 726 (LOC103960636), transcript
PCP013407	0.687186	0.000194013	0.00205813	132.815	96.5568	80.2793	XM_009341676	Pyrus x bretschneideri uncharacterized LOC103932127 (LOC103932127)
PCP025284	0.687513	0.00197163	0.0156557	137.393	99.6946	317.873	XM_009369850	Pyrus x bretschneideri xanthoxin dehydrogenase-like (LOC103957657)
PCP029619	0.688353	0.000181501	0.00194655	150.918	109.849	144.275	XM_009336251	Pyrus x bretschneideri 3-isopropylmalate dehydratase small subunit 3-like (LOC103927335)
PCP019753	0.68896	0.00184432	0.0148424	86.239	62.7499	88.5499	XM_009360844	Pyrus x bretschneideri transmembrane 9 superfamily member 8-like (LOC103949729)
PCP024357	0.689036	0.000368103	0.00364386	126.232	91.3572	101.831	XM_009362564.2	Pyrus x bretschneideri coatomer subunit ,zeta-2-like (LOC103951241), mRNA
PCP021920	0.689971	0.000863664	0.00766904	138.42	100.357	66.3372	XM_009375959.2	Pyrus x bretschneideri homeobox-leucine ,zipper protein ATHB-40 (LOC103963182), mRNA
PCP010762	0.690199	0.000361202	0.00358547	143.062	103.933	106.649	XM_009347854.2	Pyrus x bretschneideri 40S ribosomal ,protein S10-1-like (LOC103937882), mRNA
PCP015210	0.690305	0.000571192	0.00534149	104.445	75.8353	94.9001	XM_009344629	Pyrus x bretschneideri protein transport protein Sec61 subunit alpha-like (LOC103934872)
PCP024499	0.691832	0.00110779	0.00952173	101.684	73.5669	77.5444	XM_009367254.2	Pyrus x bretschneideri mannan endo-1,4-beta-mannosidase ,7-like (LOC103955377), mRNA
PCP008426	0.692113	4.69e-15	2.15e-13	958.122	698.838	893.895	XM_009335822.1	Pyrus x bretschneideri ADP-ribosylation ,factor 1 (LOC103926940), transcript variant X2, mRNA
PCP021239	0.692762	0.00337554	0.0245932	74.4393	54.1745	67.5737	XR_666733.2	Pyrus x bretschneideri eukaryotic translation ,initiation factor 4E-1-like (LOC103943473), transcript
PCP013893	0.694316	7.73e-05	0.00091538	160.34	116.142	126.01	XM_009339540.2	Pyrus x bretschneideri NADH dehydrogenase ,[ubiquinone] 1 alpha subcomplex subunit 1 (LOC103930242),
PCP022865	0.695368	0.00600043	0.0397027	65.6094	47.4267	64.7598	XM_008355302	Malus x domestica uncharacterized LOC103417101 (LOC103417101)
PCP017157	0.695587	3.78e-08	8.32e-07	299.411	217.297	222.721	XM_009369878.2	Pyrus x bretschneideri ras-related ,protein RABD2c (LOC103957689), mRNA
PCP034993	0.696106	0.000420404	0.00408439	159.199	115.402	98.757	XM_009380457.1	Pyrus x bretschneideri probable cytochrome ,c oxidase subunit 5C-3 (LOC103967186), mRNA
PCP016036	0.696294	3.69e-09	9.15e-08	513.454	372.959	511.33	XM_009378737	Pyrus x bretschneideri zinc finger protein 593 (LOC103965669)
PCP019831	0.696796	0.000414769	0.00404428	127.255	92.1814	114.213	XM_009335629	Pyrus x bretschneideri programmed cell death protein 4-like (LOC103926760), transcript variant X2
PCP035546	0.697076	8.2e-05	0.000965239	173.605	125.476	68.7061	XM_009377453.2	Pyrus x bretschneideri L-arabinokinase-like ,(LOC103964520), transcript variant X2, mRNA
PCP032069	0.697618	1.21e-05	0.000172191	276.632	200.622	201.441	XM_009337121.2	Pyrus x bretschneideri 40S ribosomal ,protein S29 (LOC103928105), mRNA
PCP024152	0.698799	0.00748289	0.0477034	64.1316	46.0457	78.1875	XM_009369004.2	Pyrus x bretschneideri F-box protein ,At5g67140-like (LOC103956938), mRNA
PCP024532	0.699099	0.00110056	0.00947101	91.9606	66.1832	91.6516	XM_009343472.2	Pyrus x bretschneideri protein GPR107 ,(LOC103933781), mRNA
PCP011366	0.701681	0.000304341	0.00307941	130.365	93.8334	114.391	XM_009370547	Pyrus x bretschneideri uncharacterized protein At1g15400 (LOC103958289)
PCP029535	0.702597	0.00366743	0.026362	72.1279	51.4552	68.5903	XM_008342349	Malus x domestica beta-glucosidase-like SFR2, chloroplastic (LOC103403507)
PCP021311	0.702613	0.00745282	0.0475824	59.9544	43.3436	43.2708	XM_009378830.2	Pyrus x bretschneideri ras-related ,protein RABE1a (LOC103965755), mRNA
PCP023940	0.702733	0.00527269	0.0355671	65.8621	47.0764	55.5678	XM_009345791.2	Pyrus x bretschneideri polyadenylate-binding ,protein-interacting protein 12-like (LOC103935956),
PCP020015	0.703043	4.22e-05	0.000530286	184.266	133.074	136.147	XM_018646931	Pyrus x bretschneideri 60S ribosomal protein L8-3 (LOC103945085), transcript variant X3
PCP033439	0.704351	0.00666341	0.0433415	61.0934	43.651	42.0641	XM_009374002.2	Pyrus x bretschneideri uncharacterized ,LOC103961455 (LOC103961455), mRNA
PCP009768	0.70507	1.73e-06	2.91e-05	228.179	164.949	199.003	XM_009359139	Pyrus x bretschneideri fructose-bisphosphate aldolase 3, chloroplastic-like (LOC103948139)
PCP009789	0.706129	0.000883614	0.00782676	96.5441	69.5492	172.55	XM_009357896.2	Pyrus x bretschneideri uncharacterized ,LOC103947055 (LOC103947055), transcript variant X2, mRNA
PCP023623	0.707049	3.89e-05	0.00049456	150.592	108.139	95.0392	XM_009342525.2	Pyrus x bretschneideri monosaccharide-sensing ,protein 2-like (LOC103932878), transcript variant
PCP006245	0.707088	0.000523569	0.00494569	113.343	81.3471	112.319	XR_001953441.1	Pyrus x bretschneideri oligosaccharyltransferase ,complex subunit ostc pseudogene (LOC103950473),
PCP022122	0.707366	1.34e-05	0.000188612	209.072	150.733	130.864	XM_009364283	Pyrus x bretschneideri 60S ribosomal protein L26-1 (LOC103952643)
PCP026242	0.707382	1.18e-05	0.000168242	184.83	132.728	115.383	XM_009345654.2	Pyrus x bretschneideri ras-related ,protein RABD2c-like (LOC103935846), mRNA
PCP027537	0.7099	2.86e-06	4.63e-05	203.614	146.369	146.626	XR_669872.2	Pyrus x bretschneideri uncharacterized ,LOC103964490 (LOC103964490), ncRNA
PCP003790	0.70994	0.000475975	0.00454409	130.864	94.0311	88.0832	XM_009368798	Pyrus x bretschneideri 60S ribosomal protein L12 (LOC103956769)
PCP030614	0.710082	0.00325937	0.0238683	74.5341	53.4236	51.1723	XM_008392758	Malus x domestica bromodomain-containing protein DDB_G0280777-like (LOC103453211)
PCP012168	0.710976	0.000213121	0.00223653	120.917	86.4899	90.6116	XM_009339012.2	Pyrus x bretschneideri serine/threonine ,receptor-like kinase NFP (LOC103929776), mRNA
PCP007684	0.713135	0.00252062	0.0192189	77.4902	55.4039	65.5167	XM_018647758.1	Pyrus x bretschneideri uncharacterized ,LOC103948388 (LOC103948388), transcript variant X2, mRNA
PCP019351	0.716312	2.69e-10	7.6e-09	813.135	582.521	530.975	XM_009372514	Pyrus x bretschneideri sulfate transporter 3.1-like (LOC103960102)
PCP022664	0.716383	0.000798382	0.00717842	107.971	77.0244	77.6145	XM_009345947.2	Pyrus x bretschneideri 60S ribosomal ,protein L7a-1 (LOC103936113), mRNA
PCP011773	0.717576	0.00711497	0.045848	58.1642	41.3118	86.6317	XM_018647583.1	Pyrus x bretschneideri 50S ribosomal ,protein L18-like (LOC103947700), transcript variant X2, mRNA
PCP003521	0.718152	0.00545468	0.0366794	65.268	46.2508	80.5778	XM_018651134.1	Pyrus x bretschneideri multifunctional ,methyltransferase subunit TRM112-like protein At1g22270
PCP037249	0.718217	0.000109431	0.00124514	125.065	89.2989	115.859	XM_009349820.2	Pyrus x bretschneideri probable protein ,phosphatase 2C 10 (LOC103939711), transcript variant X2,
PCP000504	0.719395	0.000189126	0.00201218	121.585	86.3738	168.694	XR_664278.2	Pyrus x bretschneideri serine/threonine-protein ,kinase HT1-like (LOC103928016), transcript variant
PCP009003	0.722082	5.51e-08	1.17e-06	267.025	190.21	169.95	XM_009345767	Pyrus x bretschneideri luminal-binding protein 5 (LOC103935935)
PCP038800	0.722766	2.07e-09	5.28e-08	371.397	264.692	254.407	XM_009372514	Pyrus x bretschneideri sulfate transporter 3.1-like (LOC103960102)
PCP015446	0.722813	0.00711837	0.0458501	71.0697	50.4218	48.68	XM_009373493	Pyrus x bretschneideri purple acid phosphatase 15 (LOC103960987)
PCP003800	0.723505	0.00409754	0.028817	67.1064	47.527	60.7364	XM_009351268	Pyrus x bretschneideri F-box/kelch-repeat protein At5g60570-like (LOC103941085)
PCP000100	0.723605	0.00320824	0.0235663	76.7287	54.0836	66.0387	XM_009375192.2	Pyrus x bretschneideri eukaryotic translation ,initiation factor 3 subunit J-like (LOC103962492),
PCP015720	0.723798	1.48e-08	3.43e-07	394.279	280.958	300.281	XM_009377610.2	Pyrus x bretschneideri cytochrome c ,oxidase subunit 6a, mitochondrial-like (LOC103964657), mRNA
PCP036281	0.724168	7.54e-05	0.000895306	137.96	98.0188	113.992	XM_009354140.2	Pyrus x bretschneideri mitogen-activated ,protein kinase 3-like (LOC103943786), mRNA
PCP006226	0.726349	0.00170569	0.0138776	96.2794	67.7934	31.7715	XM_009358466	Pyrus x bretschneideri uncharacterized LOC103947553 (LOC103947553)
PCP007459	0.7269	1.21e-06	2.09e-05	217.504	154.416	156.798	XM_009370214	Pyrus x bretschneideri succinate dehydrogenase subunit 6, mitochondrial-like (LOC103957985)
PCP026148	0.729066	5.55e-08	1.18e-06	264.883	187.673	250.898	XM_008341716	Malus x domestica uncharacterized LOC103402933 (LOC103402933)
PCP043803	0.729924	0.000469896	0.00449806	112.423	79.1344	77.4082	XM_008356208	Malus x domestica uncharacterized LOC103418060 (LOC103418060)
PCP002693	0.730921	3.94e-05	0.000500081	141.255	99.8378	134.148	XM_009342210.2	Pyrus x bretschneideri V-type proton ,ATPase subunit B2 (LOC103932581), transcript variant X2, mRNA
PCP001010	0.73287	8.66e-05	0.0010129	164.355	115.944	123.19	XM_018652145.1	Pyrus x bretschneideri glycine-rich ,protein 2-like (LOC103966245), partial mRNA
PCP006663	0.733405	0.000172748	0.00186666	117.352	82.6696	153.892	XM_008376223	Malus x domestica protein EXECUTER 2, chloroplastic (LOC103437727)
PCP005074	0.734774	0.0057283	0.0381964	62.3568	43.6797	49.5147	XM_009341260	Pyrus x bretschneideri mitogen-activated protein kinase kinase 5-like (LOC103931740)
PCP031307	0.736962	1.57e-05	0.000217914	164.62	115.867	108.767	XM_018651811	Pyrus x bretschneideri ATP synthase subunit delta', mitochondrial-like (LOC103964885), transcript variant X2
PCP018275	0.740762	0.00073926	0.00671501	95.9771	67.098	69.5066	XM_008395043	Malus x domestica WD repeat and HMG-box DNA-binding protein 1-like (LOC103455456)
PCP012016	0.740937	0.00453303	0.0312954	61.7312	43.0335	49.5676	XM_009338101.2	Pyrus x bretschneideri alanine--glyoxylate ,aminotransferase 2 homolog 1, mitochondrial (LOC103928969),
PCP039938	0.741012	1.69e-08	3.89e-07	329.603	231.979	147.815	XM_008356806	Malus x domestica heat shock protein 90-2 (LOC103418696)
PCP023746	0.741078	0.000404724	0.00395892	99.7323	69.704	84.9311	XM_009370309.2	Pyrus x bretschneideri actin-related ,protein 2/3 complex subunit 2A (LOC103958087), transcript
PCP037565	0.742253	0.00277407	0.0208404	68.602	47.6283	46.7725	XM_009363787	Pyrus x bretschneideri aspartate aminotransferase-like (LOC103952230), transcript variant X2
PCP039592	0.742365	0.00148698	0.0123202	82.9708	57.8533	63.3177	XM_009357650	Pyrus x bretschneideri succinate--CoA ligase [ADP-forming] subunit alpha-2, mitochondrial (LOC103946849)
PCP045057	0.742735	0.00111231	0.00955675	89.5893	62.8614	172.668	XM_009363060.1	Pyrus x bretschneideri alanine aminotransferase ,1, mitochondrial-like (LOC103951631), mRNA
PCP001238	0.742964	1.84e-10	5.29e-09	807.295	567.937	507.624	XM_009344519.2	Pyrus x bretschneideri glycine-rich ,RNA-binding protein (LOC103934775), mRNA
PCP007219	0.743354	5.17e-05	0.000639164	181.942	127.517	98.7612	XM_009359442	Pyrus x bretschneideri heat shock cognate 70 kDa protein 2 (LOC103948411)
PCP029505	0.743365	8.35e-09	1.99e-07	338.879	238.012	280.588	XM_009363849.2	Pyrus x bretschneideri probable calcium-binding ,protein CML13 (LOC103952283), mRNA
PCP011263	0.743982	0.00369669	0.0265014	67.202	46.6396	45.7854	XM_009374633	Pyrus x bretschneideri 40S ribosomal protein S13-like (LOC103961977)
PCP031767	0.743986	5.14e-06	7.91e-05	228.839	160.614	161.13	XM_009378878.2	Pyrus x bretschneideri 60S ribosomal ,protein L27a-3-like (LOC103965798), mRNA
PCP014885	0.74439	6e-06	9.12e-05	198.319	138.835	207.839	XM_009373449	Pyrus x bretschneideri succinate dehydrogenase [ubiquinone] iron-sulfur subunit 2, mitochondrial-like (LOC103960948)
PCP031426	0.744971	0.0043128	0.030026	62.5811	43.4158	72.4475	XM_008382512	Malus x domestica pectinesterase 3 (LOC103443625)
PCP005418	0.745576	0.00256929	0.0195621	71.4746	49.6064	92.7977	XM_009357886.2	Pyrus x bretschneideri ELL-associated ,factor 2-like (LOC103947047), mRNA
PCP014090	0.746748	6.63e-05	0.000796875	125.114	87.2526	116.051	XM_009376370.2	Pyrus x bretschneideri diaminopimelate ,epimerase, chloroplastic-like (LOC103963546), mRNA
PCP023081	0.746997	0.000575461	0.00537907	91.3428	63.9319	92.1677	XM_009365059.2	Pyrus x bretschneideri ALA-interacting ,subunit 3-like (LOC103953317), mRNA
PCP030599	0.748788	3.94e-05	0.000500081	168.227	117.112	102.303	XM_009341987	Pyrus x bretschneideri malate dehydrogenase, mitochondrial-like (LOC103932398)
PCP004151	0.748995	0.00324556	0.0238159	76.193	52.5794	89.7077	XM_009366774	Pyrus x bretschneideri uncharacterized sugar kinase slr0537-like (LOC103954918)
PCP012473	0.750303	0.000177822	0.00190901	111.923	78.0183	90.0328	XM_009345077	Pyrus x bretschneideri eukaryotic translation initiation factor 3 subunit K-like (LOC103935317)
PCP035955	0.753787	0.000774434	0.00698944	89.0811	61.4743	82.8194	XM_018647763	Pyrus x bretschneideri glucan endo-1,3-beta-glucosidase-like (LOC103948420)
PCP026158	0.754173	1.39e-06	2.38e-05	196.137	136.687	158.194	XM_008391291	Malus x domestica ubiquitin-conjugating enzyme E2 2-like (LOC103451853)
PCP022424	0.755411	0.00189579	0.0151713	72.1617	50.0087	25.223	XM_009376791	Pyrus x bretschneideri protein TIC 20-v, chloroplastic (LOC103963912)
PCP031409	0.755875	1.26e-10	3.72e-09	377.687	262.926	398.41	XM_009339019.2	Pyrus x bretschneideri auxin-responsive ,protein IAA14-like (LOC103929782), mRNA
PCP028094	0.756869	0.000741259	0.00672825	84.2571	58.3537	56.4471	XM_008343280	Malus x domestica ethylene-responsive transcription factor ERF061 (LOC103404377)
PCP042088	0.757993	0.000333835	0.00335045	111.579	77.3109	72.0537	XM_018649143.1	Pyrus x bretschneideri 60S acidic ribosomal ,protein P2-2-like (LOC103954201), transcript variant
PCP034415	0.758796	2.23e-06	3.67e-05	186.412	129.215	159.662	XM_009346999.2	Pyrus x bretschneideri NADH dehydrogenase ,[ubiquinone] 1 beta subcomplex subunit 9-like (LOC103937079),
PCP019269	0.758797	0.00191903	0.0153173	73.8495	51.0976	100.037	XM_009355068	Pyrus x bretschneideri uncharacterized LOC103944589 (LOC103944589)
PCP003527	0.759801	3.61e-09	8.99e-08	453.195	314.824	400.807	XM_009336075.2	Pyrus x bretschneideri 14-3-3 protein ,7-like (LOC103927179), transcript variant X2, mRNA
PCP024911	0.76102	8.14e-09	1.94e-07	287.174	199.624	333.746	XM_009349769	Pyrus x bretschneideri histone H3.3 (LOC103939661)
PCP021705	0.762857	0.000800901	0.00719504	87.7152	60.3255	68.5819	XM_009348717.2	Pyrus x bretschneideri probable serine/threonine-protein ,kinase At5g41260 (LOC103938687), mRNA
PCP044312	0.762991	2.23e-05	0.000302737	157.561	108.791	113.442	XM_018643175.1	Pyrus x bretschneideri uncharacterized ,LOC103929937 (LOC103929937), transcript variant X2, mRNA
PCP041667	0.763953	0.00270332	0.0203946	71.2872	49.2581	49.8724	XM_018652183.1	Pyrus x bretschneideri uncharacterized ,protein At2g27730, mitochondrial (LOC103966395), transcript
PCP036856	0.764881	0.0031396	0.0231412	68.2451	46.5202	44.7598	XM_009340247.1	Pyrus x bretschneideri 40S ribosomal ,protein S19-3 (LOC103930853), mRNA
PCP013075	0.767207	0.00598176	0.0396036	53.8565	36.5415	48.2204	XM_008354741	Malus x domestica UDP-glucose 6-dehydrogenase 1 (LOC103416496)
PCP030388	0.767935	4e-07	7.53e-06	209.401	144.919	222.828	XM_009336517.2	Pyrus x bretschneideri V-type proton ,ATPase subunit c''2 (LOC103927577), mRNA
PCP007838	0.76829	5.58e-06	8.52e-05	155.277	107.066	93.7241	XM_009338149.1	Pyrus x bretschneideri probable L-ascorbate ,peroxidase 6, chloroplastic (LOC103929006), transcript
PCP001044	0.770248	0.00369206	0.0264859	62.2804	42.22	16.2719	XM_009376771	Pyrus x bretschneideri uncharacterized LOC103963893 (LOC103963893)
PCP003579	0.772355	3.82e-09	9.46e-08	400.603	276.165	301.116	XM_009353621.2	Pyrus x bretschneideri 60S ribosomal ,protein L9-like (LOC103943339), mRNA
PCP035632	0.772511	3.06e-05	0.000399739	175.492	120.245	244.951	XM_009368982.2	Pyrus x bretschneideri farnesyl pyrophosphate ,synthase 2-like (LOC103956923), mRNA
PCP009869	0.77306	7.75e-06	0.00011574	170.458	116.836	117.382	XM_009349495.2	Pyrus x bretschneideri guanine nucleotide-binding ,protein subunit beta-like protein (LOC103939407),
PCP028131	0.77314	0.00250064	0.0191088	70.5461	47.8935	52.9943	XM_008354113	Malus x domestica mitochondrial import inner membrane translocase subunit TIM17-2-like (LOC103415832)
PCP029635	0.773378	0.00185635	0.0149168	73.3231	49.8314	70.9008	XM_009346241.2	Pyrus x bretschneideri auxin-responsive ,protein IAA9 (LOC103936405), transcript variant X1, mRNA
PCP013609	0.775994	4.26e-08	9.28e-07	237.003	162.932	474.906	XM_009369635	Pyrus x bretschneideri aspartate aminotransferase, cytoplasmic (LOC103957474), transcript variant X1
PCP010205	0.777009	0.00704044	0.0454223	56.0064	38.3789	47.6475	XM_009342413	Pyrus x bretschneideri mitochondrial import inner membrane translocase subunit TIM23-2-like (LOC103932770)
PCP022694	0.777083	0.000169481	0.00183599	113.619	77.5782	85.3307	XM_009379770	Pyrus x bretschneideri cytochrome b-c1 complex subunit Rieske-4, mitochondrial-like (LOC103966593)
PCP012710	0.777346	0.00162528	0.0132989	70.7977	48.5342	50.02	***** No hits found *****,
PCP007715	0.77751	3.11e-06	5e-05	170.122	116.528	115.332	XM_009372514	Pyrus x bretschneideri sulfate transporter 3.1-like (LOC103960102)
PCP013691	0.778056	0.00058452	0.00545188	190.023	129.649	235.229	XM_009378064	Pyrus x bretschneideri beta-amyrin 28-oxidase-like (LOC103965050)
PCP020105	0.78162	4.62e-08	1e-06	295.57	201.976	174.584	XM_009351878	Pyrus x bretschneideri ubiquitin-60S ribosomal protein L40 (LOC103941677)
PCP031174	0.787244	2.66e-11	8.44e-10	777.46	529.757	572.578	XM_009343476	Pyrus x bretschneideri expansin-A4 (EXP6)
PCP000496	0.787406	0.00415189	0.029165	60.1302	40.8298	94.107	XM_008394826	Malus x domestica uncharacterized LOC103455237 (LOC103455237)
PCP024709	0.788269	0.000363327	0.00360177	96.1117	64.9739	75.8676	XM_008364662	Malus x domestica triphosphate tunel metalloenzyme 3-like (LOC103426573)
PCP036513	0.789119	4.1e-05	0.000518692	135.317	91.4904	148.516	XM_009358796.1	Pyrus x bretschneideri uncharacterized ,LOC103947831 (LOC103947831), mRNA
PCP029197	0.78969	3.9e-06	6.14e-05	171.157	116.192	54.8671	XR_001954829.1	Pyrus x bretschneideri mitochondrial ,phosphate carrier protein 3, mitochondrial-like (LOC103966582),
PCP044053	0.790094	0.000257495	0.00266186	92.5472	62.9451	81.8757	XM_009344592	Pyrus x bretschneideri V-type proton ATPase subunit d2-like (LOC103934832)
PCP023679	0.790168	0.0043994	0.03052	56.9735	38.5654	65.8451	XM_009348364	Pyrus x bretschneideri eukaryotic translation initiation factor 4B3-like (LOC103938358)
PCP032847	0.790464	9.66e-06	0.000141089	161.52	109.738	124.514	XM_009344811	Pyrus x bretschneideri polyubiquitin (LOC103935043), transcript variant X3
PCP010053	0.79143	1.48e-15	7.01e-14	5849.85	3977.83	7871.57	NM_001302280	Pyrus x bretschneideri expansin (EXP2)
PCP025892	0.791869	0.00365374	0.0262921	84.278	56.612	75.2191	XM_009338686	Pyrus x bretschneideri putative polyol transporter 1 (LOC103929477)
PCP015686	0.792137	0.00293285	0.0217969	59.9252	40.1344	50.5402	XM_009361927.2	Pyrus x bretschneideri polyadenylate-binding ,protein-interacting protein 11-like (LOC103950704),
PCP027909	0.794395	5.27e-06	8.08e-05	167.155	112.967	166.944	XM_009345837	Pyrus x bretschneideri uncharacterized LOC103936001 (LOC103936001), transcript variant X2
PCP012377	0.794952	2.44e-05	0.000327668	136.789	92.0584	115.253	XM_009380739.2	Pyrus x bretschneideri enoyl-CoA delta ,isomerase 2, peroxisomal-like (LOC103967488), mRNA
PCP027373	0.795068	2.1e-06	3.48e-05	163.713	110.727	123.808	XM_009339920.2	Pyrus x bretschneideri probable protein ,disulfide-isomerase A6 (LOC103930571), mRNA
PCP021641	0.795799	0.000209188	0.00220495	95.8755	64.5163	144.529	XM_009353790.2	Pyrus x bretschneideri ubiquitin-conjugating ,enzyme E2 10-like (LOC103943469), transcript variant
PCP006845	0.796726	0.00196595	0.0156163	78.927	53.021	51.8882	XM_009371903.2	Pyrus x bretschneideri uncharacterized ,LOC103959549 (LOC103959549), mRNA
PCP031673	0.797928	0.00200971	0.0158938	68.7835	46.0688	62.9924	XM_018651504.1	Pyrus x bretschneideri chitin-binding ,lectin 1-like (LOC103963735), transcript variant X1, mRNA
PCP018257	0.798179	5.46e-05	0.000669514	117.354	78.7228	104.247	XM_018652005.1	Pyrus x bretschneideri AP-2 complex ,subunit mu (LOC103965739), mRNA
PCP036087	0.798793	0.00108726	0.00937532	79.8422	53.5727	59.1021	XM_009376116.2	Pyrus x bretschneideri 40S ribosomal ,protein S28-like (LOC103963299), transcript variant X2, mRNA
PCP004169	0.799129	3.64e-11	1.13e-09	404.644	273.641	301.999	XM_018647112	Pyrus x bretschneideri ADP,ATP carrier protein 1, mitochondrial (LOC103945871), transcript variant X2
PCP028856	0.799653	0.000624421	0.00578883	112.318	75.2718	152.039	XM_009373824	Pyrus x bretschneideri cell wall / vacuolar inhibitor of fructosidase 1 (LOC103961279)
PCP026612	0.802651	4.52e-07	8.44e-06	257.169	173.222	179.222	XM_009362264.2	Pyrus x bretschneideri 40S ribosomal ,protein S19-3-like (LOC103950993), mRNA
PCP043115	0.804734	7.02e-05	0.000838678	118.36	79.328	60.7969	XM_009353259.2	Pyrus x bretschneideri uncharacterized ,LOC103943064 (LOC103943064), mRNA
PCP039032	0.804746	3.07e-05	0.000400543	119.477	80.1603	141.857	XM_009341358	Pyrus x bretschneideri ras-related protein RABH1b (LOC103931830)
PCP016565	0.805543	0.00421397	0.0295102	55.6018	37.1816	72.0259	XM_018647740	Pyrus x bretschneideri uncharacterized LOC103948449 (LOC103948449), partial mRNA.
PCP030910	0.805647	7.78e-06	0.000116051	208.324	139.963	166.136	XM_009380508	Pyrus x bretschneideri PLAT domain-containing protein 3-like (LOC103967229)
PCP017503	0.806338	0.00340839	0.0247989	56.748	37.8986	44.3259	XM_009380444.2	Pyrus x bretschneideri bZIP transcription ,factor 53-like (LOC103967176), mRNA
PCP015260	0.806615	0.000340892	0.00340825	86.3455	57.7476	164.657	XM_008374843	Malus x domestica pentatricopeptide repeat-containing protein At5g02860 (LOC103436418)
PCP028024	0.809825	0.000276237	0.00283107	237.127	157.498	320.721	NM_001328731	Malus domestica ethylene-responsive transcription factor RAP2-3 (LOC103403720)
PCP006694	0.810805	0.00396056	0.0279636	55.3636	36.7951	46.3119	XM_009340927	Pyrus x bretschneideri malate dehydrogenase, chloroplastic-like (LOC103931443)
PCP008407	0.810977	2.99e-08	6.69e-07	374.153	250.825	250.57	XM_009335859	Pyrus x bretschneideri 60S ribosomal protein L27a-3-like (LOC103926970)
PCP027400	0.811378	0.00041738	0.00406236	83.8434	55.9477	102.975	XM_009339960.2	Pyrus x bretschneideri uncharacterized ,LOC103930602 (LOC103930602), transcript variant X3, mRNA
PCP019323	0.811757	0.00227291	0.0177138	60.2315	40.2128	49.6926	XM_009360156	Pyrus x bretschneideri signal recognition particle receptor subunit alpha homolog (LOC103949062)
PCP013046	0.812059	2.36e-05	0.000318462	133.271	88.9545	157.268	XM_009350387.2	Pyrus x bretschneideri 40S ribosomal ,protein S17-2-like (LOC103940296), mRNA
PCP023418	0.813658	0.000106728	0.00121632	108.447	72.2306	89.9844	XM_018648327.1	Pyrus x bretschneideri pyruvate dehydrogenase ,E1 component subunit alpha, mitochondrial (LOC103950967),
PCP019413	0.813668	0.00596824	0.0395262	49.0538	32.216	46.8833	XM_009377165	Pyrus x bretschneideri AAA-ATPase At2g46620-like (LOC103964250)
PCP022843	0.814195	0.00379791	0.0270644	53.8013	35.5248	48.1995	XM_009346134	Pyrus x bretschneideri probable sugar phosphate/phosphate translocator At3g11320 (LOC103936293)
PCP010026	0.815766	2.49e-06	4.04e-05	174.889	116.632	127.672	XM_009365005.2	Pyrus x bretschneideri 40S ribosomal ,protein S4 (LOC103953268), mRNA
PCP005616	0.817192	0.000246026	0.00255931	108.037	71.6211	220.108	XM_008350730	Malus x domestica 3-hydroxy-3-methylglutaryl-coenzyme A reductase 1-like (LOC103412133)
PCP015708	0.819038	0.00520138	0.035192	49.4768	32.4791	29.7198	XM_018651985.1	Pyrus x bretschneideri CRIB domain-containing ,protein RIC7-like (LOC103965660), mRNA
PCP003146	0.819323	1.17e-05	0.000168242	138.002	91.7698	102.065	XM_008387090	Malus x domestica 60S ribosomal protein L12-like (LOC103447884)
PCP016496	0.820479	0.000136854	0.0015209	102.622	67.9002	115.58	XM_009337686	Pyrus x bretschneideri ABC transporter F family member 1 (LOC103928612)
PCP023599	0.822873	0.000392251	0.00385977	82.2219	54.3571	88.891	XM_009362018	Pyrus x bretschneideri staphylococcal nuclease domain-containing protein 1-like (LOC103950780)
PCP008658	0.823087	0.00160152	0.0131196	67.1701	44.4104	46.8411	XM_008376727	Malus x domestica phosphoserine phosphatase, chloroplastic-like (LOC103438196)
PCP043717	0.825695	1.51e-08	3.5e-07	261.479	173.222	272.863	XM_009349837.2	Pyrus x bretschneideri phosphoglycerate ,mutase-like protein 1 (LOC103939727), transcript variant
PCP019960	0.826405	3.04e-05	0.000397096	119.646	78.9738	98.9835	XM_009353869.2	Pyrus x bretschneideri BI1-like protein ,(LOC103943562), mRNA
PCP011519	0.827097	3.88e-05	0.000493254	110.708	72.8391	54.2794	XM_009357204.2	Pyrus x bretschneideri transcription ,initiation factor IIB-2 (LOC103946495), mRNA
PCP028009	0.827772	4.23e-06	6.62e-05	799.249	529.246	811.111	NM_001294363	Malus domestica major allergen Mal d 1 (LOC103425638)
PCP003758	0.829051	0.00700362	0.0452391	45.034	29.2858	30.0915	XM_008376144	Malus x domestica PRA1 family protein B1-like (LOC103437649)
PCP018547	0.829906	0.00198341	0.0157317	64.6354	42.3575	56.6501	XM_009336798	Pyrus x bretschneideri F-box/kelch-repeat protein At5g60570-like (LOC103927840)
PCP023054	0.832718	0.000797503	0.00717352	73.5508	48.0366	98.0769	XM_009368286.2	Pyrus x bretschneideri FK506-binding ,protein 4 (LOC103956315), mRNA
PCP011928	0.834225	2.45e-07	4.78e-06	221.531	146.103	110.266	XM_009347922.2	Pyrus x bretschneideri alpha-1,4-glucan-protein ,synthase [UDP-forming] (LOC103937933), mRNA
PCP022070	0.837484	0.00325224	0.0238476	60.9217	39.6996	24.1299	XM_008375078	Malus x domestica uncharacterized LOC103436635 (LOC103436635)
PCP033872	0.838623	1.45e-11	4.78e-10	570.42	375.297	336.902	XM_009343697.2	Pyrus x bretschneideri glutathione ,S-transferase L3-like (LOC103933996), mRNA
PCP029481	0.840921	6.37e-11	1.92e-09	342.537	225.115	248.522	XM_009368054.2	Pyrus x bretschneideri coiled-coil-helix-coiled-coil-helix ,domain-containing protein 10, mitochondrial
PCP016595	0.841423	1.21e-06	2.09e-05	306.212	200.27	1763.22	XM_009352228	Pyrus x bretschneideri uncharacterized LOC103942030 (LOC103942030)
PCP017769	0.84325	0.00659943	0.0430296	45.0476	29.1524	44.4124	XM_009371526.1	Pyrus x bretschneideri uncharacterized ,LOC103959174 (LOC103959174), mRNA
PCP027211	0.843349	0.00163006	0.0133228	68.4625	44.5279	47.3888	XM_009356390.2	Pyrus x bretschneideri citrate synthase, ,mitochondrial (LOC103945808), transcript variant X2, mRNA
PCP014332	0.843696	0.000847665	0.00754257	72.7165	47.6421	82.2065	XM_009358796.1	Pyrus x bretschneideri uncharacterized ,LOC103947831 (LOC103947831), mRNA
PCP007534	0.844034	1.79e-06	2.99e-05	187.709	122.531	142.12	XM_009354650	Pyrus x bretschneideri E3 ubiquitin-protein ligase RMA1H1-like (LOC103944218)
PCP044379	0.844174	0.00268241	0.0202653	63.5925	40.6557	21.4188	XM_018649516.1	Pyrus x bretschneideri UDP-glycosyltransferase ,73D1-like (LOC103955597), mRNA
PCP006486	0.845019	2.48e-14	1.09e-12	690.832	452.465	502.662	XM_018647112	Pyrus x bretschneideri ADP,ATP carrier protein 1, mitochondrial (LOC103945871), transcript variant X2
PCP007085	0.845142	3.47e-06	5.51e-05	159.548	103.975	110.955	XM_009337642.2	Pyrus x bretschneideri 60S ribosomal ,protein L35-like (LOC103928575), mRNA
PCP017255	0.851118	0.00293946	0.0218309	52.5656	33.674	47.1877	XM_009359853	Pyrus x bretschneideri tryptophan synthase beta chain 1 (LOC103948784)
PCP021783	0.854533	0.000721426	0.00658018	75.2429	48.6063	53.2198	XM_009366239	Pyrus x bretschneideri uncharacterized LOC103954415 (LOC103954415)
PCP038628	0.857599	3.88e-08	8.52e-07	247.174	160.378	142.695	XM_009361871.2	Pyrus x bretschneideri 40S ribosomal ,protein S7 (LOC103950640), transcript variant X2, mRNA
PCP015674	0.859739	0.000234035	0.00244167	85.2059	54.4192	55.5768	XM_009336000	Pyrus x bretschneideri 40S ribosomal protein SA-like (LOC103927101), transcript variant X2
PCP025896	0.859931	0.00276002	0.0207567	52.4732	33.4758	34.1189	XM_009378334.2	Pyrus x bretschneideri 26S protease ,regulatory subunit 6A homolog (LOC103965298), mRNA
PCP023616	0.860093	0.0013165	0.011085	63.8913	41.216	78.1993	XM_009378031	Pyrus x bretschneideri 50S ribosomal protein L3, chloroplastic-like (LOC103965013)
PCP028376	0.861006	0.000406879	0.00397638	76.4053	49.3035	124.436	XM_008369209	Malus x domestica pyruvate kinase 1, cytosolic (LOC103431059)
PCP038907	0.861224	0.000527371	0.00497518	75.1476	48.2963	65.5496	XM_009353467.1	Pyrus x bretschneideri probable prefoldin ,subunit 5 (LOC103943225), mRNA
PCP034173	0.861712	7.59e-07	1.36e-05	194.495	125.764	123.209	XR_667312	Pyrus x bretschneideri acyl-acyl carrier protein thioesterase ATL3, chloroplastic-like (LOC103947704), transcript variant X2, misc_RNA.
PCP000634	0.862519	0.00020542	0.00216949	89.4567	57.2415	67.9845	XM_009374214.2	Pyrus x bretschneideri histone H2B.7-like ,(LOC103961640), mRNA
PCP003851	0.862701	0.000474149	0.00453069	82.4529	52.9296	58.9759	XM_009363693.2	Pyrus x bretschneideri uncharacterized ,protein At5g39865-like (LOC103952149), mRNA
PCP011716	0.863997	1e-06	1.76e-05	178.158	114.731	139.043	XM_009349720	Pyrus x bretschneideri uncharacterized LOC103939326 (LOC103939326)
PCP006216	0.864071	1.07e-05	0.000155565	123.206	79.6273	151.229	XM_009374194.2	Pyrus x bretschneideri protein RER1A-like ,(LOC103961622), partial mRNA
PCP010925	0.865548	0.0075979	0.0483075	39.9993	25.4654	34.5467	XM_009340712	Pyrus x bretschneideri coatomer subunit beta'-2-like (LOC103931280), transcript variant X2
PCP004423	0.866467	8.87e-05	0.00103497	94.7021	60.7049	72.6457	XM_008390609	Malus x domestica stearoyl-[acyl-carrier-protein] 9-desaturase, chloroplastic-like (LOC103451172)
PCP033660	0.86675	0.00171662	0.0139559	59.7108	38.1794	65.4029	XM_009347128.2	Pyrus x bretschneideri oxysterol-binding ,protein-related protein 3A-like (LOC103937207), mRNA
PCP008210	0.867385	6.7e-07	1.22e-05	362.205	232.566	353.126	XM_009377131.2	Pyrus x bretschneideri ethylene-responsive ,transcription factor ERF023-like (LOC103964224), mRNA
PCP028880	0.86751	0.000158291	0.00172697	87.0755	55.7724	105.401	***** No hits found *****,
PCP013486	0.867847	5.27e-07	9.7e-06	155.511	100.246	165.635	XM_009365334.2	Pyrus x bretschneideri transmembrane ,9 superfamily member 8 (LOC103953573), mRNA
PCP000110	0.87006	2.46e-08	5.54e-07	219.842	141.44	155.949	XM_009375179.2	Pyrus x bretschneideri protein transport ,protein Sec61 subunit gamma (LOC103962478), mRNA
PCP001130	0.870722	0.00779029	0.0494283	40.584	25.5423	22.8643	XM_009348333	Pyrus x bretschneideri fumarate hydratase 1, mitochondrial (LOC103938333)
PCP039648	0.872182	0.00534587	0.0360155	44.425	28.0126	38.979	***** No hits found *****,
PCP007360	0.87239	0.0017392	0.0141181	58.1118	37.3192	47.03	XM_009348405.2	Pyrus x bretschneideri probable calcium-binding ,protein CML21 (LOC103938406), mRNA
PCP025248	0.876673	0.00280257	0.0210176	49.3218	31.2694	36.7265	XM_018646622.1	Pyrus x bretschneideri glycine-rich ,protein 5-like (LOC108867003), mRNA
PCP006710	0.876925	0.00467125	0.0320538	45.0308	28.3108	48.9038	XM_009371041.2	Pyrus x bretschneideri microtubule-associated ,protein RP/EB family member 1A (LOC103958733), mRNA
PCP034393	0.877214	5.54e-07	1.02e-05	173.267	110.474	123.976	XM_009354329.2	Pyrus x bretschneideri 60S ribosomal ,protein L28-1 (LOC103943951), mRNA
PCP010880	0.877335	0.000430568	0.00416429	79.3626	50.41	73.7131	XM_008340484	Malus x domestica mitochondrial import inner membrane translocase subunit TIM23-2-like (LOC103401765)
PCP015257	0.877715	0.00570496	0.0380762	44.1132	27.5404	35.6256	XM_009337133.2	Pyrus x bretschneideri probable protein ,phosphatase 2C 63 (LOC103928118), mRNA
PCP014517	0.877723	3.42e-06	5.46e-05	128.637	81.9324	161.305	XM_009349335	Pyrus x bretschneideri lipid phosphate phosphatase epsilon 2, chloroplastic-like (LOC103939272), transcript variant X3
PCP005537	0.879634	7.85e-08	1.64e-06	200.75	127.594	170.057	XM_018651278	Pyrus x bretschneideri 6-phosphogluconate dehydrogenase, decarboxylating 3 (LOC103962710), transcript variant X2
PCP021322	0.880401	0.00080478	0.00722216	66.6077	42.6985	56.9831	XM_009345592	Pyrus x bretschneideri protein phosphatase 2C 37-like (LOC103935784)
PCP011772	0.88059	0.00146452	0.0121643	58.7535	36.9569	37.304	XM_018643271	Pyrus x bretschneideri uncharacterized LOC108865797 (LOC108865797)
PCP018041	0.880806	3.85e-17	2.03e-15	756.256	483.069	994.703	XM_008363765	Malus x domestica stem-specific protein TSJT1-like (LOC103425677)
PCP019830	0.884281	0.00246749	0.018928	50.7925	31.7785	50.4608	XM_009335627	Pyrus x bretschneideri probable UDP-N-acetylglucosamine--peptide N-acetylglucosaminyltransferase SPINDLY (LOC103926759)
PCP000395	0.885624	9.27e-23	6.98e-21	772.108	491.743	676.221	XM_008341829	Malus x domestica ADP-ribosylation factor 2 (LOC103403024), transcript variant X2
PCP002353	0.885904	3.52e-05	0.000454143	121.533	76.9563	74.8271	XM_008392634	Malus x domestica 40S ribosomal protein S16-like (LOC103453096)
PCP024879	0.887623	0.00301159	0.0223203	49.0927	30.9065	28.5889	XM_018651691.1	Pyrus x bretschneideri putative GDP-L-fucose ,synthase 2 (LOC103964461), transcript variant X2,
PCP037833	0.888608	9.93e-08	2.04e-06	170.906	108.575	135.801	XM_018650043.1	Pyrus x bretschneideri uncharacterized ,LOC103957923 (LOC103957923), transcript variant X3, mRNA
PCP009125	0.88915	0.00229116	0.0178432	56.3132	35.021	49.6321	XM_009375870.2	Pyrus x bretschneideri guanylate kinase ,2-like (LOC103963090), transcript variant X3, mRNA
PCP021207	0.88934	0.000750743	0.00679276	69.1941	43.2884	68.9596	XM_008389077	Malus x domestica mitochondrial import inner membrane translocase subunit TIM17-2-like (LOC103449748)
PCP008992	0.891051	0.000757433	0.00684463	70.7619	44.0703	86.7602	XM_009361159.2	Pyrus x bretschneideri ubiquitin-like ,modifier-activating enzyme 5 (LOC103950009), mRNA
PCP009105	0.892953	0.00211447	0.016636	54.8256	34.4331	44.9512	XM_009365978.2	Pyrus x bretschneideri Golgi apparatus ,membrane protein-like protein ECHIDNA (LOC103954174), mRNA
PCP001073	0.893087	1.64e-05	0.000227141	108.213	67.9646	83.2289	XM_018643168.1	Pyrus x bretschneideri clathrin light ,chain 1-like (LOC103928819), mRNA
PCP042766	0.894349	0.00357076	0.025814	47.5668	29.5869	47.0606	XM_009353831.1	Pyrus x bretschneideri succinate dehydrogenase ,assembly factor 4, mitochondrial-like (LOC103943523),
PCP002439	0.894495	0.00149639	0.0123859	56.6593	35.6253	35.3218	XM_009375280	Pyrus x bretschneideri probable xyloglucan galactosyltransferase GT14 (LOC103962562), transcript variant X1
PCP015527	0.897088	0.00567213	0.037916	42.039	26.0242	22.6606	XM_009351381.2	Pyrus x bretschneideri UDP-N-acetylglucosamine--dolichyl-phosphate ,N-acetylglucosaminephosphotransferase-like
PCP026280	0.898656	0.00239664	0.0185035	58.189	35.8864	141.077	XM_009364436	Pyrus x bretschneideri ethylene-responsive transcription factor ERF107-like (LOC103952761)
PCP009753	0.898691	0.00038546	0.00379992	72.7405	45.2557	107.87	XM_009358994	Pyrus x bretschneideri RNA polymerase II degradation factor 1-like (LOC103948005)
PCP016773	0.898783	0.00126725	0.0107207	57.1985	35.8057	59.0945	XM_008354674	Malus x domestica uncharacterized LOC103416428 (LOC103416428)
PCP035321	0.901624	0.00722436	0.0463166	37.1821	23.0971	24.8658	XM_009362903.2	Pyrus x bretschneideri ERAD-associated ,E3 ubiquitin-protein ligase HRD1B-like (LOC103951511), transcript
PCP024307	0.903071	6.92e-12	2.37e-10	403.263	253.421	371.093	XM_009378121	Pyrus x bretschneideri mitoferrin-like (LOC103965101)
PCP025396	0.904032	4.92e-05	0.000611413	111.496	69.5812	107.742	XM_009366443	Pyrus x bretschneideri uncharacterized LOC103954606 (LOC103954606)
PCP026970	0.905151	8.48e-11	2.53e-09	270.975	170.097	227.72	XM_009380470.2	Pyrus x bretschneideri 60S ribosomal ,protein L19-1 (LOC103967195), mRNA
PCP000811	0.906857	0.00581312	0.0387019	40.4814	25.1013	22.6057	XM_009340555.2	Pyrus x bretschneideri cytoplasmic ,60S subunit biogenesis factor REI1 homolog 1-like (LOC103931141),
PCP042889	0.90703	1.43e-12	5.16e-11	731.249	458.662	410.604	XM_009335914.1	Pyrus x bretschneideri 60S ribosomal ,protein L23 (LOC103927017), mRNA
PCP000318	0.907656	0.00101965	0.00887074	57.5152	35.3869	55.7639	XM_018647328.1	Pyrus x bretschneideri probable protein ,phosphatase 2C 60 (LOC103946616), transcript variant X2,
PCP007555	0.908102	7.5e-05	0.0008903	91.7094	57.0111	66.9172	XM_009369054	Pyrus x bretschneideri probable eukaryotic translation initiation factor 5-1 (LOC103956993)
PCP003769	0.910719	0.000308034	0.00311531	69.9654	43.0237	41.7966	XM_008355943	Malus x domestica eukaryotic translation initiation factor 2 subunit alpha-like (LOC103417786)
PCP010718	0.91183	5.13e-07	9.47e-06	209.708	130.899	144.379	XM_009347492	Pyrus x bretschneideri 60S ribosomal protein L12 (LOC103937543)
PCP020320	0.911955	0.00446042	0.0308735	45.5048	27.9924	24.1255	XM_009368912	Pyrus x bretschneideri probable protein phosphatase 2C 49 (LOC103956863)
PCP010163	0.912835	1.15e-06	2.01e-05	138.406	86.2014	101.357	XM_018651406	Pyrus x bretschneideri uncharacterized LOC103963270 (LOC103963270)
PCP021811	0.912853	0.00176882	0.0143045	53.5985	33.0788	94.214	XM_009340478	Pyrus x bretschneideri putative E3 ubiquitin-protein ligase XBAT31 (LOC103931066)
PCP021037	0.913069	0.00102303	0.0088893	64.4563	39.6362	37.1399	XM_009353229.2	Pyrus x bretschneideri uncharacterized ,protein At4g22758-like (LOC103943038), mRNA
PCP029103	0.913816	0.0024884	0.0190539	48.6311	29.7168	44.8269	XM_009377905	Pyrus x bretschneideri uncharacterized LOC103964909 (LOC103964909)
PCP009568	0.914246	4.83e-06	7.48e-05	147.672	91.6005	150.942	XM_009359255	Pyrus x bretschneideri uncharacterized LOC103948243 (LOC103948243), transcript variant X3
PCP007079	0.917855	0.000183676	0.00196106	74.7142	46.2269	101.809	XM_009337632	Pyrus x bretschneideri metal tolerance protein 11-like (LOC103928565)
PCP022143	0.918419	0.00486181	0.0331075	41.2122	25.0372	53.6582	XM_009352758	Pyrus x bretschneideri CBL-interacting serine/threonine-protein kinase 12 (LOC103942544)
PCP024591	0.922252	0.000341925	0.00341305	84.6691	51.9357	136.747	XM_009348777.2	Pyrus x bretschneideri binding partner ,of ACD11 1 (LOC103938739), transcript variant X3, mRNA
PCP002748	0.925342	1.42e-22	1.06e-20	1288.32	799.09	990.28	XM_008367198	Malus x domestica oxalate--CoA ligase-like (LOC103429050)
PCP028034	0.925609	0.00183275	0.0147658	50.1772	30.6774	38.5667	XM_018646861	Pyrus x bretschneideri protein transport protein SEC13 homolog B-like (LOC103944828), transcript variant X2
PCP031410	0.925792	9.08e-05	0.00105754	81.1727	49.6984	89.2267	XM_009350012.2	Pyrus x bretschneideri magnesium transporter ,MRS2-2-like (LOC103939914), mRNA
PCP029383	0.927946	6.37e-09	1.54e-07	217.382	134.108	207.587	XM_009336952	Pyrus x bretschneideri auxin-responsive protein IAA11-like (LOC103927963)
PCP006227	0.930259	0.00362425	0.0261129	44.6488	26.9741	38.8836	XM_009377682.2	Pyrus x bretschneideri methylsterol ,monooxygenase 2-2-like (LOC103964715), mRNA
PCP021227	0.931009	1.81e-05	0.000248983	110.785	67.8634	72.1349	XM_009354309.1	Pyrus x bretschneideri AP-4 complex ,subunit sigma (LOC103943933), mRNA
PCP038699	0.931343	7.15e-08	1.5e-06	171.053	105.534	118.318	XM_009356466	Pyrus x bretschneideri ATP synthase subunit O, mitochondrial-like (LOC103945876)
PCP014646	0.93261	0.000439174	0.00423798	62.9074	38.4014	57.5975	XR_001790310	Malus x domestica universal stress protein PHOS32-like (LOC103437506), transcript variant X3, misc_RNA.
PCP001701	0.933116	2.04e-11	6.61e-10	263.53	161.866	192.335	XM_009350744.2	Pyrus x bretschneideri uncharacterized ,LOC103940595 (LOC103940595), mRNA
PCP005114	0.934044	1.84e-13	7.28e-12	305.575	187.654	207.878	XM_009360375.2	Pyrus x bretschneideri luminal-binding ,protein 5-like (LOC103949272), mRNA
PCP001946	0.934249	4.82e-06	7.46e-05	110.766	67.5926	87.0834	XM_009372141.2	Pyrus x bretschneideri GTP-binding ,protein YPTM2 (LOC103959784), mRNA
PCP015419	0.935193	1.73e-08	3.98e-07	193.461	118.89	122.557	XM_009360700.2	Pyrus x bretschneideri probable sodium/metabolite ,cotransporter BASS3, chloroplastic (LOC103949579),
PCP040704	0.93609	0.00123372	0.0104659	52.3466	31.5384	42.3114	XM_008357523	Malus x domestica UDP-glycosyltransferase 76E2-like (LOC103419415)
PCP027773	0.937062	0.000127688	0.00143239	75.7278	45.9832	61.8286	XM_009361331	Pyrus x bretschneideri SRSF protein kinase 1 (LOC103950168)
PCP027772	0.937196	0.000723982	0.00660069	58.3461	35.4728	42.4497	XM_009361334	Pyrus x bretschneideri 54S ribosomal protein L19, mitochondrial (LOC103950170)
PCP010336	0.937244	7.8e-05	0.000921498	80.116	48.708	50.1971	XM_009351812	Pyrus x bretschneideri soluble inorganic pyrophosphatase 4-like (LOC103941606)
PCP011843	0.940613	4.08e-06	6.41e-05	113.608	69.184	107.893	XM_018650019	Pyrus x bretschneideri auxin-induced protein 15A-like (LOC103957876)
PCP000384	0.941864	0.00042897	0.00415445	62.3281	37.6579	45.6223	XM_008341852	Malus x domestica homeobox protein knotted-1-like 6 (LOC103403041), transcript variant X2
PCP011695	0.94379	0.00239865	0.0185123	44.7848	26.9116	37.8989	XM_009356325.2	Pyrus x bretschneideri alkaline ceramidase ,3-like (LOC103945700), mRNA
PCP000633	0.946819	1.36e-05	0.000191758	97.8446	59.4487	59.8917	XM_008379677	Malus x domestica 50S ribosomal protein L9, chloroplastic-like (LOC103440981)
PCP020699	0.947776	0.00112173	0.00963388	63.1699	38.4429	18.7496	XM_009347774.2	Pyrus x bretschneideri cold-shock protein ,CS120-like (LOC103937810), transcript variant X1, mRNA
PCP000388	0.948683	7.77e-05	0.000918265	157.52	95.4705	181.76	XR_001954345.1	Pyrus x bretschneideri ATP-citrate ,synthase alpha chain protein 2-like (LOC103961236), transcript
PCP012929	0.950665	0.00716638	0.0460963	36.1922	21.0918	30.3952	XM_009338878	Pyrus x bretschneideri fatty-acid-binding protein 2-like (LOC103929652), transcript variant X2
PCP020055	0.950667	2.77e-22	1.97e-20	1392.12	847.519	1046.61	XM_009339681	Pyrus x bretschneideri MADS-box protein CMB1-like (LOC103930356)
PCP029955	0.951342	0.0019072	0.0152342	46.1169	27.5237	23.2028	XM_008390006	Malus x domestica UDP-galactose transporter 1 (LOC103450640)
PCP030779	0.951808	1.3e-10	3.82e-09	234.532	142.218	297.931	XM_009351105	Pyrus x bretschneideri peroxisomal adenine nucleotide carrier 1 (LOC103940926)
PCP033404	0.953055	0.00251098	0.019159	45.3115	26.7532	43.2648	XM_009350012.2	Pyrus x bretschneideri magnesium transporter ,MRS2-2-like (LOC103939914), mRNA
PCP045034	0.95474	2.92e-07	5.62e-06	136.132	82.7215	100.011	XM_009351735	Pyrus x bretschneideri citrate synthase, glyoxysomal (LOC103941528)
PCP039836	0.954821	4.23e-11	1.31e-09	269.19	163.16	304.408	XM_008345417	Malus x domestica pseudouridine-5'-phosphatase-like (LOC103406436)
PCP016231	0.955105	0.00174395	0.014146	48.6587	29.1828	23.7046	XM_009337883.1	Pyrus x bretschneideri FBD-associated ,F-box protein At5g22730-like (LOC103928794), mRNA
PCP044284	0.955729	0.00305981	0.0226307	42.6857	25.2129	28.436	XM_009375363.2	Pyrus x bretschneideri bet1-like protein ,At4g14600 (LOC103962624), mRNA
PCP035884	0.956354	1.87e-07	3.72e-06	173.335	104.522	114.376	XM_009336923	Pyrus x bretschneideri malate dehydrogenase, mitochondrial (LOC103927940)
PCP000632	0.956935	3.81e-07	7.22e-06	158.959	95.9573	222.071	XM_009374219	Pyrus x bretschneideri zinc finger protein ZAT5-like (LOC103961644)
PCP027533	0.959166	1.15e-19	7.17e-18	495.309	299.521	313.857	XM_009345415	Pyrus x bretschneideri uncharacterized LOC103935626 (LOC103935626)
PCP013218	0.95987	0.000108734	0.00123787	76.1252	45.6466	60.9418	XM_009340068	Pyrus x bretschneideri peptide deformylase 1A, chloroplastic/mitochondrial (LOC103930700)
PCP003912	0.962603	0.00100716	0.00877985	51.7276	30.8502	32.6036	XM_009379825	Pyrus x bretschneideri uncharacterized LOC103966639 (LOC103966639)
PCP028045	0.962944	2.97e-05	0.000388682	106.127	63.3126	174.149	XM_009367079.2	Pyrus x bretschneideri ankyrin repeat ,domain-containing protein 30A-like (LOC103955205), transcript
PCP005805	0.96347	0.00747406	0.0476754	34.3952	20.5237	62.4254	XM_018649527.1	Pyrus x bretschneideri peroxidase 17-like ,(LOC103955654), mRNA
PCP000825	0.968597	3.83e-06	6.04e-05	111.856	66.6212	136.969	XM_008349140	Malus x domestica mitogen-activated protein kinase homolog NTF3 (LOC103410438)
PCP044170	0.970246	0.00600853	0.0397318	35.2288	20.5961	28.6591	XM_009353430.2	Pyrus x bretschneideri delta(24)-sterol ,reductase (LOC103943196), mRNA
PCP021918	0.972398	4.33e-06	6.75e-05	110.323	65.8688	105.605	XM_009375957.2	Pyrus x bretschneideri probable NAD(P)H ,dehydrogenase (quinone) FQR1-like 2 (LOC103963180), transcript
PCP005665	0.97295	0.00199203	0.0157826	45.6987	27.0988	42.6389	XM_009370664	Pyrus x bretschneideri transcription factor MYB1R1 (LOC103958408)
PCP023542	0.97747	5.2e-05	0.000642519	93.0666	55.0031	95.0293	XM_017323651	Malus x domestica F-box/kelch-repeat protein SKIP11-like (LOC103402912)
PCP023995	0.978287	0.00261937	0.0198729	41.6538	24.5606	90.1279	XM_008394899	Malus x domestica UDP-glycosyltransferase 74E1-like (LOC103455316)
PCP020292	0.97943	7.27e-09	1.75e-07	181.97	107.956	103.573	XM_009370168	Pyrus x bretschneideri dnaJ protein homolog (LOC103957942)
PCP029701	0.979493	0.0044873	0.0310296	36.7642	21.2491	29.0142	XM_009344841.2	Pyrus x bretschneideri calmodulin-binding ,receptor-like cytoplasmic kinase 2 (LOC103935086), mRNA
PCP034711	0.981364	0.000153934	0.00168628	71.888	42.2652	21.7499	XM_009377941.2	Pyrus x bretschneideri uncharacterized ,LOC103964940 (LOC103964940), transcript variant X1, mRNA
PCP012578	0.983152	0.000374857	0.0037073	65.4387	38.5958	40.0471	XM_009350440	Pyrus x bretschneideri alpha-amylase-like (LOC103940342)
PCP003810	0.983391	0.000670197	0.00616266	58.7489	34.5742	51.056	XM_009369722.2	Pyrus x bretschneideri probable WRKY ,transcription factor 17 (LOC103957537), mRNA
PCP015943	0.983996	0.000687608	0.00631018	99.1258	57.9994	54.783	XM_009352487.1	Pyrus x bretschneideri peroxidase 12-like ,(LOC103942300), mRNA
PCP030454	0.985039	7.27e-05	0.000864924	75.9169	44.9105	68.3052	XM_009362447	Pyrus x bretschneideri acetolactate synthase 1, chloroplastic-like (LOC103951139)
PCP021893	0.986474	4.84e-08	1.04e-06	161.271	95.2939	129.084	XM_009345830	Pyrus x bretschneideri probable N-succinyldiaminopimelate aminotransferase DapC (LOC103935994)
PCP019040	0.987365	0.00280352	0.0210176	47.6637	27.7657	26.6703	XM_008353585	Malus x domestica protein EDS1L-like (LOC103415247)
PCP035198	0.987505	9.81e-05	0.00113104	73.2007	42.9258	44.7298	XM_018651811.1	Pyrus x bretschneideri ATP synthase ,subunit delta', mitochondrial-like (LOC103964885), transcript
PCP026519	0.988513	0.00353435	0.0255767	40.3994	23.1692	1601.58	XM_009355455.2	Pyrus x bretschneideri uncharacterized ,LOC103944966 (LOC103944966), mRNA
PCP000852	0.989174	6.93e-09	1.67e-07	277.392	163.959	171.429	XM_009351836	Pyrus x bretschneideri beta-amylase 1, chloroplastic (LOC103941625)
PCP007718	0.990233	0.00674149	0.0437697	35.3674	20.158	20.9078	XM_008369462	Malus x domestica putative UDP-glucose flavonoid 3-O-glucosyltransferase 3 (LOC103431317)
PCP000329	0.990967	0.00623354	0.0410679	35.3731	20.4313	17.2517	XM_009357379	Pyrus x bretschneideri uncharacterized LOC103946627 (LOC103946627)
PCP015176	0.992583	0.000612461	0.00568532	57.3023	33.42	52.6271	XM_009347101	Pyrus x bretschneideri patatin-like protein 6 (LOC103937183)
PCP022090	0.993672	1.04e-11	3.49e-10	274.421	161.386	129.973	XM_009343601.2	Pyrus x bretschneideri probable serine/threonine-protein ,kinase DDB_G0282963 (LOC103933900), mRNA
PCP009370	0.993822	0.000924515	0.00815206	49.9538	29.1855	48.0968	XM_009373971	Pyrus x bretschneideri uncharacterized LOC103961431 (LOC103961431)
PCP020749	0.995131	7.37e-09	1.77e-07	169.186	99.2395	262.068	XM_009372911.2	Pyrus x bretschneideri syntaxin-22-like ,(LOC103960435), transcript variant X2, mRNA
PCP018278	0.996142	0.00215415	0.0169234	43.2048	25.0859	27.0686	XM_009337617.2	Pyrus x bretschneideri protein TIC ,20-I, chloroplastic (LOC103928549), transcript variant X2, mRNA
PCP024515	0.996303	0.000805265	0.00722216	50.4516	29.3833	35.7964	XM_009367278.2	Pyrus x bretschneideri sugar transporter ,ERD6-like 6 (LOC103955398), mRNA
PCP021268	0.99673	0.000451613	0.00434629	56.234	32.6181	58.7663	XM_008342360	Malus x domestica galactokinase-like (LOC103403520)
PCP009837	0.996984	2.04e-05	0.000279185	99.309	58.2991	222.631	XM_009344446	Pyrus x bretschneideri ethylene-responsive transcription factor 12-like (LOC103934664)
PCP020064	0.997227	0.00292131	0.0217337	40.1935	23.1164	38.7119	XM_009339826	Pyrus x bretschneideri protein LONGIFOLIA 2 (LOC103930478)
PCP017317	1.00261	1.81e-06	3.04e-05	107.101	62.4318	73.592	XM_009363834.2	Pyrus x bretschneideri hsp70-Hsp90 ,organizing protein 3-like (LOC103952268), mRNA
PCP042587	1.00329	0.00107296	0.00926316	48.4236	27.8653	57.3103	XM_009352287.2	Pyrus x bretschneideri peptidyl-prolyl ,cis-trans isomerase CYP21-1 (LOC103942085), mRNA
PCP012365	1.0045	5.07e-11	1.56e-09	241.26	141.093	203.831	XM_009348862	Pyrus x bretschneideri fatty acid hydroperoxide lyase, chloroplastic (LOC103938818)
PCP007244	1.00464	3.72e-06	5.89e-05	108.395	63.1528	124.482	XM_009355828.1	Pyrus x bretschneideri adenine phosphoribosyltransferase ,1-like (LOC103945278), mRNA
PCP006181	1.00518	3.6e-07	6.85e-06	127.604	74.0193	115.592	XM_018647501.1	Pyrus x bretschneideri uncharacterized ,LOC103947448 (LOC103947448), transcript variant X2, mRNA
PCP028432	1.00602	7.3e-07	1.32e-05	120.389	69.8761	53.0855	XM_009365284.2	Pyrus x bretschneideri carbonic anhydrase ,2 (LOC103953531), mRNA
PCP005199	1.00758	0.000367831	0.00364285	60.9076	35.0446	24.2865	XM_018650255	Pyrus x bretschneideri malate dehydrogenase, chloroplastic-like (LOC103958712), transcript variant X2
PCP013030	1.00799	0.00101151	0.00881421	47.7517	27.1269	24.6667	XM_009375385.2	Pyrus x bretschneideri pyridoxine/pyridoxamine ,5'-phosphate oxidase 1, chloroplastic (LOC103962639),
PCP003059	1.00813	0.000244365	0.00254327	61.3869	35.4499	58.9987	XM_008377890	Malus x domestica abscisic acid receptor PYL9-like (LOC103439337)
PCP019602	1.00855	0.00595995	0.0394957	32.3219	18.259	41.9263	XM_009364313	Pyrus x bretschneideri probable amino-acid acetyltransferase NAGS1, chloroplastic (LOC103952659), transcript variant X2
PCP041517	1.00944	6.8e-06	0.000102307	97.4809	56.2636	88.323	XM_009343510.2	Pyrus x bretschneideri protein NLP9-like ,(LOC103933819), mRNA
PCP018074	1.00949	0.00248862	0.0190539	40.241	23.1207	37.4077	XM_009362619.2	Pyrus x bretschneideri F-box/kelch-repeat ,protein At1g30090 (LOC103951283), mRNA
PCP009084	1.0095	3.6e-05	0.000463219	85.9281	49.6891	145.257	XM_009381223.2	Pyrus x bretschneideri zinc finger ,protein CONSTANS-LIKE 5-like (LOC103967895), transcript variant
PCP020370	1.01258	0.00271203	0.0204531	41.0075	23.1947	26.828	XM_009344456.2	Pyrus x bretschneideri probable calcium-binding ,protein CML48 (LOC103934707), mRNA
PCP002320	1.01469	0.00763586	0.0485202	40.2339	22.672	21.4432	XM_009356413	Pyrus x bretschneideri linoleate 13S-lipoxygenase 2-1, chloroplastic-like (LOC103945829)
PCP023734	1.01534	1.35e-05	0.000190439	85.7455	49.3299	57.5786	XM_018644995.1	Pyrus x bretschneideri RHOMBOID-like ,protein 2 (LOC103937238), transcript variant X3, mRNA
PCP013100	1.01849	0.00189014	0.0151375	56.2374	32.4179	40.5504	XM_008363532	Malus x domestica probable 6-phosphogluconolactonase 1 (LOC103425456)
PCP020240	1.01863	1.19e-11	3.97e-10	503.717	292.203	346.445	XM_009356808	Pyrus x bretschneideri 60S ribosomal protein L10 (LOC103946161)
PCP018714	1.01914	7.21e-13	2.7e-11	273.932	158.593	303.833	XM_009345685	Pyrus x bretschneideri heat stress transcription factor A-6b-like (LOC103935870)
PCP015284	1.02263	7.02e-06	0.000105189	90.5727	51.8944	90.5522	XM_009353288.2	Pyrus x bretschneideri ras-related ,protein RIC2 (LOC103943089), mRNA
PCP015031	1.02271	8.29e-08	1.72e-06	136.44	78.731	126.555	XM_009365564.2	Pyrus x bretschneideri probable CCR4-associated ,factor 1 homolog 7 (LOC103953769), mRNA
PCP006168	1.02286	9.85e-05	0.0011357	68.4546	39.377	77.5267	***** No hits found *****,
PCP032434	1.02767	3.04e-05	0.000397096	76.0069	43.5592	110.981	XM_009362071.2	Pyrus x bretschneideri sphinganine ,C4-monooxygenase 1-like (LOC103950829), mRNA
PCP001868	1.02848	0.00244995	0.0188271	78.5401	44.1616	18.966	XM_018649988.1	Pyrus x bretschneideri extensin-3-like ,(LOC108865332), transcript variant X1, mRNA
PCP028626	1.02961	1.78e-09	4.59e-08	179.056	102.559	685.613	XM_009345109	Pyrus x bretschneideri LOB domain-containing protein 41-like (LOC103935351)
[truncated: 1,397 more rows]
