# Supplementary material for: Investigation of the transcriptomic and metabolic changes associated with superficial scald physiology impaired by lovastatin and 1-methylcyclopropene in pear fruit (cv. “Blanquilla”)
Source: Hortic Res. 2020 Apr 1;7:49. doi: 10.1038/s41438-020-0272-x (PMC7109095; doi:10.1038/s41438-020-0272-x)
Supplement: Supplementary file 5 — Table_s2 [file 41438_2020_272_MOESM5_ESM.xlsx]

## Sheet: Sheet1
Gene	log2FoldChange	pvalue	padj	BL_CT	BL_1-MCP	BL_LOV	NCBI	Annotation
PCP018290	-6.37864	5.2511e-15	1.80535e-13	3.66456	209.031	0.471936	XM_008378962	Malus x domestica protein WALLS ARE THIN 1-like (LOC103440285)
PCP017287	-5.99417	1.51566e-68	3.10435e-66	7.94971	500.028	5.66595	XM_009336816.2	Pyrus x bretschneideri probable aquaporin ,PIP2-2 (LOC103927853), mRNA
PCP005141	-5.5	3.51091e-12	9.79645e-11	0.198889	69.6121	0.327068	XM_009369418	Pyrus x bretschneideri protein FANTASTIC FOUR 1-like (LOC103957274)
PCP035462	-5.25413	1.22099e-45	1.45109e-43	14.3074	304.17	5.66703	XM_009381288	Pyrus x bretschneideri NADP-dependent D-sorbitol-6-phosphate dehydrogenase-like (LOC103967955)
PCP003744	-5.09677	2.20334e-10	5.19863e-09	2.40489	75.3945	0.65894	XM_008376346	Malus x domestica peroxidase 4-like (LOC103437839)
PCP024382	-4.9235	6.79818e-111	2.78479e-108	26.7096	591.187	16.1527	XM_009358786	Pyrus x bretschneideri uncharacterized LOC103947825 (LOC103947825)
PCP029149	-4.83879	6.10808e-19	2.56207e-17	0.367559	103.541	1.88574	XM_009354549.2	Pyrus x bretschneideri GDSL esterase/lipase ,At5g45950 (LOC103944138), mRNA
PCP013305	-4.7356	1.05047e-62	1.92617e-60	24.5813	378.486	11.175	XM_009381288	Pyrus x bretschneideri NADP-dependent D-sorbitol-6-phosphate dehydrogenase-like (LOC103967955)
PCP018798	-4.7316	7.84846e-41	7.95297e-39	16.9329	202.267	5.81373	XM_009381121	Pyrus x bretschneideri thaumatin-like protein 1 (LOC103967808)
PCP024557	-4.716	3.80575e-09	8.01665e-08	0.8138	57.0261	0.848991	XM_009379548	Pyrus x bretschneideri uncharacterized LOC103966390 (LOC103966390)
PCP005877	-4.60991	4.62091e-11	1.15391e-09	1.25452	61.0049	0.694031	XM_009348635	Pyrus x bretschneideri protein ASPARTIC PROTEASE IN GUARD CELL 1 (LOC103938608)
PCP012413	-4.5358	3.14655e-31	2.3211e-29	10.2404	151.044	4.52901	XM_009351897	Pyrus x bretschneideri cytochrome P450 71A6-like (LOC103941696)
PCP017473	-4.33293	1.74972e-08	3.38674e-07	0	31.0887	0.043099	XM_009350465.2	Pyrus x bretschneideri GDSL esterase/lipase ,LTL1-like (LOC103940363), mRNA
PCP043059	-4.31815	2.4009e-46	2.94424e-44	88.7258	234.571	9.14841	XM_009339969.2	Pyrus x bretschneideri dormancy-associated ,protein homolog 3 (LOC103930608), transcript variant
PCP002049	-4.2419	3.17729e-08	6.0209e-07	0.484271	28.4994	0.264022	XM_009352576.2	Pyrus x bretschneideri brassinosteroid-related ,acyltransferase 1-like (LOC103942391), mRNA
PCP009527	-4.22711	6.62975e-37	5.93686e-35	10.4866	178.012	7.24898	XM_009347941.2	Pyrus x bretschneideri major allergen ,Pru ar 1-like (LOC103937955), mRNA
PCP032325	-4.21352	2.49726e-126	1.11813e-123	34.9004	591.508	27.9633	XM_009358786	Pyrus x bretschneideri uncharacterized LOC103947825 (LOC103947825)
PCP038012	-4.13846	6.28073e-08	1.15605e-06	0	26.1463	0	XM_018651208.1	Pyrus x bretschneideri ent-kaurenoic ,acid oxidase 2-like (LOC108868325), mRNA
PCP039709	-4.11065	9.00211e-128	4.12661e-125	36.9793	595.267	29.5797	XM_009358786	Pyrus x bretschneideri uncharacterized LOC103947825 (LOC103947825)
PCP013813	-4.10569	6.12809e-16	2.20944e-14	7.08071	74.6625	2.47243	XM_009364326.2	Pyrus x bretschneideri phytosulfokines ,3 (LOC103952672), mRNA
PCP019416	-4.022	6.92678e-44	7.66444e-42	39.6373	194.154	9.51196	XM_009377170	Pyrus x bretschneideri cytochrome P450 78A6-like (LOC103964254)
PCP003791	-4.00506	8.79293e-17	3.37232e-15	11.2948	74.4261	3.26442	XM_009368799.2	Pyrus x bretschneideri aquaporin PIP2-2 ,(LOC103956770), mRNA
PCP031455	-3.96695	2.12649e-08	4.08596e-07	0.675474	39.1735	1.11691	XM_009354533.2	Pyrus x bretschneideri GDSL esterase/lipase ,At5g45910-like (LOC103944122), mRNA
PCP023750	-3.94213	6.49849e-11	1.60817e-09	50.5768	49.419	1.81749	XM_009344693	Pyrus x bretschneideri uncharacterized LOC103934926 (LOC103934926)
PCP002264	-3.93628	2.70735e-08	5.17108e-07	1.18846	38.2268	0.811403	XM_009376088	Pyrus x bretschneideri transcription repressor OFP4-like (LOC103963291)
PCP025002	-3.91416	4.18405e-66	8.05555e-64	27.0078	356.106	19.9206	XM_018652474	Pyrus x bretschneideri DNA-damage-repair/toleration protein DRT100-like (LOC103967843)
PCP022594	-3.88245	2.72978e-110	1.09493e-107	72.4443	485.094	28.8132	XM_009337351	Pyrus x bretschneideri probable cysteine protease RD19C (LOC103928316)
PCP011513	-3.86452	3.63409e-07	6.02126e-06	1.34002	22.1016	0.345372	XM_009343512	Pyrus x bretschneideri bZIP transcription factor 2-like (LOC103933825)
PCP013620	-3.8253	7.58258e-08	1.38377e-06	2.12104	36.1358	1.19998	XM_018649895	Pyrus x bretschneideri uncharacterized LOC103957459 (LOC103957459)
PCP011593	-3.82386	4.4791e-16	1.63017e-14	0.953197	70.9734	3.17386	XM_009380052	Pyrus x bretschneideri protein trichome birefringence-like 19 (LOC103966833)
PCP041224	-3.82329	2.94954e-06	4.28989e-05	1.73104	25.8672	0.75157	XM_009353941.2	Pyrus x bretschneideri CASP-like protein ,1E2 (LOC103943619), mRNA
PCP013307	-3.80988	8.69773e-08	1.57385e-06	2.61334	35.8656	1.42616	XM_009381285	Pyrus x bretschneideri NADP-dependent D-sorbitol-6-phosphate dehydrogenase-like (LOC103967952)
PCP004439	-3.78766	5.84073e-07	9.35538e-06	0.196436	21.037	0.366599	XM_009364138	Pyrus x bretschneideri serine/threonine-protein kinase-like protein CCR4 (LOC103952538)
PCP001119	-3.72698	5.03526e-22	2.5115e-20	6.06045	94.411	5.54086	XM_009381040	Pyrus x bretschneideri formamidase-like (LOC103967744), transcript variant X1
PCP028363	-3.71109	6.85412e-45	7.8549e-43	23.0434	226.026	14.3064	NM_001302328.1 Pyrus x bretschneideri 8-hydroxygeraniol dehydrogenase-like ,(SAD), mRNA
PCP008473	-3.70996	9.38569e-07	1.45963e-05	0.0502907	20.0908	0.0544407	NM_001319805.1 Pyrus x bretschneideri ornithine decarboxylase-like ,(LOC103927899), mRNA
PCP002905	-3.68674	1.47248e-09	3.20698e-08	1.24662	40.9883	1.73309	XM_018651546	Pyrus x bretschneideri cytochrome P450 86A22 (LOC103963865)
PCP014532	-3.63511	2.48751e-267	4.35382e-264	193.871	4958.18	356.996	XM_008356432	Malus x domestica dehydrin DHN1-like (LOC103418302), transcript variant X1
PCP007916	-3.59955	4.82541e-37	4.36167e-35	15.3701	171.939	11.8819	XM_009374620.2	Pyrus x bretschneideri 21 kDa protein-like ,(LOC103961966), mRNA
PCP005389	-3.5408	1.18132e-30	8.48655e-29	3.53134	134.183	9.31705	XM_017326810	Malus x domestica uncharacterized mitochondrial protein AtMg00810-like (LOC108171117)
PCP017009	-3.48262	7.64921e-45	8.71422e-43	50.4918	194.649	14.5635	XM_018648197.1	Pyrus x bretschneideri 21 kDa protein ,(LOC103950240), transcript variant X2, mRNA
PCP022819	-3.48143	1.16084e-05	0.000151625	4.0212	24.2906	0.754921	XM_009367750.2	Pyrus x bretschneideri aspartic proteinase-like ,(LOC103955847), transcript variant X3, mRNA
PCP021875	-3.44128	4.56064e-06	6.38126e-05	0.927904	17.0764	0.404896	XM_009354267	Pyrus x bretschneideri uncharacterized LOC103943894 (LOC103943894)
PCP029336	-3.39815	9.31006e-16	3.30104e-14	4.75204	67.5828	4.80504	XM_018647187	Pyrus x bretschneideri probable inactive leucine-rich repeat receptor-like protein kinase At3g03770 (LOC103946122)
PCP022849	-3.37256	3.57189e-20	1.60302e-18	7.87398	89.5017	6.37022	XM_008383645	Malus x domestica E3 ubiquitin-protein ligase MARCH8-like (LOC103444687)
PCP039623	-3.36609	6.96852e-06	9.40562e-05	2.5999	16.2426	0.233851	XM_009336199.2	Pyrus x bretschneideri disease resistance ,response protein 206-like (LOC103927296), mRNA
PCP012493	-3.35752	1.93052e-41	2.0091e-39	9.73876	186.156	15.3224	XM_009359175	Pyrus x bretschneideri tRNA wybutosine-synthesizing protein 2/3/4 (LOC103948175)
PCP000891	-3.35147	3.00641e-06	4.36519e-05	19.4393	25.8841	1.05949	XM_009377296	Pyrus x bretschneideri F-box/kelch-repeat protein At1g15670-like (LOC103964362)
PCP029231	-3.34819	9.96309e-15	3.38306e-13	12.1193	65.551	4.92109	XM_008355376	Malus x domestica translation initiation factor IF-2-like (LOC103417185)
PCP044487	-3.3022	2.55667e-20	1.16093e-18	2.48416	88.3223	6.855	XM_009366643	Pyrus x bretschneideri tubulin beta chain-like (LOC103954814)
PCP024139	-3.29168	4.28427e-05	0.000506354	0.523971	18.2657	0.377916	XM_009368847.2	Pyrus x bretschneideri uncharacterized ,LOC103956802 (LOC103956802), mRNA
PCP016816	-3.27504	1.35536e-10	3.25372e-09	16.505	44.6677	2.8917	XM_009347006	Pyrus x bretschneideri ubiquinol oxidase, mitochondrial-like (LOC103937089)
PCP029997	-3.27231	1.95656e-39	1.88348e-37	19.2229	175.142	15.4786	XM_009371229	Pyrus x bretschneideri 1-aminocyclopropane-1-carboxylate oxidase homolog 1-like (LOC103958907)
PCP030833	-3.2528	1.44318e-191	1.15773e-188	303.598	1343.69	126.057	XM_009355622.2	Pyrus x bretschneideri asparagine synthetase ,[glutamine-hydrolyzing]-like (LOC103945091), transcript
PCP021658	-3.25045	4.21905e-05	0.000499258	0.241013	21.1587	0.563149	XM_009366643	Pyrus x bretschneideri tubulin beta chain-like (LOC103954814)
PCP027480	-3.24998	3.86626e-11	9.70031e-10	2.65866	46.9788	3.32041	XM_009370389	Pyrus x bretschneideri CAP-Gly domain-containing linker protein 1-like (LOC103958151), transcript variant X3
PCP029207	-3.23218	5.66979e-05	0.000653655	0.63648	17.749	0.409829	XM_009379743.2	Pyrus x bretschneideri CASP-like protein ,1F2 (LOC103966571), mRNA
PCP024497	-3.21762	2.14269e-11	5.50043e-10	11.3927	49.8287	3.7692	XR_001953810.1	Pyrus x bretschneideri glucose-1-phosphate ,adenylyltransferase large subunit, chloroplastic/amyloplastic-like
PCP029983	-3.18537	1.87605e-05	0.000237161	0.210705	14.575	0.179761	XM_009381004	Pyrus x bretschneideri fasciclin-like arabinogalactan protein 8 (LOC103967710)
PCP021027	-3.17814	1.75486e-155	1.16505e-152	120.06	3239.19	319.216	XM_009353211.2	Pyrus x bretschneideri MLP-like protein ,328 (LOC103943021), transcript variant X2, mRNA
PCP017906	-3.17161	6.45598e-12	1.74085e-10	4.02601	51.7047	4.0804	XM_009362362	Pyrus x bretschneideri peroxidase 42-like (LOC103951047)
PCP025826	-3.12843	2.91759e-16	1.07404e-14	4.62294	72.1994	6.54106	XM_009359025	Pyrus x bretschneideri probable pectinesterase/pectinesterase inhibitor 34 (LOC103948035)
PCP017342	-3.11797	1.46108e-22	7.50139e-21	10.4517	103.026	9.73106	XM_008365099	Malus x domestica linoleate 13S-lipoxygenase 2-1, chloroplastic-like (LOC103427024), partial mRNA.
PCP000299	-3.0858	6.09198e-16	2.20054e-14	4.82371	69.6961	6.47757	XM_008367147	Malus x domestica GDSL esterase/lipase At5g14450-like (LOC103429006)
PCP010690	-3.08269	3.24447e-05	0.00039139	0.2008	13.531	0.291961	XM_009380995	Pyrus x bretschneideri receptor-like protein kinase HAIKU2 (LOC103967699)
PCP013105	-3.08247	2.70687e-07	4.55555e-06	1.30739	30.3121	1.88451	XM_009358168.2	Pyrus x bretschneideri protein BIG ,GRAIN 1-like E (LOC103947275), mRNA
PCP022851	-3.07652	2.9808e-38	2.77243e-36	9.40373	174.439	17.9432	XM_009346078	Pyrus x bretschneideri 18.5 kDa class I heat shock protein-like (LOC103936226)
PCP000359	-3.07406	2.33596e-05	0.000291205	1.81628	21.9395	1.2033	XM_009371788	Pyrus x bretschneideri aspartic proteinase PCS1-like (LOC103959443)
PCP025900	-3.07079	1.78561e-20	8.14651e-19	46.4929	90.4499	8.79508	XM_009339969.2	Pyrus x bretschneideri dormancy-associated ,protein homolog 3 (LOC103930608), transcript variant
PCP001828	-3.05509	0.000114881	0.00123426	7.2823	18.0565	0.663455	XM_009357917	Pyrus x bretschneideri leucoanthocyanidin reductase-like (LOC103947071)
PCP027939	-3.05146	1.15478e-12	3.33829e-11	59.8408	56.6187	4.77678	XM_009368778.2	Pyrus x bretschneideri cytokinin riboside ,5'-monophosphate phosphoribohydrolase LOG1 (LOC103956750),
PCP010318	-3.05021	2.13338e-08	4.09511e-07	1.87806	35.2261	2.61047	XM_018647062.1	Pyrus x bretschneideri repetitive proline-rich ,cell wall protein 2 (LOC103945574), mRNA
PCP015781	-3.04922	2.53162e-05	0.000313046	0.344885	21.0104	1.1649	XM_009367817.2	Pyrus x bretschneideri isoeugenol synthase ,1-like (LOC103955902), transcript variant X2, mRNA
PCP042476	-3.03568	6.91861e-06	9.34765e-05	3.59415	23.9036	1.40814	XM_008388412	Malus x domestica BTB/POZ domain-containing protein At1g03010-like (LOC103449127), transcript variant X2
PCP014261	-3.0321	8.35489e-47	1.04452e-44	79.5724	311.626	33.2293	XM_009348584	Pyrus x bretschneideri uncharacterized LOC103938567 (LOC103938567)
PCP019173	-3.02708	1.46565e-35	1.24859e-33	25.8335	293.083	30.7232	XM_008385924	Malus x domestica major latex allergen Hev b 5-like (LOC103446786)
PCP044484	-3.02651	4.52551e-07	7.36514e-06	1.98226	28.8732	1.87344	XM_009356972	Pyrus x bretschneideri potassium channel AKT2/3 (LOC103946311), transcript variant X2
PCP021028	-3.00422	1.61354e-10	3.85906e-09	1.50729	45.7029	3.95795	XM_009353218	Pyrus x bretschneideri MLP-like protein 43 (LOC103943026)
PCP013654	-2.99269	2.19282e-14	7.32956e-13	18.2714	65.963	6.41961	XM_009356245.2	Pyrus x bretschneideri uncharacterized ,LOC103945650 (LOC103945650), mRNA
PCP024146	-2.99034	3.80074e-05	0.0004531	0.0897397	20.1007	0.706756	XM_009368922.2	Pyrus x bretschneideri protein RALF-like ,34 (LOC103956869), mRNA
PCP020491	-2.98974	2.11224e-26	1.26688e-24	8.31323	120.026	12.7271	XR_665557.2	Pyrus x bretschneideri glucan endo-1,3-beta-glucosidase ,11-like (LOC103935954), transcript variant
PCP012414	-2.98617	1.38117e-08	2.72177e-07	1.11218	36.5964	2.88615	XM_018646098.1	Pyrus x bretschneideri uncharacterized ,LOC103941689 (LOC103941689), transcript variant X1, mRNA
PCP009938	-2.9826	9.48792e-13	2.75107e-11	6.008	56.1991	5.58084	XR_664329	Pyrus x bretschneideri uncharacterized LOC103928330 (LOC103928330), ncRNA.
PCP003305	-2.96572	1.3778e-12	3.95333e-11	3.26137	55.6407	5.26948	XM_009362103	Pyrus x bretschneideri probable LRR receptor-like serine/threonine-protein kinase At1g14390 (LOC103950857)
PCP013060	-2.95763	4.5529e-05	0.000535147	3.228	19.8953	0.904494	XM_009358079.2	Pyrus x bretschneideri cell division ,topological specificity factor homolog, chloroplastic (LOC103947217),
PCP001424	-2.91264	7.73885e-05	0.000867265	0.311026	12.3689	0	XM_009380106.2	Pyrus x bretschneideri dormancy-associated ,protein homolog 4-like (LOC103966879), transcript variant
PCP026504	-2.88899	2.12947e-05	0.000267266	5.5187	21.0182	1.47643	XM_009343148.2	Pyrus x bretschneideri uncharacterized ,LOC103933451 (LOC103933451), mRNA
PCP001686	-2.88317	6.69804e-07	1.06576e-05	4.53812	29.1143	2.34176	XM_009350898	Pyrus x bretschneideri probable aspartyl protease At4g16563 (LOC103940732)
PCP021215	-2.88216	6.78819e-21	3.17216e-19	8.03545	95.1966	10.5301	XM_008364811	Malus x domestica probable glutamate carboxypeptidase 2 (LOC103426731)
PCP043652	-2.87807	2.40132e-05	0.000298083	0.411407	21.3987	1.03428	XM_009346285	Pyrus x bretschneideri WAT1-related protein At3g28050-like (LOC103936449)
PCP032178	-2.87489	8.17595e-07	1.28604e-05	4.49582	28.9383	2.1767	XM_009347990	Pyrus x bretschneideri isoaspartyl peptidase/L-asparaginase 1-like (LOC103937997)
PCP014123	-2.87293	1.67476e-09	3.6311e-08	6.20595	41.6213	4.0511	XM_009339646.2	Pyrus x bretschneideri inositol oxygenase ,1-like (LOC103930318), transcript variant X2, mRNA
PCP017198	-2.87131	2.01174e-14	6.74773e-13	10.1759	65.3116	7.09339	XM_009366864.2	Pyrus x bretschneideri GDSL esterase/lipase ,At2g04570-like (LOC103955006), mRNA
PCP013108	-2.86966	8.07606e-05	0.000900338	2.79291	18.7249	1.14125	XM_009358169.2	Pyrus x bretschneideri uncharacterized ,LOC103947276 (LOC103947276), mRNA
PCP019616	-2.86788	7.89723e-07	1.24322e-05	1.40048	28.4582	2.14716	XM_009367176	Pyrus x bretschneideri transcription factor MYB86-like (LOC103955301)
PCP031749	-2.84982	4.69785e-10	1.0742e-08	3.18832	46.4951	4.55786	XM_009354011.2	Pyrus x bretschneideri late embryogenesis ,abundant protein Lea5-D (LOC103943672), mRNA
PCP008584	-2.83722	9.5304e-05	0.00104612	1.18991	17.958	1.02611	XM_009360983.2	Pyrus x bretschneideri probable pectate ,lyase 5 (LOC103949854), mRNA
PCP014610	-2.83722	9.5304e-05	0.00104612	0.739251	17.9426	0.995679	XM_009369181.2	Pyrus x bretschneideri ethylene-responsive ,transcription factor TINY (LOC103957094), mRNA
PCP007509	-2.83039	0.000100473	0.0010935	0.0787287	17.9959	1.06085	XM_009360014	Pyrus x bretschneideri chitinase 2-like (LOC103948925)
PCP003346	-2.81229	1.97339e-173	1.51975e-170	1319.19	2660.18	339.897	XM_009362050	Pyrus x bretschneideri expansin-A1 (EXP5)
PCP013400	-2.80849	3.86896e-43	4.23234e-41	25.1463	205.986	25.5174	XM_018644140.1	Pyrus x bretschneideri E3 ubiquitin-protein ,ligase EL5-like (LOC103933833), mRNA
PCP032923	-2.80707	5.10806e-06	7.10588e-05	9.00205	25.4764	1.90708	XM_009370973.1	Pyrus x bretschneideri transcription ,factor SCREAM2-like (LOC103958674), transcript variant X3,
PCP017445	-2.78875	0.000140331	0.00148613	0	11.785	0	XM_009343391.1	Pyrus x bretschneideri flavonol synthase/flavanone ,3-hydroxylase (LOC103933697), mRNA
PCP033092	-2.78581	1.00211e-09	2.2202e-08	3.00434	44.451	4.62597	XM_009371035.2	Pyrus x bretschneideri HVA22-like protein ,a (LOC103958728), mRNA
PCP027358	-2.78329	0.000146703	0.00154174	1.70465	11.1353	0.362914	XM_008372155	Malus x domestica homeobox protein knotted-1-like 1 (LOC103433870)
PCP044258	-2.77816	2.9158e-08	5.54723e-07	2.11591	36.5413	3.80407	XM_009364791	Pyrus x bretschneideri probable polygalacturonase (LOC103953071), transcript variant X2
PCP031997	-2.778	0.000150167	0.00157385	0	11.1746	0	XM_009379393.2	Pyrus x bretschneideri uncharacterized ,LOC103966234 (LOC103966234), mRNA
PCP027137	-2.77575	1.20629e-15	4.26143e-14	4.89429	73.4571	8.58288	XM_009377926.2	Pyrus x bretschneideri serine/threonine-protein ,kinase CTR1 (LOC103964928), transcript variant
PCP017220	-2.77563	2.69535e-48	3.55436e-46	32.7022	239.547	30.3588	XM_009361932	Pyrus x bretschneideri granule-bound starch synthase 1, chloroplastic/amyloplastic-like (LOC103950708)
PCP017967	-2.77343	0.00015319	0.00159944	0.0141597	11.3953	0.0554917	XM_018651546.1	Pyrus x bretschneideri cytochrome P450 ,86A22 (LOC103963865), mRNA
PCP034191	-2.76463	2.34788e-06	3.46654e-05	3.30701	26.714	2.36103	XM_009351549	Pyrus x bretschneideri glutamate decarboxylase-like (LOC103941354)
PCP028568	-2.75275	0.000158765	0.00165138	0.37741	16.8882	0.779443	XM_009345221	Pyrus x bretschneideri subtilisin-like protease SBT1.3 (LOC103935454)
PCP016799	-2.7341	9.82244e-06	0.000129351	1.13473	24.0906	1.77637	XM_008361670	Malus x domestica GRF1-interacting factor 1-like (LOC103423582)
PCP007265	-2.73172	3.41667e-05	0.000409341	5.44943	28.1162	1.94564	XM_009348528.2	Pyrus x bretschneideri glycerophosphodiester ,phosphodiesterase GDPD1, chloroplastic-like (LOC103938517),
PCP006951	-2.72969	4.34074e-07	7.0884e-06	7.86667	30.9994	2.87152	XM_009367362.2	Pyrus x bretschneideri uncharacterized ,WD repeat-containing protein alr3466-like (LOC103955463),
PCP027253	-2.72355	0.000188686	0.00193335	7.52888	16.7687	0.898556	XM_018649614.1	Pyrus x bretschneideri UDP-glycosyltransferase ,74F2 (LOC103956027), transcript variant X2, mRNA
PCP018293	-2.7228	6.37586e-105	2.31612e-102	52.3155	552.075	74.6244	XM_009337351	Pyrus x bretschneideri probable cysteine protease RD19C (LOC103928316)
PCP014112	-2.71809	1.91533e-14	6.43559e-13	6.49551	68.1621	8.43453	XM_009348591	Pyrus x bretschneideri zinc finger protein 7-like (LOC103938573)
PCP001809	-2.70315	3.11151e-05	0.000377241	3.24368	20.9412	1.64265	XM_009358168.2	Pyrus x bretschneideri protein BIG ,GRAIN 1-like E (LOC103947275), mRNA
PCP027636	-2.69706	1.32183e-34	1.08757e-32	20.9551	199.544	26.7365	XM_009340670	Pyrus x bretschneideri asparagine synthetase [glutamine-hydrolyzing] (LOC103931235)
PCP000331	-2.68908	6.00611e-211	5.50646e-208	125.454	1371.31	191.154	XM_009357380	Pyrus x bretschneideri probable aquaporin PIP2-8 (LOC103946629)
PCP018284	-2.68505	0.000234289	0.00235426	0	10.5932	0.0788013	XM_008378967	Malus x domestica beta-galactosidase 5-like (LOC103440292)
PCP009064	-2.67003	1.54015e-05	0.000197551	2.06639	22.4152	2.36034	NM_001302278	Pyrus x bretschneideri beta-galactosidase 8-like (GAL6)
PCP029024	-2.6657	0.00024798	0.00248019	0	11.0354	0.0879493	XM_009375398	Pyrus x bretschneideri transport inhibitor response 1-like protein (LOC103962651)
PCP003566	-2.66249	2.09254e-13	6.38473e-12	13.7053	63.4728	8.15388	XM_009351699.2	Pyrus x bretschneideri protein qua-1 ,(LOC103941500), transcript variant X1, mRNA
PCP010108	-2.65465	5.63552e-11	1.3982e-09	1.93878	51.7956	6.55185	XM_009357460.2	Pyrus x bretschneideri ethylene-responsive ,transcription factor SHINE 2-like (LOC103946697), mRNA
PCP021495	-2.65286	0.00028786	0.00282763	0.664084	15.8545	0.896764	XM_009372248.2	Pyrus x bretschneideri photosystem ,II reaction center Psb28 protein-like (LOC103959875), mRNA
PCP009074	-2.65006	2.58604e-27	1.58564e-25	21.1188	134.18	18.2191	XR_664144.2	Pyrus x bretschneideri uncharacterized ,LOC103927036 (LOC103927036), ncRNA
PCP026058	-2.6394	2.48927e-05	0.000308205	1.16819	22.8335	2.04532	XM_018646733	Pyrus x bretschneideri uncharacterized LOC103944436 (LOC103944436)
PCP027546	-2.63656	0.00030983	0.00302646	0.672607	15.6502	1.38368	XM_009381246	Pyrus x bretschneideri ferric reduction oxidase 6-like (LOC103967917)
PCP002044	-2.63481	1.3354e-06	2.0389e-05	3.85811	28.3843	2.9495	XM_008349271	Malus x domestica U-box domain-containing protein 7-like (LOC103410586)
PCP006957	-2.62889	1.60496e-06	2.42545e-05	11.0849	28.3138	3.06897	XM_009367364	Pyrus x bretschneideri transmembrane protein 147-like (LOC103955465)
PCP010229	-2.62431	6.17647e-07	9.85217e-06	1.75894	30.4375	3.65799	XM_017331298	Malus x domestica uncharacterized LOC108172991 (LOC108172991)
PCP028047	-2.62389	3.99981e-06	5.65406e-05	2.57305	26.1483	2.55769	XM_009335398	Pyrus x bretschneideri protein NRT1/ PTR FAMILY 6.3-like (LOC103926588)
PCP001194	-2.61961	1.71703e-25	9.92732e-24	8.98432	124.396	17.3351	XM_009362024.2	Pyrus x bretschneideri respiratory ,burst oxidase homolog protein C-like (LOC103950783), mRNA
PCP013812	-2.61689	1.23255e-07	2.19725e-06	10.8243	35.4274	4.05142	XM_009364327	Pyrus x bretschneideri bZIP transcription factor 11 (LOC103952673)
PCP005413	-2.60585	0.000367881	0.00352906	1.07354	15.2353	0.719417	XM_018647431.1	Pyrus x bretschneideri uncharacterized ,LOC103947043 (LOC103947043), transcript variant X2, mRNA
PCP017754	-2.60385	2.33105e-19	1.00853e-17	13.2832	94.1846	13.0973	XM_009346388	Pyrus x bretschneideri protein STRICTOSIDINE SYNTHASE-LIKE 5-like (LOC103936537)
PCP009848	-2.59748	4.46048e-83	1.28176e-80	53.7802	757.609	111.609	XM_009343287	Pyrus x bretschneideri embryonic protein DC-8-like (LOC103933563), transcript variant X1
PCP007525	-2.59525	1.25825e-19	5.55621e-18	51.122	95.7852	13.6183	XR_668727	Pyrus x bretschneideri 50S ribosomal protein L1, chloroplastic-like (LOC103957594), transcript variant X2, misc_RNA.
PCP001471	-2.59471	2.78877e-12	7.86123e-11	6.66139	60.8544	7.92551	XM_009361218.2	Pyrus x bretschneideri GDSL esterase/lipase ,At3g48460 (LOC103950064), mRNA
PCP011858	-2.58371	0.000375111	0.00359125	0.461973	9.90903	0.275335	XM_008385581	Malus x domestica PAP-specific phosphatase HAL2-like (LOC103446461)
PCP023093	-2.57436	3.11604e-12	8.75812e-11	10.0865	60.0685	8.16944	XM_009365045	Pyrus x bretschneideri E3 ubiquitin-protein ligase RGLG2 (LOC103953305)
PCP011760	-2.56852	0.000455303	0.0042636	3.27801	15.0548	0.891809	XM_009350263	Pyrus x bretschneideri cytochrome P450 78A6-like (LOC103940182)
PCP037523	-2.56787	2.25753e-09	4.84012e-08	2.82609	44.3108	5.48805	XM_009365667	Pyrus x bretschneideri protein SRG1-like (LOC103953863), transcript variant X2
PCP008216	-2.55055	7.48799e-09	1.53695e-07	12.0236	41.5428	5.29897	XM_009338492.2	Pyrus x bretschneideri aspartyl protease ,family protein 2-like (LOC103929316), mRNA
PCP010552	-2.54581	2.18555e-05	0.00027377	2.4704	23.2875	2.14806	XM_009378650.2	Pyrus x bretschneideri ethylene-responsive ,transcription factor SHINE 2-like (LOC103965575), mRNA
PCP017060	-2.53957	4.40788e-30	3.04176e-28	30.6544	154.017	23.1576	XM_008381783	Malus x domestica fasciclin-like arabinogalactan protein 2 (LOC103443000)
PCP016470	-2.5328	5.20088e-05	0.000603208	1.95325	20.5744	2.23342	XM_009351699	Pyrus x bretschneideri protein qua-1 (LOC103941500), transcript variant X1
PCP000202	-2.52553	2.72648e-13	8.22774e-12	11.1925	66.1687	9.11065	XM_009339734	Pyrus x bretschneideri photosystem I reaction center subunit XI, chloroplastic (LOC103930397)
PCP024247	-2.51725	5.20659e-27	3.16222e-25	28.1316	139.146	21.072	XM_008391501	Malus x domestica cell wall integrity and stress response component 1-like (LOC103452030), transcript variant X2
PCP007189	-2.51661	5.19925e-07	8.39776e-06	7.34614	32.48	4.07598	XM_009354492.2	Pyrus x bretschneideri uncharacterized ,LOC103944091 (LOC103944091), mRNA
PCP007455	-2.51399	5.90909e-05	0.000677996	19.3328	20.4727	2.22601	XM_008340006	Malus x domestica acyl-coenzyme A thioesterase 9, mitochondrial-like (LOC103401296)
PCP030165	-2.51303	1.71114e-122	7.48739e-120	64.75	799.071	125.614	XM_009367147	Pyrus x bretschneideri aspartate, glycine, lysine and serine-rich protein (LOC103955268)
PCP019312	-2.51019	2.41302e-55	3.80802e-53	126.014	327.402	50.9756	XM_009360184	Pyrus x bretschneideri CBL-interacting serine/threonine-protein kinase 6 (LOC103949085)
PCP035354	-2.51001	0.000619811	0.00563952	0.492606	14.2308	1.16073	***** No hits found *****,
PCP009876	-2.50463	5.82489e-07	9.33777e-06	2.01175	32.2854	4.11904	XM_009357786	Pyrus x bretschneideri uncharacterized GPI-anchored protein At4g28100-like (LOC103946956)
PCP000668	-2.50054	0.00065875	0.00595162	0.782331	14.4499	0.927996	XM_009359625	Pyrus x bretschneideri subtilisin-like protease SBT1.5 (LOC103948579), transcript variant X1
PCP017820	-2.48974	1.4624e-15	5.12851e-14	4.83288	78.8281	11.4457	XM_008392419	Malus x domestica uncharacterized LOC103452891 (LOC103452891)
PCP026337	-2.48744	1.72558e-06	2.59755e-05	1.50707	30.1633	3.81953	XM_009348007.2	Pyrus x bretschneideri probable aquaporin ,TIP-type (LOC103938012), mRNA
PCP029479	-2.48637	6.75172e-24	3.69292e-22	35.4697	123.867	19.1577	XM_018645038.1	Pyrus x bretschneideri glucose-1-phosphate ,adenylyltransferase large subunit 1-like (LOC103937447),
PCP010075	-2.48609	2.76026e-19	1.18889e-17	32.6789	98.9729	15.1909	XM_008364881	Malus x domestica uncharacterized LOC103426803 (LOC103426803)
PCP016572	-2.48539	1.77397e-05	0.000224698	3.14095	24.0101	2.66243	XM_018647751.1	Pyrus x bretschneideri cyclic nucleotide-gated ,ion channel 1-like (LOC103948446), transcript variant
PCP010174	-2.47873	0.000171739	0.00177292	5.68382	18.2004	1.64737	XM_009375978.2	Pyrus x bretschneideri villin-1 (LOC103963202), ,mRNA
PCP041476	-2.47296	0.000616726	0.00561563	0.108628	9.45375	0.205443	XM_009361011	Pyrus x bretschneideri vinorine synthase-like (LOC103949878)
PCP022734	-2.47294	0.000616703	0.00561563	0.150717	9.55997	0.265606	XM_018652367	Pyrus x bretschneideri inactive leucine-rich repeat receptor-like protein kinase CORYNE (LOC103967260), transcript variant X2
PCP012583	-2.47294	0.000616703	0.00561563	0.042148	9.2936	0.0759947	XM_009374491.2	Pyrus x bretschneideri aspartyl protease ,AED3 (LOC103961854), mRNA
PCP007364	-2.46817	0.000780312	0.00691682	1.24465	13.8652	1.0602	XM_009350509.2	Pyrus x bretschneideri probable amino ,acid permease 7 (LOC103940395), mRNA
PCP041552	-2.46571	3.74771e-08	7.06706e-07	3.06289	39.5042	5.49308	XM_009344688.2	Pyrus x bretschneideri pectin acetylesterase ,9-like (LOC103934921), transcript variant X2, mRNA
PCP014426	-2.46159	3.83815e-24	2.12344e-22	14.8333	127.189	20.1248	XM_009347952	Pyrus x bretschneideri dof zinc finger protein DOF5.4 (LOC103937962)
PCP036631	-2.45915	3.00889e-09	6.39405e-08	10.6672	45.1133	6.18198	XM_009353506.2	Pyrus x bretschneideri aquaporin NIP1-1-like ,(LOC103943247), mRNA
PCP018662	-2.44518	5.20901e-46	6.26807e-44	62.1024	273.17	44.3759	XM_009375717.2	Pyrus x bretschneideri phosphoenolpyruvate ,carboxylase kinase 1-like (LOC103962937), mRNA
PCP018189	-2.44198	0.000105646	0.00114591	1.15059	19.5316	1.9788	XM_017328830	Malus x domestica phototropin-1-like (LOC103422828)
PCP014722	-2.44005	0.000456252	0.0042704	0.741409	15.763	1.3101	XM_009375655	Pyrus x bretschneideri bifunctional 3-dehydroquinate dehydratase/shikimate dehydrogenase, chloroplastic-like (LOC103962879), transcript variant X2
PCP018915	-2.42787	4.57508e-18	1.87812e-16	17.2956	93.082	14.6727	XM_009352642.2	Pyrus x bretschneideri short-chain ,dehydrogenase TIC 32, chloroplastic-like (LOC103942455), mRNA
PCP004653	-2.4219	2.79302e-17	1.09968e-15	22.1212	88.5366	13.9122	XM_008341806	Malus x domestica carbonic anhydrase 2-like (LOC103403012)
PCP039616	-2.4192	2.04267e-32	1.56062e-30	36.73	173.005	28.2872	XM_008355364	Malus x domestica protein NRT1/ PTR FAMILY 6.4-like (LOC103417173)
PCP027340	-2.41853	0.000784147	0.00694762	0.431372	9.08722	0.177202	XM_009363493.2	Pyrus x bretschneideri BAHD acyltransferase ,At5g47980-like (LOC103951982), mRNA
PCP014734	-2.40825	0.00105335	0.00897352	1.66888	13.6596	0.920837	XM_009366288	Pyrus x bretschneideri acyltransferase-like protein At1g54570, chloroplastic (LOC103954455), transcript variant X1
PCP011259	-2.40742	3.8035e-09	8.01665e-08	23.7859	45.0957	6.56826	XR_668727	Pyrus x bretschneideri 50S ribosomal protein L1, chloroplastic-like (LOC103957594), transcript variant X2, misc_RNA.
PCP017243	-2.40569	9.6623e-78	2.41595e-75	73.2766	490.243	82.4537	XR_001953348.1	Pyrus x bretschneideri uncharacterized ,LOC103949141 (LOC103949141), ncRNA
PCP023315	-2.39721	7.85761e-05	0.0008791	1.38088	20.5938	2.35135	XM_018650472.1	Pyrus x bretschneideri titin-like (LOC103959766), ,partial mRNA
PCP008430	-2.39698	4.37229e-07	7.13388e-06	2.82977	36.1495	4.99181	XM_009335813	Pyrus x bretschneideri universal stress protein A-like protein (LOC103926934)
PCP010003	-2.3961	0.00228905	0.0176567	2.21904	11.8156	0.710828	XM_009364975	Pyrus x bretschneideri choline-phosphate cytidylyltransferase 1-like (LOC103953240)
PCP040381	-2.3935	0.000661758	0.0059732	5.7664	15.7156	1.46863	XM_009342554	Pyrus x bretschneideri protein NTM1-like 9 (LOC103932902)
PCP017494	-2.39343	1.02409e-09	2.2637e-08	4.81176	48.95	7.39335	XM_008379527	Malus x domestica subtilisin-like protease SBT1.6 (LOC103440818)
PCP038671	-2.38809	7.22516e-13	2.11407e-11	11.5022	67.8856	10.6313	XM_009358540.2	Pyrus x bretschneideri metallothionein-like ,protein type 3 (LOC103947618), mRNA
PCP017753	-2.37209	0.00213294	0.0166123	0	9.9578	0.536457	XR_001952221.1	Pyrus x bretschneideri protein STRICTOSIDINE ,SYNTHASE-LIKE 5-like (LOC103936536), transcript variant
PCP013974	-2.37085	2.96321e-98	1.03728e-95	42.2771	626.856	108.742	NM_001294026	Malus domestica homeobox-leucine zipper protein ATHB-13-like (HD14)
PCP044574	-2.35817	7.52023e-06	0.000100897	2.47422	27.4618	3.56339	XM_018642524	Pyrus x bretschneideri 65-kDa microtubule-associated protein 1-like (LOC103927000)
PCP025962	-2.35816	0.00101653	0.0087177	0.266486	8.89402	0.392971	XM_009364690.2	Pyrus x bretschneideri short-chain ,dehydrogenase TIC 32, chloroplastic (LOC103952981), mRNA
PCP009786	-2.35201	9.79758e-07	1.52001e-05	7.75855	32.6954	4.91927	XM_009360622	Pyrus x bretschneideri uncharacterized LOC103949506 (LOC103949506)
PCP011698	-2.35193	6.77854e-05	0.000766788	5.41285	22.0634	2.55302	XM_009356129	Pyrus x bretschneideri early nodulin-like protein 2 (LOC103945518)
PCP042834	-2.35187	8.28474e-05	0.000919352	1.79543	28.2261	3.36738	XM_018645119	Pyrus x bretschneideri beta-glucosidase 42-like (LOC103937828)
PCP010264	-2.35079	1.05819e-06	1.63248e-05	3.492	33.0316	4.59776	XM_009376132	Pyrus x bretschneideri root phototropism protein 2-like (LOC103963318)
PCP035757	-2.34999	0.000118505	0.00126895	0.6151	19.9783	2.49659	XM_009344501	Pyrus x bretschneideri uncharacterized LOC103934754 (LOC103934754)
PCP022760	-2.34099	1.53141e-12	4.38755e-11	8.38733	67.2641	11.1057	XM_018643576	Pyrus x bretschneideri uncharacterized LOC103931571 (LOC103931571)
PCP005563	-2.3375	5.89118e-11	1.45975e-09	6.21078	60.2412	9.84348	XM_009376245	Pyrus x bretschneideri oligopeptide transporter 3 (LOC103963131)
PCP002424	-2.33386	0.000151389	0.00158408	4.59958	19.8236	2.3468	XM_009361492.2	Pyrus x bretschneideri mediator of ,RNA polymerase II transcription subunit 21-like (LOC103950303),
PCP002199	-2.33296	0.00293769	0.0219477	0.165904	11.1891	0.511257	XM_009378432	Pyrus x bretschneideri protein SRG1-like (LOC103965378)
PCP014593	-2.32981	5.34947e-12	1.45883e-10	5.76844	65.2991	10.8317	XM_008387790	Malus x domestica uncharacterized LOC103448526 (LOC103448526)
PCP016963	-2.32681	2.15585e-05	0.000270401	1.93095	25.3503	3.60669	XM_009351456.2	Pyrus x bretschneideri uncharacterized ,LOC103941231 (LOC103941231), mRNA
PCP010424	-2.321	5.45354e-06	7.52256e-05	1.29958	28.5816	3.87109	XM_009369408	Pyrus x bretschneideri chloroplast stem-loop binding protein of 41 kDa a, chloroplastic-like (LOC103957266)
PCP026252	-2.31913	5.62362e-14	1.80754e-12	11.9346	75.5083	12.6082	XM_009363249	Pyrus x bretschneideri probable E3 ubiquitin-protein ligase XERICO (LOC103951795)
PCP019816	-2.31617	6.50587e-06	8.8334e-05	1.88811	28.2193	3.97381	XM_009336466	Pyrus x bretschneideri cytokinin riboside 5'-monophosphate phosphoribohydrolase LOG8-like (LOC103927525)
PCP015856	-2.31071	0.00321955	0.0236227	0.271254	10.9503	0.663863	XM_009376640.2	Pyrus x bretschneideri zinc finger ,CCCH domain-containing protein 53-like (LOC103963791), mRNA
PCP020575	-2.31071	0.00321955	0.0236227	0.909456	11.0955	0.636271	XM_009362742.2	Pyrus x bretschneideri glycine-rich ,protein 23-like (LOC103951384), mRNA
PCP000807	-2.29573	5.29153e-19	2.23416e-17	39.7672	104.51	18.2963	XM_009340567	Pyrus x bretschneideri flowering-promoting factor 1-like (LOC103931147)
PCP034508	-2.29457	0.00186092	0.0147563	3.31281	12.0312	0.924316	XM_009354520	Pyrus x bretschneideri ervatamin-B-like (LOC103944112)
PCP029941	-2.28447	6.61411e-05	0.00075123	10.2428	22.571	2.75124	XM_008393980	Malus x domestica carboxyl-terminal-processing peptidase 3, chloroplastic-like (LOC103454383)
PCP040845	-2.27038	7.11176e-05	0.000801655	6.43553	22.1751	2.88217	XM_009356320.2	Pyrus x bretschneideri homeobox-leucine ,zipper protein HAT22-like (LOC103945728), mRNA
PCP017646	-2.26696	0.00379341	0.0272517	0.513765	10.5003	0.451937	***** No hits found *****,
PCP044276	-2.26322	1.83391e-40	1.82945e-38	24.8221	365.106	67.2823	XM_009362185.2	Pyrus x bretschneideri gibberellin-regulated ,protein 3-like (LOC103950926), mRNA
PCP006766	-2.26027	0.0021867	0.0169867	0.649023	11.8764	0.727712	XM_009371166	Pyrus x bretschneideri long-chain-alcohol oxidase FAO2-like (LOC103958848)
PCP030359	-2.26027	0.00218678	0.0169867	1.3703	12.1339	0.981072	XM_009357440.2	Pyrus x bretschneideri putative UPF0481 ,protein At3g02645 (LOC103946676), mRNA
PCP013555	-2.2514	0.00134945	0.0111506	2.585	14.0386	1.2468	XM_018651555.1	Pyrus x bretschneideri E3 ubiquitin-protein ,ligase RHA1B-like (LOC103963880), transcript variant
PCP019412	-2.24527	0.00413383	0.0292605	0.263855	10.8016	0.566973	XM_009377164	Pyrus x bretschneideri ras-related protein RABA3 (LOC103964249)
PCP014931	-2.24351	0.00335614	0.0245035	3.47805	9.48431	0.513252	***** No hits found *****,
PCP029690	-2.24221	6.98823e-21	3.25773e-19	19.2797	116.459	21.3289	XM_009380229	Pyrus x bretschneideri uncharacterized LOC103966984 (LOC103966984)
PCP004480	-2.24141	4.10364e-19	1.75572e-17	25.6769	107.744	19.6621	XM_009351306.2	Pyrus x bretschneideri gamma aminobutyrate ,transaminase 3, chloroplastic-like (LOC103941119), transcript
PCP001629	-2.23578	1.98752e-11	5.13635e-10	31.7394	64.3287	11.1783	XM_009348584.1	Pyrus x bretschneideri uncharacterized ,LOC103938567 (LOC103938567), mRNA
PCP022841	-2.233	9.32805e-05	0.00102919	1.36886	21.8219	3.00528	XM_009346184.2	Pyrus x bretschneideri sedoheptulose-1,7-bisphosphatase, ,chloroplastic-like (LOC103936339), mRNA
PCP012359	-2.2323	0.00172054	0.0137793	0.0369053	7.8095	0.0894463	XM_018649524	Pyrus x bretschneideri ribosome-binding protein 1-like (LOC103955659)
PCP013754	-2.22494	3.06515e-14	1.0105e-12	14.6527	79.2468	14.2162	XM_008356823	Malus x domestica vacuolar cation/proton exchanger 5-like (LOC103418710), transcript variant X2
PCP015139	-2.22355	0.00259646	0.0196578	1.44679	11.711	0.95752	XM_009379474	Pyrus x bretschneideri uncharacterized LOC103966320 (LOC103966320)
PCP040050	-2.22023	0.000145823	0.00153333	1.74165	22.2061	2.66983	XR_001953348.1	Pyrus x bretschneideri uncharacterized ,LOC103949141 (LOC103949141), ncRNA
PCP027931	-2.21792	0.00207771	0.0162545	4.71999	15.5077	1.31295	XM_018647402.1	Pyrus x bretschneideri purple acid ,phosphatase 17-like (LOC103946897), mRNA
PCP012340	-2.20442	1.74384e-07	3.02742e-06	13.3477	39.3009	6.71708	XM_008378102	Malus x domestica nuclear transcription factor Y subunit B-3-like (LOC103439543)
PCP001938	-2.2033	1.38052e-19	6.05447e-18	19.5833	113.255	21.2651	XM_009337953.2	Pyrus x bretschneideri beta-glucosidase ,42-like (LOC103928851), mRNA
PCP018261	-2.19664	0.000149715	0.00156997	6.60255	21.3108	3.1898	XM_009370022.2	Pyrus x bretschneideri beta carbonic ,anhydrase 5, chloroplastic (LOC103957804), transcript variant
PCP029972	-2.19644	0.000659968	0.00595984	0.911782	16.3864	2.22695	XM_009339033	Pyrus x bretschneideri transcription factor DIVARICATA-like (LOC103929798)
PCP018240	-2.19257	2.72957e-05	0.000335156	4.57265	26.1114	4.07294	XM_009361263.2	Pyrus x bretschneideri uncharacterized ,LOC103950116 (LOC103950116), transcript variant X1, mRNA
PCP009377	-2.18868	2.94484e-07	4.94307e-06	1.70368	41.174	6.65647	XM_018645103.1	Pyrus x bretschneideri outer envelope ,pore protein 16, chloroplastic-like (LOC103937752), transcript
PCP005096	-2.18313	3.9878e-08	7.49046e-07	4.78408	43.46	7.8651	XM_009380061	Pyrus x bretschneideri beta-glucuronosyltransferase GlcAT14A-like (LOC103966844)
PCP002002	-2.18261	0.00526891	0.0357569	0.202113	10.0283	0.550014	XM_009348366	Pyrus x bretschneideri protein MIZU-KUSSEI 1-like (LOC103938357)
PCP003987	-2.17815	1.75294e-11	4.57309e-10	6.2146	70.2395	13.0175	XM_009371042.2	Pyrus x bretschneideri transcription ,factor PRE6-like (LOC103958734), mRNA
PCP030241	-2.17792	7.44927e-12	2.00029e-10	7.26571	68.115	12.54	XM_009349744	Pyrus x bretschneideri senescence-associated carboxylesterase 101-like (LOC103939637), transcript variant X2
PCP009717	-2.17736	0.000274107	0.00270912	2.2678	19.3243	2.83571	XM_009358504.2	Pyrus x bretschneideri uncharacterized ,LOC103947586 (LOC103947586), mRNA
PCP035780	-2.17541	1.20153e-05	0.000156728	5.21226	28.9973	4.52268	XM_009365045.2	Pyrus x bretschneideri E3 ubiquitin-protein ,ligase RGLG2 (LOC103953305), mRNA
PCP041961	-2.17528	0.00205703	0.016132	1.78502	13.1512	1.48002	XM_009376928	Pyrus x bretschneideri non-specific phospholipase C6-like (LOC103964042)
PCP026705	-2.17513	1.95346e-30	1.37766e-28	64.465	204.773	40.0237	XM_009362336	Pyrus x bretschneideri expansin-A10 (LOC103951053)
PCP013929	-2.17448	0.0021872	0.0169867	0.448747	7.70008	0.339483	XM_009355660.2	Pyrus x bretschneideri BOI-related ,E3 ubiquitin-protein ligase 1-like (LOC103945136), mRNA
PCP005675	-2.17387	0.000746991	0.00666751	1.20788	16.1993	2.02138	XM_009356135	Pyrus x bretschneideri protein IQ-DOMAIN 14 (LOC103945551), transcript variant X3
PCP004031	-2.17386	0.000747705	0.00667079	1.59214	16.0647	1.94588	XM_009377926.2	Pyrus x bretschneideri serine/threonine-protein ,kinase CTR1 (LOC103964928), transcript variant
PCP002872	-2.17313	2.63586e-08	5.04456e-07	9.72839	44.6708	8.09546	XM_009367619	Pyrus x bretschneideri uncharacterized LOC103955716 (LOC103955716), transcript variant X2
PCP019619	-2.17091	2.3058e-19	9.99856e-18	36.5417	110.724	21.2111	XM_018649575	Pyrus x bretschneideri pectin acetylesterase 10-like (LOC103955836)
PCP023120	-2.16883	7.46371e-30	5.04207e-28	64.0819	176.68	34.9227	NM_001294044	Malus domestica auxin-responsive protein IAA16 (LOC103434164)
PCP043910	-2.16716	0.00224287	0.0173495	1.61957	7.57649	0.363577	XM_009340997.2	Pyrus x bretschneideri probable galactinol--sucrose ,galactosyltransferase 1 (LOC103931487), mRNA
PCP044830	-2.15931	0.000305561	0.00298931	2.35414	18.8094	2.59651	XM_018642976	Pyrus x bretschneideri type IV inositol polyphosphate 5-phosphatase 3-like (LOC103929090), transcript variant X4
PCP016145	-2.15834	3.87317e-06	5.50739e-05	10.3573	31.4598	5.50895	XM_009363903.2	Pyrus x bretschneideri cytokinin riboside ,5'-monophosphate phosphoribohydrolase LOG8-like (LOC103952322),
PCP019856	-2.15409	4.28811e-05	0.000506497	1.19503	25.2185	3.93047	XM_009349134.2	Pyrus x bretschneideri uncharacterized ,LOC103939077 (LOC103939077), mRNA
PCP028407	-2.14971	9.72641e-05	0.00106218	1.95206	23.7865	3.45847	XM_009348359.2	Pyrus x bretschneideri proline-rich ,protein 4 (LOC103938352), mRNA
PCP012412	-2.14785	0.000558034	0.00513567	2.11074	17.3463	2.32284	XM_008386869	Malus x domestica pentatricopeptide repeat-containing protein At3g46870-like (LOC103447680)
PCP001880	-2.14737	2.36056e-05	0.000293781	5.31999	26.5177	4.16702	XM_009340694.2	Pyrus x bretschneideri homeobox-leucine ,zipper protein HAT22-like (LOC103931261), mRNA
PCP004852	-2.14515	0.000199493	0.00203434	3.1541	20.4046	3.29569	XM_009360618.2	Pyrus x bretschneideri TMV resistance ,protein N-like (LOC103949505), transcript variant X2, mRNA
PCP003965	-2.14415	0.000203096	0.00206999	2.77934	20.4062	2.86597	XM_009362300	Pyrus x bretschneideri pentatricopeptide repeat-containing protein At3g29230 (LOC103951020)
PCP040846	-2.14364	0.000589495	0.00540197	1.98781	17.4695	2.4927	XM_009356338	Pyrus x bretschneideri probable xyloglucan endotransglucosylase/hydrolase protein 6 (LOC103945749)
PCP013903	-2.14337	0.000685298	0.00616038	2.73089	17.4449	2.22763	XM_009369071	Pyrus x bretschneideri sodium/potassium/calcium exchanger 1-like (LOC103957005), transcript variant X3
PCP011916	-2.14269	2.85585e-08	5.43855e-07	8.42628	45.4548	8.53697	XR_001952312.1	Pyrus x bretschneideri uncharacterized ,LOC103937779 (LOC103937779), transcript variant X2, misc_RNA
PCP041951	-2.13714	0.000982575	0.00846421	4.7576	15.4246	1.95109	XM_018644650.1	Pyrus x bretschneideri suppressor protein ,SRP40-like (LOC103935972), transcript variant X1, mRNA
PCP004347	-2.13051	1.81599e-11	4.71838e-10	10.6449	65.8786	12.7771	XM_018646739.1	Pyrus x bretschneideri 1,4-alpha-glucan-branching ,enzyme 1, chloroplastic/amyloplastic-like (LOC103944285),
PCP008655	-2.12385	1.99688e-11	5.15362e-10	3.8777	65.6098	12.5236	XM_008376392	Malus x domestica PLASMODESMATA CALLOSE-BINDING PROTEIN 3-like (LOC103437878)
PCP031518	-2.12123	0.000246057	0.00246224	6.38464	20.2095	2.94775	XM_009335986	Pyrus x bretschneideri cytochrome b561 and DOMON domain-containing protein At3g25290-like (LOC103927088)
PCP023168	-2.12102	0.00174318	0.0139394	0.882044	13.9745	1.53843	XM_018649938.1	Pyrus x bretschneideri cinnamoyl-CoA ,reductase 1-like (LOC103957590), mRNA
PCP025114	-2.11726	0.00221382	0.0171727	2.79421	15.0816	1.29974	XM_009361766	Pyrus x bretschneideri purple acid phosphatase 17-like (LOC103950541)
PCP034195	-2.11148	0.00675593	0.0440623	1.88201	10.3267	0.647633	XM_009343810.2	Pyrus x bretschneideri thioredoxin-like ,protein AAED1, chloroplastic (LOC103934107), mRNA
PCP029986	-2.11014	0.00283415	0.0212484	0.490734	7.51723	0.188396	XM_018651526	Pyrus x bretschneideri secoisolariciresinol dehydrogenase-like (LOC103963832)
PCP032179	-2.10677	1.41453e-13	4.40679e-12	10.563	80.7472	15.9937	XM_009347952	Pyrus x bretschneideri dof zinc finger protein DOF5.4 (LOC103937962)
PCP027316	-2.10243	0.00450204	0.0314278	0.122043	10.6448	1.03783	XM_009343440.2	Pyrus x bretschneideri sedoheptulose-1,7-bisphosphatase, ,chloroplastic-like (LOC103933754), mRNA
PCP016835	-2.10148	0.00464027	0.032299	15.3206	10.7988	1.00017	XM_009348049	Pyrus x bretschneideri dnaJ homolog subfamily B member 1-like (LOC103938050), transcript variant X2
PCP012189	-2.09881	2.20417e-12	6.24991e-11	20.3957	72.4581	14.5549	XM_018644128	Pyrus x bretschneideri putative D-cysteine desulfhydrase 1, mitochondrial (LOC103933809), transcript variant X2
PCP042645	-2.09703	1.3948e-10	3.34422e-09	6.00689	63.3231	12.4496	XM_009367378	Pyrus x bretschneideri serpin-ZX-like (LOC103955478)
PCP032175	-2.09512	1.85828e-24	1.04004e-22	18.0542	147.24	30.4064	XM_018645127	Pyrus x bretschneideri truncated transcription factor CAULIFLOWER A-like (LOC103938035), transcript variant X3
PCP026057	-2.09504	2.23335e-06	3.30505e-05	8.17536	34.8095	6.51865	XM_009354743	Pyrus x bretschneideri peroxiredoxin-2E-2, chloroplastic-like (LOC103944314)
PCP023537	-2.09467	0.000814898	0.00719359	2.30268	16.6141	2.3571	NM_001328727	Malus domestica transcription factor TCP15-like (LOC103402908)
PCP018532	-2.08809	0.000136306	0.00144669	3.60691	22.7594	3.80341	XM_009361219.2	Pyrus x bretschneideri uncharacterized ,LOC103950065 (LOC103950065), mRNA
PCP031622	-2.08513	0.00163606	0.0131795	131.126	15.6612	1.59045	XM_009341757.2	Pyrus x bretschneideri uncharacterized ,LOC103932203 (LOC103932203), transcript variant X2, mRNA
PCP044247	-2.0841	0.00133902	0.0110787	2.72448	14.8865	1.97785	XM_009375680	Pyrus x bretschneideri sugar transporter ERD6-like 5 (LOC103962900)
PCP042353	-2.08158	3.07074e-05	0.000372767	4.22742	26.8107	4.77023	XM_009348363.1	Pyrus x bretschneideri protodermal ,factor 1-like (LOC103938356), mRNA
PCP044059	-2.07835	2.06309e-36	1.80548e-34	80.7616	221.87	46.6085	XM_009369127	Pyrus x bretschneideri protein MIZU-KUSSEI 1-like (LOC103957052)
PCP011038	-2.07589	1.59227e-06	2.40817e-05	3.55022	36.0025	6.55712	XM_009349744.2	Pyrus x bretschneideri senescence-associated ,carboxylesterase 101-like (LOC103939637), transcript
PCP017687	-2.07365	0.000260599	0.00259426	5.53295	20.6844	3.44902	XM_009353506.2	Pyrus x bretschneideri aquaporin NIP1-1-like ,(LOC103943247), mRNA
PCP000258	-2.06789	0.00352564	0.0255281	2.42421	12.0611	1.38798	XM_008380915	Malus x domestica uncharacterized LOC103442155 (LOC103442155)
PCP021472	-2.06546	1.82999e-57	3.14579e-55	61.015	400.309	85.2434	XM_009338583.1	Pyrus x bretschneideri auxin-responsive ,protein IAA27-like (LOC103929398), mRNA
PCP035910	-2.05611	1.08666e-21	5.32351e-20	23.887	139.193	29.2064	XM_008365958	Malus x domestica cold-regulated 413 inner membrane protein 1, chloroplastic-like (LOC103427874), transcript variant X2
PCP001820	-2.05457	2.66313e-06	3.91697e-05	11.7124	37.5926	6.99323	XM_009358005	Pyrus x bretschneideri allene oxide cyclase 4, chloroplastic-like (LOC103947146)
PCP037535	-2.05272	0.00025073	0.00250509	2.64706	63.9041	10.3709	XM_009338432.2	Pyrus x bretschneideri peroxisomal ,(S)-2-hydroxy-acid oxidase GLO4-like (LOC103929269), mRNA
PCP027359	-2.04472	4.45731e-12	1.2277e-10	6.87878	72.8307	14.9324	XM_009339906	Pyrus x bretschneideri nicotianamine synthase-like (LOC103930560)
PCP023239	-2.03441	5.80725e-07	9.31725e-06	19.9442	39.187	7.82806	XR_001787032	Malus x domestica probable E3 ubiquitin-protein ligase XERICO (LOC103411449), transcript variant X2, misc_RNA.
PCP030503	-2.02966	0.000219749	0.00221974	2.99739	21.5643	3.78445	XM_009365228.2	Pyrus x bretschneideri MLP-like protein ,423 (LOC103953493), mRNA
PCP025674	-2.02837	8.4967e-11	2.07334e-09	5.98353	64.448	13.6811	XM_009367378	Pyrus x bretschneideri serpin-ZX-like (LOC103955478)
PCP029978	-2.0282	4.40122e-09	9.25073e-08	7.93316	53.9696	10.8162	XM_008220894	Prunus mume neurofilament medium polypeptide-like (LOC103319363)
PCP009759	-2.02525	0.000535107	0.00493884	13.3471	18.7112	3.11565	XM_009359012	Pyrus x bretschneideri amino-acid permease BAT1 homolog (LOC103948014), transcript variant X2
PCP037784	-2.02256	0.0019495	0.0153826	2.15139	14.3911	1.74001	XM_009348973.2	Pyrus x bretschneideri acyl-lipid omega-3 ,desaturase (cytochrome b5), endoplasmic reticulum-like
PCP034420	-2.02109	0.000572688	0.00525546	1.94887	18.6549	2.95744	XM_008389115	Malus x domestica CASP-like protein 5C1 (LOC103449798)
PCP037587	-2.02089	3.95133e-13	1.18312e-11	12.5909	86.7595	18.3507	XM_009376974.2	Pyrus x bretschneideri GDSL esterase/lipase ,At1g29670-like (LOC103964088), mRNA
PCP003293	-2.01802	4.25121e-07	6.9599e-06	10.3124	43.5032	8.79782	XM_008391312	Malus x domestica homeobox-leucine zipper protein HAT5 (LOC103451874)
PCP029134	-2.01794	0.00648173	0.0425914	1.05103	10.1935	0.5513	XM_018645093	Pyrus x bretschneideri subtilisin-like protease SBT1.9 (LOC103937736)
PCP042805	-2.01794	0.00648173	0.0425914	1.04337	10.1766	0.908687	XM_009354741	Pyrus x bretschneideri glucomannan 4-beta-mannosyltransferase 9-like (LOC103944311), transcript variant X2
PCP030272	-2.01786	2.48272e-11	6.29774e-10	3.50437	68.7085	14.3966	XM_009340108.1	Pyrus x bretschneideri PLASMODESMATA ,CALLOSE-BINDING PROTEIN 3 (LOC103930732), mRNA
PCP016932	-2.01741	7.6256e-09	1.56187e-07	36.5339	53.6235	10.8848	XM_009360950	Pyrus x bretschneideri uncharacterized LOC103949828 (LOC103949828)
PCP028946	-2.01321	0.000147898	0.00155261	2.39227	25.1142	4.28834	XM_008355376	Malus x domestica translation initiation factor IF-2-like (LOC103417185)
PCP002623	-2.01166	3.53845e-07	5.88305e-06	12.0529	41.7479	8.23583	XM_021952634	Prunus avium protein NRT1/ PTR FAMILY 2.9-like (LOC110752048), transcript variant X2
PCP001512	-2.01155	6.45605e-05	0.000735058	8.24702	25.4557	4.75384	XM_009361526.2	Pyrus x bretschneideri ABC transporter ,B family member 11-like (LOC103950331), transcript variant
PCP016618	-2.00248	5.188e-19	2.19526e-17	15.6425	121.994	26.5137	XM_009365835	Pyrus x bretschneideri protein YLS3-like (LOC103954028), transcript variant X3
PCP021679	-2.00182	1.44174e-09	3.14357e-08	28.8091	57.2718	11.7975	XM_018647055	Pyrus x bretschneideri pheophytinase, chloroplastic-like (LOC103945540), transcript variant X2
PCP028756	-2.00151	2.04244e-27	1.25633e-25	59.8433	173.065	38.4184	XM_009358003	Pyrus x bretschneideri uncharacterized LOC103947148 (LOC103947148)
PCP021996	-2.00077	7.94538e-30	5.33005e-28	78.7412	220.843	49.1828	XM_009376905.2	Pyrus x bretschneideri HVA22-like protein ,e (LOC103964028), transcript variant X1, mRNA
PCP032966	-1.99931	2.45049e-09	5.24214e-08	11.1282	57.3879	12.3591	XM_009371137.2	Pyrus x bretschneideri thioredoxin-like ,3-1, chloroplastic (LOC103958814), mRNA
PCP002655	-1.99447	8.72397e-21	4.04729e-19	53.3344	129.832	28.2636	XM_009360716	Pyrus x bretschneideri cytochrome b561 and DOMON domain-containing protein At4g12980-like (LOC103949604)
PCP016605	-1.99248	0.000462894	0.00432836	2.70304	19.4726	3.26034	XM_018649118.1	Pyrus x bretschneideri uncharacterized ,LOC103954050 (LOC103954050), mRNA
PCP006932	-1.99089	0.00235246	0.018085	1.75219	13.7966	1.7694	XM_008373662	Malus x domestica uncharacterized LOC103435277 (LOC103435277), transcript variant X5
PCP026834	-1.98769	0.00360378	0.0260253	2.09468	12.4699	2.03947	XM_009361778.2	Pyrus x bretschneideri glutamine synthetase ,nodule isozyme-like (LOC103950553), mRNA
PCP010603	-1.98517	1.3314e-19	5.85239e-18	20.6871	123.162	27.4142	XM_008383375	Malus x domestica ADP,ATP carrier protein 3, mitochondrial-like (LOC103444444)
PCP024205	-1.9836	0.00251735	0.019187	2.01535	13.9792	1.84856	XM_009361005.2	Pyrus x bretschneideri E3 ubiquitin-protein ,ligase RNF8-A-like (LOC103949871), mRNA
PCP017323	-1.97865	0.0055515	0.0374324	1.82506	11.0707	1.3116	***** No hits found *****,
PCP033908	-1.97756	0.00014728	0.00154696	10.115	23.8675	4.54271	XM_018649854.1	Pyrus x bretschneideri mini-ribonuclease ,3 (LOC103957167), mRNA
PCP002850	-1.97569	0.00479319	0.0330765	0.160423	6.70668	0.107427	XM_009357831.2	Pyrus x bretschneideri pleiotropic ,drug resistance protein 2-like (LOC103947005), mRNA
PCP017394	-1.97569	0.00479319	0.0330765	0.135385	6.42963	0	XM_009365756.2	Pyrus x bretschneideri ethylene-responsive ,transcription factor WIN1-like (LOC103953943), mRNA
PCP017590	-1.97556	8.59695e-19	3.5982e-17	22.5061	119.419	26.4217	XM_008373343	Malus x domestica cold-regulated 413 inner membrane protein 1, chloroplastic-like (LOC103434958), partial mRNA.
PCP006250	-1.97355	1.36099e-41	1.43186e-39	39.714	281.344	63.8894	XM_008365255	Malus x domestica tetraspanin-3-like (LOC103427184)
PCP005874	-1.97235	0.00784933	0.0498927	0.739518	9.46549	1.23568	XM_009348614	Pyrus x bretschneideri cytochrome P450 94A2-like (LOC103938590)
PCP023011	-1.97235	0.00784933	0.0498927	5.359	9.26798	1.38358	XM_009349261.2	Pyrus x bretschneideri uncharacterized ,LOC103939201 (LOC103939201), mRNA
PCP043256	-1.97234	0.00784942	0.0498927	0.829595	9.43115	0.603824	***** No hits found *****,
PCP033606	-1.97091	7.04592e-14	2.25716e-12	14.0494	93.5943	20.4904	XM_009350052	Pyrus x bretschneideri uncharacterized LOC103939961 (LOC103939961)
PCP020937	-1.96734	0.00492063	0.0337577	1.12188	6.94497	0.422515	XM_021955708	Prunus avium chaperone protein dnaJ C76, chloroplastic (LOC110754617), transcript variant X2
PCP000717	-1.96734	0.00492063	0.0337577	0.0269433	6.53452	0.0251953	XM_009372752.2	Pyrus x bretschneideri protein trichome ,birefringence-like 19 (LOC103960299), mRNA
PCP015514	-1.96505	0.000383019	0.00365606	5.03623	20.732	3.62253	XM_018644395	Pyrus x bretschneideri uncharacterized LOC103934799 (LOC103934799), transcript variant X2
PCP031134	-1.96385	3.20217e-50	4.43536e-48	91.3114	363.216	83.3465	XM_009370350	Pyrus x bretschneideri uncharacterized LOC103958120 (LOC103958120)
PCP031116	-1.96197	1.75309e-05	0.000222347	7.92795	31.9234	6.54106	XM_009352142.2	Pyrus x bretschneideri phenolic glucoside ,malonyltransferase 1-like (LOC103941945), mRNA
PCP032702	-1.95808	2.37655e-13	7.20562e-12	9.85498	83.8631	18.6167	XM_008390587	Malus x domestica photosystem I reaction center subunit XI, chloroplastic-like (LOC103451149)
PCP017504	-1.95678	7.85898e-85	2.3642e-82	68.4011	681.937	157.988	XM_009380445	Pyrus x bretschneideri calvin cycle protein CP12-1, chloroplastic (LOC103967177)
PCP013764	-1.95654	1.28865e-07	2.28247e-06	2.81876	45.7916	9.60964	XM_009366541	Pyrus x bretschneideri nucleobase-ascorbate transporter 11 (LOC103954715), transcript variant X3
PCP005708	-1.95635	0.00509035	0.0347016	0.247621	6.7468	0.213714	XM_009374913.2	Pyrus x bretschneideri squamosa promoter-binding-like ,protein 7 (LOC103962234), transcript variant
PCP021785	-1.95262	7.85815e-05	0.0008791	2.56433	26.0796	4.958	XM_018649207	Pyrus x bretschneideri perakine reductase-like (LOC103954412)
PCP014753	-1.95262	4.55232e-30	3.1302e-28	37.6376	196.244	45.0254	XM_018649213.1	Pyrus x bretschneideri DNA-damage-repair/toleration ,protein DRT102 (LOC103954428), mRNA
PCP010660	-1.9525	0.0043413	0.030427	1.52872	12.609	1.82513	XM_009365960.2	Pyrus x bretschneideri probable 1-deoxy-D-xylulose-5-phosphate ,synthase 2, chloroplastic (LOC103954157),
PCP019562	-1.95016	3.01631e-05	0.000367551	8.02662	30.3316	6.16463	XM_008228004	Prunus mume uncharacterized LOC103325819 (LOC103325819)
PCP019418	-1.94833	2.69504e-46	3.26337e-44	55.0164	308.951	71.8503	XM_009377173	Pyrus x bretschneideri homeobox-leucine zipper protein ATHB-12-like (LOC103964257)
PCP010072	-1.9483	3.18738e-12	8.91956e-11	34.2175	79.2351	17.8279	XM_009364498	Pyrus x bretschneideri methylesterase 17 (LOC103952810)
PCP028401	-1.94771	0.00472895	0.032727	22.278	7.20701	0	XM_009377715.2	Pyrus x bretschneideri early light-induced ,protein 1, chloroplastic-like (LOC103964745), mRNA
PCP007989	-1.94687	5.70044e-12	1.55055e-10	22.6143	76.5591	17.004	XM_009367872.1	Pyrus x bretschneideri temperature-induced ,lipocalin-1-like (LOC103955957), mRNA
PCP034204	-1.94363	0.00153031	0.0123951	2.82795	16.1332	2.50235	XM_009342990	Pyrus x bretschneideri post-GPI attachment to proteins factor 3-like (LOC103933306)
PCP006777	-1.93523	3.55009e-16	1.29943e-14	20.2941	103.593	23.4835	XM_009353307	Pyrus x bretschneideri zinc finger protein 4-like (LOC103943106)
PCP017752	-1.92735	0.00708265	0.0457953	4.11337	10.8867	1.30915	XM_009342554	Pyrus x bretschneideri protein NTM1-like 9 (LOC103932902)
PCP007740	-1.92177	0.0035399	0.0256102	2.00467	13.0312	1.93165	XM_009349550	Pyrus x bretschneideri dynamin-like protein ARC5 (LOC103939455)
PCP014586	-1.92062	1.63888e-09	3.56132e-08	12.6564	59.8658	13.1613	XM_009376061	Pyrus x bretschneideri 17.6 kDa class I heat shock protein (LOC103963260)
PCP021917	-1.91878	2.32043e-11	5.90943e-10	19.8874	71.8859	16.265	XM_009375958.2	Pyrus x bretschneideri probable Xaa-Pro ,aminopeptidase P (LOC103963181), mRNA
PCP040594	-1.91851	0.00179412	0.0143091	1.66694	16.0307	2.52731	XM_009364951.2	Pyrus x bretschneideri alpha carbonic ,anhydrase 4-like (LOC103953214), mRNA
PCP001082	-1.91229	0.0073832	0.0474938	1.34332	10.5786	1.41529	XM_009361136.2	Pyrus x bretschneideri squamosa promoter-binding-like ,protein 13A (LOC103949991), transcript variant
PCP021626	-1.90915	2.05889e-08	3.96399e-07	9.78236	52.0897	11.714	XM_009359465	Pyrus x bretschneideri protein INVOLVED IN DE NOVO 2-like (LOC103948432)
PCP019987	-1.90818	1.181e-05	0.000154155	10.1106	33.3627	7.05404	XM_009374622	Pyrus x bretschneideri 21 kDa protein-like (LOC103961968)
PCP008288	-1.90621	0.00624207	0.0412617	0.37816	6.57428	0.0493313	XM_009363996	Pyrus x bretschneideri BAG family molecular chaperone regulator 2-like (LOC103952404)
PCP010943	-1.90621	0.00624207	0.0412617	1.47796	6.50342	0.192657	XM_009340997.2	Pyrus x bretschneideri probable galactinol--sucrose ,galactosyltransferase 1 (LOC103931487), mRNA
PCP000615	-1.90348	5.07726e-05	0.000590649	13.987	29.1208	5.94946	XM_009370545.2	Pyrus x bretschneideri NADH-cytochrome ,b5 reductase-like protein (LOC103958287), mRNA
PCP001840	-1.90332	2.03477e-14	6.81312e-13	28.8287	95.7812	22.557	XM_009357761	Pyrus x bretschneideri phosphoenolpyruvate carboxylase 4-like (LOC103946931)
PCP001804	-1.89463	0.00143215	0.0117034	1.26981	17.0271	3.1454	XM_018647477	Pyrus x bretschneideri nucleolar protein 14 (LOC103947277)
PCP009714	-1.89115	1.08309e-13	3.41289e-12	6.32118	95.2038	22.6072	XM_009358472	Pyrus x bretschneideri zinc finger protein CONSTANS-LIKE 6-like (LOC103947556)
PCP008562	-1.89106	0.00150457	0.0122122	17.5166	17.1132	2.78411	XM_018642710.1	Pyrus x bretschneideri endoglucanase ,2 (LOC103927919), transcript variant X2, mRNA
PCP011708	-1.88908	6.46988e-09	1.34085e-07	36.3918	59.8554	13.8476	XM_009354144.2	Pyrus x bretschneideri tonoplast dicarboxylate ,transporter-like (LOC103943766), mRNA
PCP023693	-1.88814	0.00426178	0.029946	4.26313	13.2459	2.29275	XM_009337870.2	Pyrus x bretschneideri protein LIGHT-DEPENDENT ,SHORT HYPOCOTYLS 4-like (LOC103928783), mRNA
PCP013401	-1.887	1.89073e-08	3.64751e-07	18.1486	54.4551	12.4965	XM_009343521	Pyrus x bretschneideri uncharacterized LOC103933832 (LOC103933832)
PCP028337	-1.88684	0.00311154	0.0229724	1.67457	14.045	2.22069	XM_009368426	Pyrus x bretschneideri UPF0481 protein At3g47200-like (LOC103956437)
PCP029162	-1.88384	3.8933e-06	5.52786e-05	6.6599	36.6036	7.9526	XM_009354572	Pyrus x bretschneideri receptor-like protein kinase HSL1 (LOC103944158)
PCP022194	-1.88044	7.60782e-05	0.000853574	3.54111	27.5513	5.79599	XM_009346876.2	Pyrus x bretschneideri F-box protein ,At2g26850-like (LOC103936982), mRNA
PCP038883	-1.87994	0.00230172	0.0177402	13.4684	27.8531	4.73202	XM_009335704.2	Pyrus x bretschneideri GPN-loop GTPase ,3-like (LOC103926825), transcript variant X1, mRNA
PCP029520	-1.87913	7.52982e-31	5.49135e-29	40.4853	214.674	51.8445	XM_018644892	Pyrus x bretschneideri squamosa promoter-binding-like protein 13A (LOC103936787), transcript variant X4
PCP000442	-1.87708	0.00468179	0.0324793	1.07805	13.1123	1.98114	XM_009354018.2	Pyrus x bretschneideri uncharacterized ,LOC103943679 (LOC103943679), mRNA
PCP004915	-1.87291	1.57932e-22	8.0869e-21	361.98	188.983	45.741	XM_009356579	Pyrus x bretschneideri 9-cis-epoxycarotenoid dioxygenase NCED3, chloroplastic-like (LOC103945979)
PCP042084	-1.86812	0.00171597	0.0137485	1.27854	16.3809	2.87097	***** No hits found *****,
PCP033246	-1.8673	0.00679486	0.0442563	2.2898	11.5813	1.46494	XM_009373037	Pyrus x bretschneideri 3-hexulose-6-phosphate isomerase (LOC103960547)
PCP023040	-1.86694	0.00174342	0.0139394	1.22968	16.6517	2.95093	XM_009376346.2	Pyrus x bretschneideri uncharacterized ,LOC103963517 (LOC103963517), transcript variant X4, mRNA
PCP024756	-1.86384	2.60147e-46	3.17e-44	29.3484	364.194	89.7447	XM_009352080	Pyrus x bretschneideri RING-H2 finger protein ATL79-like (LOC103941881)
PCP033810	-1.86363	3.28224e-05	0.000395202	5.17103	31.0594	6.50734	XM_009360990.2	Pyrus x bretschneideri uncharacterized ,LOC103949859 (LOC103949859), mRNA
PCP022854	-1.86163	1.73734e-08	3.37188e-07	8.64961	60.2411	14.3306	XM_009346040	Pyrus x bretschneideri 16.9 kDa class I heat shock protein 2-like (LOC103936191)
PCP033128	-1.86096	0.00260329	0.019694	2.6339	15.3748	2.69692	XM_009367360	Pyrus x bretschneideri wall-associated receptor kinase-like 14 (LOC103955461)
PCP021014	-1.85505	9.8032e-17	3.74486e-15	27.2564	115.334	27.9838	XM_009360723	Pyrus x bretschneideri classical arabinogalactan protein 7-like (LOC103949613)
PCP022982	-1.85249	0.00518799	0.0352699	1.37883	12.6343	1.82117	XM_009352291	Pyrus x bretschneideri subtilisin-like protease SBT1.6 (LOC103942088)
PCP043409	-1.84942	7.12763e-05	0.000802975	17.4863	27.8327	6.05419	XM_009377433.2	Pyrus x bretschneideri uncharacterized ,LOC103964496 (LOC103964496), mRNA
PCP031013	-1.84737	4.25734e-12	1.17599e-10	24.1518	80.1338	19.3519	XM_018649546	Pyrus x bretschneideri alpha-glucan phosphorylase 1-like (LOC103955779), transcript variant X2
PCP013589	-1.84656	5.9657e-05	0.000682714	1.20344	29.3438	6.28247	XM_009350024	Pyrus x bretschneideri uncharacterized LOC103939927 (LOC103939927)
PCP006627	-1.84653	7.95747e-05	0.000888662	11.0569	27.6926	6.18046	XM_009374857	Pyrus x bretschneideri CBL-interacting serine/threonine-protein kinase 14-like (LOC103962180)
PCP030132	-1.84129	0.00152564	0.0123624	3.72497	17.2981	3.26202	XM_009360389.2	Pyrus x bretschneideri dof zinc finger ,protein DOF4.6-like (LOC103949283), mRNA
PCP028430	-1.84024	0.000253249	0.00252763	1.80186	23.823	4.96496	XM_009365282.2	Pyrus x bretschneideri 2-methylene-furan-3-one ,reductase-like (LOC103953529), mRNA
PCP013434	-1.82661	1.15844e-07	2.06704e-06	15.927	55.0826	13.2794	XM_018643903	Pyrus x bretschneideri protein NTM1-like 9 (LOC108866003)
PCP002432	-1.82443	9.78828e-14	3.09957e-12	25.782	93.59	23.2041	XM_009375270	Pyrus x bretschneideri UDP-glucuronate 4-epimerase 6 (LOC103962555)
PCP015283	-1.82401	7.63479e-09	1.56209e-07	10.6974	58.329	14.2703	XR_666712	Pyrus x bretschneideri uncharacterized LOC103943107 (LOC103943107), transcript variant X2, misc_RNA.
PCP021038	-1.82376	7.99016e-09	1.6296e-07	8.83893	58.0453	14.2247	XM_009353230	Pyrus x bretschneideri DELLA protein GAI-like (LOC103943039)
PCP002857	-1.82273	1.36053e-08	2.68385e-07	4.57508	57.0464	13.4359	XM_009335975	Pyrus x bretschneideri uncharacterized protein At5g48480-like (LOC103927081)
PCP000614	-1.81913	1.22066e-39	1.19297e-37	127.626	336.178	85.0948	XM_008387554	Malus x domestica uncharacterized LOC103448302 (LOC103448302), transcript variant X2
PCP009732	-1.81866	0.00617769	0.0409147	4.64334	12.4049	2.13186	XM_009358737.2	Pyrus x bretschneideri zinc finger ,protein 6-like (LOC103947779), mRNA
PCP025060	-1.81866	0.00617728	0.0409147	1.14116	12.3361	1.99447	XM_009369139	Pyrus x bretschneideri probable inactive receptor kinase At5g67200 (LOC103957057)
PCP024355	-1.81864	0.00617631	0.0409147	0.433919	12.28	1.85956	XM_018646923	Pyrus x bretschneideri uncharacterized LOC103945052 (LOC103945052)
PCP007754	-1.81837	2.60132e-09	5.55863e-08	17.2981	63.1987	15.3608	XM_009336728	Pyrus x bretschneideri probably inactive leucine-rich repeat receptor-like protein kinase At3g28040 (LOC103927782)
PCP021013	-1.81785	7.03204e-29	4.62075e-27	56.9	204.348	51.8059	XM_008341341	Malus x domestica vegetative cell wall protein gp1-like (LOC103402601)
PCP020396	-1.81619	0.00137699	0.0113393	6.74873	19.0322	3.44661	XM_018646256	Pyrus x bretschneideri protein NIM1-INTERACTING 1-like (LOC108866884)
PCP028199	-1.81186	3.47231e-08	6.55415e-07	8.02448	54.0085	12.8354	XM_009341788.2	Pyrus x bretschneideri methyltransferase-like ,protein 1 (LOC103932230), mRNA
PCP041466	-1.81157	3.88674e-08	7.30775e-07	9.84231	54.0951	12.9264	XM_009361580	Pyrus x bretschneideri nudix hydrolase 12, mitochondrial-like (LOC103950382)
PCP019297	-1.81123	0.00254392	0.0193436	2.18407	16.0184	3.13201	XM_018647934.1	Pyrus x bretschneideri two-component ,response regulator ARR12-like (LOC103949108), transcript variant
PCP014350	-1.80917	4.82123e-06	6.72632e-05	7.34996	38.5485	9.06414	***** No hits found *****,
PCP010655	-1.80631	4.67758e-30	3.20489e-28	70.6167	211.708	54.0278	XM_008356805	Malus x domestica calcineurin B-like protein 3 (LOC103418695), transcript variant X2
PCP040830	-1.80311	1.95844e-16	7.32151e-15	46.8429	116.347	29.2913	XM_009377725	Pyrus x bretschneideri uncharacterized LOC103964754 (LOC103964754)
PCP043114	-1.79331	0.0075531	0.0483514	5.81787	12.2431	1.95037	XM_008368766	Malus x domestica F-box protein SKIP28-like (LOC103430621)
PCP015193	-1.79232	0.00414519	0.0293302	4.49201	14.6126	2.45306	XM_009355294.2	Pyrus x bretschneideri ethylene-responsive ,transcription factor TINY (LOC103944834), mRNA
PCP001120	-1.79135	8.32527e-09	1.68722e-07	25.2942	71.4663	17.9001	XM_009381039	Pyrus x bretschneideri LOB domain-containing protein 37-like (LOC103967743)
PCP003123	-1.79112	0.00324565	0.0237599	2.46966	16.0713	3.02162	XM_008394017	Malus x domestica uncharacterized LOC103454430 (LOC103454430)
PCP024361	-1.78704	8.0404e-05	0.000897107	7.44829	29.3378	6.67331	XM_009362562.2	Pyrus x bretschneideri PLASMODESMATA ,CALLOSE-BINDING PROTEIN 2-like (LOC103951239), transcript
PCP015261	-1.78417	4.27582e-07	6.99426e-06	7.2013	46.7937	11.2168	XM_008366226	Malus x domestica uncharacterized LOC103428126 (LOC103428126)
PCP002440	-1.78328	0.00304226	0.0225888	9.63004	15.2542	3.33177	XM_009375283	Pyrus x bretschneideri probable xyloglucan galactosyltransferase GT14 (LOC103962564)
PCP009012	-1.78202	0.00309005	0.0228467	1.6553	15.4942	2.80912	XM_018644473.1	Pyrus x bretschneideri serine carboxypeptidase-like ,18 (LOC103935159), mRNA
PCP027897	-1.7816	0.00120755	0.0101347	6.26422	19.3677	3.85722	XM_018645808.1	Pyrus x bretschneideri calmodulin-binding ,transcription activator 5-like (LOC103940497), transcript
PCP030404	-1.78061	0.00755421	0.0483514	5.73395	12.1775	2.27271	XM_009335785.2	Pyrus x bretschneideri deoxynucleoside ,triphosphate triphosphohydrolase SAMHD1 homolog (LOC103926913),
PCP017811	-1.7783	0.00324373	0.0237549	7.47622	15.634	2.94647	XM_009371461	Pyrus x bretschneideri alpha-aminoadipic semialdehyde synthase (LOC103959117), transcript variant X2
PCP019615	-1.7782	1.14574e-20	5.27725e-19	18.668	148.439	38.1722	XM_018642805.1	Pyrus x bretschneideri titin-like (LOC103928263), ,mRNA
PCP031025	-1.772	0.00180814	0.0143971	6.61152	18.0542	3.77196	XM_009368349.2	Pyrus x bretschneideri auxin-responsive ,protein SAUR32-like (LOC103956379), mRNA
PCP045120	-1.77054	3.4219e-05	0.000409713	5.33048	32.4262	7.41502	XM_008377151	Malus x domestica trihelix transcription factor ASIL2-like (LOC103438619)
PCP025056	-1.76743	0.00467269	0.032466	13.4124	14.6957	2.74012	XM_009346319.2	Pyrus x bretschneideri ABC transporter ,G family member 11-like (LOC103936479), mRNA
PCP030315	-1.76642	2.8496e-11	7.18106e-10	16.0228	79.4276	20.6728	XR_526171	Malus x domestica uncharacterized LOC103415242 (LOC103415242), ncRNA.
PCP015696	-1.76599	0.00474266	0.0328066	2.0419	14.5141	2.67726	XM_018651784.1	Pyrus x bretschneideri NAC domain-containing ,protein 69-like (LOC103964804), mRNA
PCP003371	-1.76577	0.00472205	0.032691	0.720832	14.59	2.47586	XM_009376407.2	Pyrus x bretschneideri RING-H2 finger ,protein ATL33 (LOC103963576), mRNA
PCP006093	-1.76231	0.000193991	0.00198454	2.97013	26.0852	5.82928	XM_009375915	Pyrus x bretschneideri glucan endo-1,3-beta-glucosidase 7-like (LOC103963137)
PCP002297	-1.76188	4.88513e-09	1.02121e-07	27.6392	61.8515	15.513	XM_018647371	Pyrus x bretschneideri 2-oxoisovalerate dehydrogenase subunit alpha 2, mitochondrial (LOC103946828)
PCP011381	-1.7618	0.00108914	0.00923757	3.4886	20.1699	4.66679	XM_008363016	Malus x domestica cytochrome P450 734A1-like (LOC103424929)
PCP003793	-1.75867	0.00142753	0.0116923	2.39218	19.107	3.8527	XM_009368804	Pyrus x bretschneideri protein kinase APK1A, chloroplastic-like (LOC103956774), transcript variant X3
PCP010074	-1.75701	0.00147428	0.0119917	2.35944	19.0588	3.94862	XM_009351730	Pyrus x bretschneideri scarecrow-like protein 4 (LOC103941523)
PCP001844	-1.75679	0.000239445	0.00239981	9.78687	26.1751	6.07777	XM_009357656	Pyrus x bretschneideri putative phospholipid-transporting ATPase 9 (LOC103946852)
PCP030120	-1.75524	0.00660266	0.0432384	1.0008	13.1953	2.29465	XM_008370788	Malus x domestica serine/threonine protein phosphatase 2A 57 kDa regulatory subunit B' alpha isoform (LOC103432588)
PCP009828	-1.7544	0.00663039	0.0433905	2.06325	12.9176	2.31057	NM_001328761	Malus domestica receptor-like protein kinase HSL1 (LOC103408932)
PCP021201	-1.75372	3.02148e-22	1.5349e-20	53.9549	165.883	43.5129	XM_008364739	Malus x domestica uncharacterized LOC103426655 (LOC103426655), transcript variant X2
PCP004106	-1.75007	1.25631e-07	2.23754e-06	8.2327	52.0279	12.8353	XM_009370239	Pyrus x bretschneideri trihelix transcription factor GT-2-like (LOC103958015)
PCP005607	-1.74977	3.90503e-07	6.43144e-06	31.8652	48.1268	12.1586	XM_009342520.2	Pyrus x bretschneideri uncharacterized ,LOC103932873 (LOC103932873), mRNA
PCP004967	-1.74808	4.15402e-06	5.85914e-05	15.5762	40.7386	10.2638	XM_018643114.1	Pyrus x bretschneideri uncharacterized ,LOC103929707 (LOC103929707), transcript variant X3, mRNA
PCP011875	-1.74477	1.99617e-13	6.10034e-12	8.72863	102.045	26.5908	XM_009344381	Pyrus x bretschneideri ribulose bisphosphate carboxylase small chain, chloroplastic (LOC103934623)
PCP033183	-1.74425	9.42158e-05	0.00103653	2.91963	29.7425	7.10915	XM_009374332.2	Pyrus x bretschneideri uncharacterized ,LOC103961744 (LOC103961744), transcript variant X1, mRNA
PCP023818	-1.74128	0.00103936	0.00888189	7.35452	21.5322	4.71689	XM_009374903	Pyrus x bretschneideri uncharacterized LOC103962220 (LOC103962220)
PCP002201	-1.74075	0.00064209	0.00582022	18.3211	22.011	4.93136	XM_009378428.2	Pyrus x bretschneideri asparagine--tRNA ,ligase, cytoplasmic 1-like (LOC103965375), transcript variant
PCP008629	-1.73963	3.57859e-06	5.12638e-05	23.669	41.905	10.1854	NM_001319813	Pyrus x bretschneideri phospho-2-dehydro-3-deoxyheptonate aldolase 1, chloroplastic-like (LOC103962023)
PCP023878	-1.73772	0.00551407	0.0371978	3.0534	14.0006	2.54856	XM_009364277	Pyrus x bretschneideri probable amino-acid racemase (LOC103952637), transcript variant X3
PCP008382	-1.73723	5.14488e-09	1.07318e-07	128.658	67.06	17.0474	XM_009356579.2	Pyrus x bretschneideri 9-cis-epoxycarotenoid ,dioxygenase NCED3, chloroplastic-like (LOC103945979),
PCP038662	-1.72784	2.02638e-06	3.02902e-05	6.81531	44.7374	11.4087	XM_009367432.1	Pyrus x bretschneideri CASP-like protein ,2A1 (LOC103955537), mRNA
PCP027132	-1.72704	1.14196e-05	0.000149363	11.1156	37.8626	9.39619	XM_009340127	Pyrus x bretschneideri flavonoid 3'-monooxygenase (LOC103930751)
PCP016695	-1.72488	6.0685e-35	5.07987e-33	77.145	270.91	73.5569	XM_009340667.2	Pyrus x bretschneideri NEP1-interacting ,protein-like 2 (LOC103931227), transcript variant X2, mRNA
PCP006222	-1.72267	7.10543e-07	1.12593e-05	18.2211	50.8249	12.9145	XM_009371582.2	Pyrus x bretschneideri uncharacterized ,LOC103959234 (LOC103959234), mRNA
PCP021997	-1.72226	1.54005e-55	2.51276e-53	112.665	608.701	166.399	XM_018644748.1	Pyrus x bretschneideri heavy metal-associated ,isoprenylated plant protein 3-like (LOC103936165),
PCP005511	-1.72209	2.24553e-09	4.81976e-08	14.155	66.1387	17.3852	XM_008370901	Malus x domestica MLO-like protein 1 (LOC103432704)
PCP004080	-1.72008	0.000771729	0.00685653	27.6317	22.1681	4.74025	XM_008344331	Malus x domestica beta-amylase 1, chloroplastic (LOC103405347)
PCP020848	-1.71593	6.94848e-30	4.71053e-28	2015.66	4533.53	1235.3	XM_009336163	Pyrus x bretschneideri polyphenol oxidase, chloroplastic-like (LOC103927236)
PCP036339	-1.71558	0.000867915	0.00759544	2.42138	21.8702	5.30205	XR_668652.2	Pyrus x bretschneideri uncharacterized ,LOC103957093 (LOC103957093), transcript variant X2, ncRNA
PCP020851	-1.71552	1.40489e-32	1.08194e-30	540.066	1289.08	351.611	XM_009336163.2	Pyrus x bretschneideri polyphenol oxidase, ,chloroplastic-like (LOC103927236), mRNA
PCP009884	-1.71521	4.20176e-13	1.25616e-11	87.3963	112.569	30.0917	XM_009357772	Pyrus x bretschneideri probable calcium-binding protein CML27 (LOC103946945)
PCP029254	-1.71382	2.66946e-23	1.41975e-21	78.3037	177.865	48.2787	XM_009366938	Pyrus x bretschneideri uncharacterized LOC103955065 (LOC103955065)
PCP013344	-1.71334	3.84938e-14	1.25827e-12	18.2535	114.394	30.6525	XM_009347511.2	Pyrus x bretschneideri long chain acyl-CoA ,synthetase 2-like (LOC103937564), mRNA
PCP017805	-1.70862	0.000337696	0.00326552	5.58993	25.1697	5.89271	XM_009371468.2	Pyrus x bretschneideri protein TIFY ,3B-like (LOC103959124), mRNA
PCP043042	-1.70472	0.00668216	0.0436996	3.74815	13.4472	2.63768	XM_009356320.2	Pyrus x bretschneideri homeobox-leucine ,zipper protein HAT22-like (LOC103945728), mRNA
PCP026085	-1.70308	0.000411864	0.00391007	7.61695	25.361	5.70035	XM_009340127.1	Pyrus x bretschneideri flavonoid 3'-monooxygenase ,(LOC103930751), mRNA
PCP007536	-1.7024	0.00681633	0.0443511	3.33731	13.8441	2.66259	XM_009354655.2	Pyrus x bretschneideri stem-specific ,protein TSJT1-like (LOC103944223), mRNA
PCP030716	-1.69857	0.000513693	0.00476174	5.01806	24.1386	5.82477	XM_009372387	Pyrus x bretschneideri RNA-binding protein 24-A-like (LOC103960000), transcript variant X2
PCP038289	-1.69794	0.000532402	0.00492095	3.55558	24.0381	5.57757	XM_009358199.2	Pyrus x bretschneideri transcription ,factor bHLH49 (LOC103947305), transcript variant X1, mRNA
PCP030309	-1.69539	6.99528e-06	9.43138e-05	11.3296	41.5563	10.7577	XM_018643903	Pyrus x bretschneideri protein NTM1-like 9 (LOC108866003)
PCP005185	-1.69367	0.00534832	0.0362192	0.891884	14.4994	3.06812	XM_009371040.2	Pyrus x bretschneideri transcription ,factor TCP14 (LOC103958732), mRNA
PCP011341	-1.68622	4.81615e-05	0.000562996	18.204	41.1655	10.3622	XM_009370573.2	Pyrus x bretschneideri SPX domain-containing ,protein 1 (LOC103958319), mRNA
PCP035853	-1.68453	2.10248e-46	2.5948e-44	742.886	1673.75	468.595	XM_009336163	Pyrus x bretschneideri polyphenol oxidase, chloroplastic-like (LOC103927236)
PCP031553	-1.68329	3.1268e-45	3.67075e-43	94.9362	371.679	103.935	XM_018644236.1	Pyrus x bretschneideri L-ascorbate ,peroxidase 2, cytosolic (LOC103934327), transcript variant X2,
PCP041884	-1.68307	7.46962e-13	2.18228e-11	56.0377	107.532	29.3134	XM_009359617	Pyrus x bretschneideri uncharacterized LOC103948572 (LOC103948572)
PCP011232	-1.68274	0.00608331	0.040373	1.94808	14.77	2.85725	XM_018649095.1	Pyrus x bretschneideri receptor-like ,protein 2 (LOC108867702), partial mRNA
PCP039397	-1.68259	7.55968e-09	1.55002e-07	11.5645	67.2266	17.8711	XM_009367432.1	Pyrus x bretschneideri CASP-like protein ,2A1 (LOC103955537), mRNA
PCP030510	-1.68153	0.000332585	0.00322258	5.04943	26.1001	6.29461	XM_009365249	Pyrus x bretschneideri putative potassium transporter 12 (LOC103953509), transcript variant X1
PCP002128	-1.67824	9.12148e-13	2.65281e-11	5.28917	95.9158	26.2772	XM_008375402	Malus x domestica uncharacterized LOC103436948 (LOC103436948)
PCP000751	-1.67793	0.00165831	0.0133476	2.22727	20.3082	4.92672	XM_009337046.2	Pyrus x bretschneideri protein MARD1-like ,(LOC103928038), mRNA
PCP010960	-1.67733	8.18445e-08	1.48516e-06	9.11785	57.2106	15.5468	XM_009365137	Pyrus x bretschneideri phosphoglycerate mutase-like protein AT74H (LOC103953403)
PCP001390	-1.67404	0.000262521	0.00261205	4.52505	27.1775	6.84626	XM_008390002	Malus x domestica long chain acyl-CoA synthetase 9, chloroplastic-like (LOC103450636), transcript variant X2
PCP018635	-1.67259	2.30589e-14	7.65436e-13	77.0582	109.641	30.2032	XM_009346345.1	Pyrus x bretschneideri peptide methionine ,sulfoxide reductase B1, chloroplastic (LOC103936503),
PCP009101	-1.67147	0.000491551	0.00457632	5.89329	24.7119	6.10388	XM_009365972.2	Pyrus x bretschneideri uncharacterized ,LOC103954169 (LOC103954169), mRNA
PCP022598	-1.66364	0.00059039	0.00540503	14.0834	25.9326	6.14676	XM_009337381	Pyrus x bretschneideri purple acid phosphatase 2 (LOC103928347)
PCP019160	-1.66331	2.76627e-06	4.04704e-05	11.317	44.0252	11.739	XM_009362803.2	Pyrus x bretschneideri glycerophosphodiester ,phosphodiesterase GDPDL3-like (LOC103951440), mRNA
PCP016394	-1.66286	0.00105474	0.00898137	4.50635	22.2536	5.32581	XM_009362806	Pyrus x bretschneideri uncharacterized LOC103951432 (LOC103951432), transcript variant X2
PCP040227	-1.66119	0.00654822	0.042955	8.86804	14.3903	3.00206	XM_009363629.2	Pyrus x bretschneideri probable beta-1,3-galactosyltransferase ,12 (LOC103952097), mRNA
PCP016926	-1.65804	2.10611e-07	3.60756e-06	3.06571	56.2918	15.1417	XM_009360940	Pyrus x bretschneideri cell wall integrity and stress response component 1 (LOC103949820)
PCP004409	-1.64978	0.00548596	0.0370341	2.62854	15.4645	3.24175	XM_009373640.2	Pyrus x bretschneideri zinc finger ,protein WIP3-like (LOC103961118), mRNA
PCP020611	-1.64856	5.51331e-06	7.59826e-05	11.0419	43.6229	11.9169	XM_018647116.1	Pyrus x bretschneideri protein DETOXIFICATION ,43-like (LOC103945879), transcript variant X2, mRNA
PCP018736	-1.64772	0.00154873	0.0125284	2.38091	22.4891	5.17916	XM_009367146	Pyrus x bretschneideri 26.5 kDa heat shock protein, mitochondrial (LOC103955267)
PCP022015	-1.64733	0.00565619	0.0380366	4.15629	15.3388	3.57001	XM_009370054.2	Pyrus x bretschneideri phosphoglycerate ,mutase-like protein 1 (LOC103957833), transcript variant
PCP028135	-1.64701	3.03229e-06	4.39614e-05	29.5093	44.9286	12.1438	NM_001328717	Malus domestica hexokinase-1-like (LOC103400721)
PCP040484	-1.64585	0.00509804	0.034732	8.62482	16.6744	3.6688	XM_009348931.2	Pyrus x bretschneideri heavy metal-associated ,isoprenylated plant protein 22-like (LOC103938882),
PCP036605	-1.64581	0.000115876	0.00124426	3.2621	30.8938	8.02343	XM_018648140.1	Pyrus x bretschneideri cycloeucalenol ,cycloisomerase-like (LOC103950025), transcript variant X1,
PCP031370	-1.6398	7.1693e-12	1.9305e-10	46.417	92.3854	25.6841	XM_009350556	Pyrus x bretschneideri NAD(P)H-quinone oxidoreductase subunit S, chloroplastic-like (LOC103940436)
PCP040107	-1.63906	0.000277949	0.00273726	2.69822	32.4563	8.39249	XM_009344776.2	Pyrus x bretschneideri uncharacterized ,LOC103935006 (LOC103935006), transcript variant X2, mRNA
PCP040857	-1.6375	0.000608274	0.00555029	16.5066	25.2421	6.29103	XM_009344422.2	Pyrus x bretschneideri hypoxanthine-guanine ,phosphoribosyltransferase-like (LOC103934674), mRNA
PCP039795	-1.6354	5.8063e-08	1.07489e-06	17.8507	58.882	16.5831	XM_009346750	Pyrus x bretschneideri trans-resveratrol di-O-methyltransferase-like (LOC103936842)
PCP026271	-1.63343	0.00673217	0.043952	6.39481	14.9476	3.45869	XM_009364447.2	Pyrus x bretschneideri glycine-rich ,cell wall structural protein 2-like (LOC103952771), mRNA
PCP026019	-1.63287	7.20001e-18	2.93069e-16	98.5718	151.162	43.4105	XM_009371320.2	Pyrus x bretschneideri 18 kDa seed ,maturation protein (LOC103958993), mRNA
PCP029256	-1.63113	3.61309e-05	0.000431799	3.51264	36.2371	9.68189	XM_009378962	Pyrus x bretschneideri BAG family molecular chaperone regulator 6 (LOC103965870), transcript variant X3
PCP009257	-1.63005	0.00783061	0.0498719	1.25938	14.0846	3.00714	XM_009340088	Pyrus x bretschneideri 4-hydroxybenzoate geranyltransferase 2-like (LOC103930717)
PCP007595	-1.62965	2.58739e-08	4.95672e-07	6.1968	63.1198	17.6919	XM_009373947	Pyrus x bretschneideri cytochrome P450 82G1-like (LOC103961404), transcript variant X1
PCP020358	-1.62819	3.08863e-31	2.28713e-29	139.717	292.048	84.9212	XM_009379811	Pyrus x bretschneideri L-idonate 5-dehydrogenase-like (LOC103966630)
PCP008839	-1.62686	0.00398901	0.0284025	12.7784	17.5119	4.0396	XM_009362442	Pyrus x bretschneideri U-box domain-containing protein 4-like (LOC103951134), transcript variant X1
PCP026490	-1.62515	1.08808e-08	2.18173e-07	11.839	65.4951	18.1696	XM_009338996	Pyrus x bretschneideri 2-methyl-6-phytyl-1,4-hydroquinone methyltransferase, chloroplastic-like (LOC103929764)
PCP013403	-1.62459	1.70916e-55	2.76524e-53	2259.27	7109.71	2077.41	***** No hits found *****,
PCP006562	-1.62314	2.95009e-06	4.28989e-05	7.41158	44.7155	12.2806	XM_009372569	Pyrus x bretschneideri probable leucine-rich repeat receptor-like protein kinase At5g49770 (LOC103960154)
PCP007238	-1.62168	8.54214e-20	3.78944e-18	43.6212	159.043	45.8093	XM_008379760	Malus x domestica subtilisin-like protease SBT1.7 (LOC103441065)
PCP014590	-1.6216	0.000686328	0.00616439	9.58745	24.8004	6.58387	XM_008357539	Malus x domestica copper transporter 6-like (LOC103419433)
PCP027888	-1.61663	1.67602e-08	3.25944e-07	19.4183	64.8149	18.2277	XM_009346632.2	Pyrus x bretschneideri glutathione ,S-transferase DHAR2-like (LOC103936763), mRNA
PCP015652	-1.61578	0.000835179	0.00735241	6.85568	24.7545	6.25575	XM_009381039.2	Pyrus x bretschneideri LOB domain-containing ,protein 37-like (LOC103967743), mRNA
PCP002912	-1.61497	0.000375931	0.00359732	17.3639	27.1589	6.79692	XR_670052.2	Pyrus x bretschneideri uncharacterized ,LOC103965487 (LOC103965487), ncRNA
PCP008391	-1.61389	0.000398987	0.00380094	4.62993	26.9807	7.10834	XM_009340907.2	Pyrus x bretschneideri uncharacterized ,LOC103931430 (LOC103931430), mRNA
PCP011326	-1.6138	0.0063681	0.0419593	40.691	16.5674	3.65275	XM_009370598	Pyrus x bretschneideri umecyanin-like (LOC103958342)
PCP019307	-1.61362	8.24837e-11	2.0153e-09	30.8194	105.798	30.3883	XM_009360191.2	Pyrus x bretschneideri NADP-dependent ,glyceraldehyde-3-phosphate dehydrogenase-like (LOC103949095),
PCP011688	-1.61225	6.01136e-07	9.61268e-06	23.8822	51.2773	14.0614	XM_008365865	Malus x domestica tropinone reductase-like 3 (LOC103427787)
PCP013231	-1.60706	0.000159505	0.00165818	31.8209	31.218	8.34206	***** No hits found *****,
PCP013841	-1.60681	0.000375009	0.00359125	5.03316	29.186	7.69734	XM_009337790	Pyrus x bretschneideri subtilisin-like protease SBT1.7 (LOC103928713)
PCP004874	-1.60479	1.80104e-55	2.88961e-53	806.465	4087.83	1211.38	XM_009373739	Pyrus x bretschneideri non-specific lipid-transfer protein-like (LOC103961207)
PCP009725	-1.60344	0.00424778	0.0298803	8.63928	18.4514	4.48814	XM_008341439	Malus x domestica uncharacterized LOC103402688 (LOC103402688)
PCP011967	-1.5971	4.0867e-08	7.66874e-07	20.8899	62.6434	18.0677	XM_009379636.2	Pyrus x bretschneideri SPX domain-containing ,membrane protein At4g22990-like (LOC103966470), transcript
PCP021720	-1.59689	0.000469138	0.00438249	7.48361	26.913	6.96056	XM_009351666.2	Pyrus x bretschneideri plant UBX domain-containing ,protein 9 (LOC103941472), transcript variant
PCP001961	-1.59673	1.5978e-12	4.56416e-11	17.5682	100.659	29.3058	XM_009372169.2	Pyrus x bretschneideri quinone oxidoreductase ,1-like (LOC103959805), mRNA
PCP027477	-1.59286	0.00295277	0.0220348	5.74285	18.8193	4.8424	XM_009359046	Pyrus x bretschneideri probable protein phosphatase 2C 76 (LOC103948052)
PCP037779	-1.59272	0.000119119	0.00127481	3.88574	32.0802	8.67211	XM_018646173.1	Pyrus x bretschneideri amidase 1-like ,(LOC103941917), transcript variant X1, mRNA
PCP021476	-1.59164	2.46803e-11	6.26873e-10	31.703	90.4196	26.3575	XM_009338575	Pyrus x bretschneideri probable lactoylglutathione lyase, chloroplastic (LOC103929389)
PCP013800	-1.5908	3.32157e-27	2.03016e-25	68.4312	390.199	116.119	XM_018647002.1	Pyrus x bretschneideri cinnamoyl-CoA ,reductase 1-like (LOC108867111), transcript variant X2, mRNA
PCP011842	-1.59027	3.67198e-31	2.69835e-29	50.9202	287.72	85.8065	XM_009370079	Pyrus x bretschneideri auxin-induced protein 15A-like (LOC103957856)
PCP029671	-1.58908	7.12125e-10	1.59611e-08	28.4219	88.376	25.4654	XM_009345853	Pyrus x bretschneideri thaumatin-like protein 1a (LOC103936020)
PCP044233	-1.58733	1.69886e-05	0.000216467	2.15499	40.3677	11.4724	***** No hits found *****,
PCP042592	-1.5843	0.00254109	0.0193297	14.2631	19.6366	4.98348	XM_018651839.1	Pyrus x bretschneideri choline/ethanolaminephosphotransferase ,1-like (LOC103965009), transcript
PCP019232	-1.58385	2.05201e-06	3.06258e-05	20.8562	51.9695	14.8096	XM_009366464	Pyrus x bretschneideri G-type lectin S-receptor-like serine/threonine-protein kinase LECRK3 (LOC103954628)
PCP001692	-1.58283	0.00192509	0.0152088	13.6885	20.7001	5.37356	XM_009350813	Pyrus x bretschneideri protein YLS9-like (LOC103940655)
PCP024443	-1.58255	1.66049e-08	3.23251e-07	21.6458	71.3482	20.5719	XM_009377072	Pyrus x bretschneideri dirigent protein 22-like (LOC103964166)
PCP019484	-1.58146	3.41828e-10	7.92917e-09	5.91684	84.6821	24.5096	XM_009377665.2	Pyrus x bretschneideri ribulose bisphosphate ,carboxylase/oxygenase activase, chloroplastic-like
PCP015417	-1.58091	6.16251e-06	8.41467e-05	21.4598	43.7592	12.1014	XM_009360698.2	Pyrus x bretschneideri monocopper oxidase-like ,protein SKU5 (LOC103949577), mRNA
PCP014567	-1.57875	4.57006e-05	0.000536835	13.9323	36.0988	9.99185	XM_017327685	Malus x domestica alpha-glucan phosphorylase, H isozyme-like (LOC103418764)
PCP005521	-1.57446	0.00122349	0.0102373	4.26512	22.9048	6.00019	XM_018650697	Pyrus x bretschneideri alpha,alpha-trehalose-phosphate synthase [UDP-forming] 5 (LOC103960443), transcript variant X3
PCP025330	-1.56997	0.00026479	0.0026319	13.7739	29.3563	8.32874	XM_009373930.2	Pyrus x bretschneideri putative quinone-oxidoreductase ,homolog, chloroplastic (LOC103961394), mRNA
PCP016755	-1.56822	6.0423e-08	1.11429e-06	23.0005	61.6329	18.1489	XM_009371753	Pyrus x bretschneideri uncharacterized LOC103959403 (LOC103959403), transcript variant X2
PCP037538	-1.5675	3.79975e-15	1.31341e-13	56.2228	137.038	41.1421	XM_009338445	Pyrus x bretschneideri dormancy-associated protein homolog 4-like (LOC103929281)
PCP012760	-1.56622	5.6014e-21	2.63034e-19	91.2424	181.147	54.3942	XM_009367001	Pyrus x bretschneideri ATP-dependent zinc metalloprotease FTSH 2, chloroplastic (LOC103955130)
PCP013854	-1.56541	5.61528e-05	0.000648537	23.7276	35.4324	10.3492	XM_009358903	Pyrus x bretschneideri phosphoenolpyruvate carboxylase-like (LOC103947929)
PCP026583	-1.56486	1.19299e-13	3.74693e-12	25.1064	113.348	33.934	XM_018647118.1	Pyrus x bretschneideri carotenoid 9,10(9',10')-cleavage ,dioxygenase 1-like (LOC103945885), mRNA
PCP001841	-1.56328	7.28781e-07	1.15294e-05	8.85427	53.8446	15.3683	XR_667222.2	Pyrus x bretschneideri uncharacterized ,LOC103946909 (LOC103946909), ncRNA
PCP016658	-1.56311	0.00386101	0.0276739	3.93712	18.5361	4.69429	XM_009366587.2	Pyrus x bretschneideri uncharacterized ,LOC103954764 (LOC103954764), mRNA
PCP019798	-1.56027	3.33147e-12	9.30927e-11	24.8526	163.724	48.919	XM_009354636	Pyrus x bretschneideri uncharacterized LOC103944203 (LOC103944203)
PCP031098	-1.5599	3.7929e-71	8.29825e-69	87.6571	767.913	235.11	XM_009380877	Pyrus x bretschneideri oxygen-evolving enhancer protein 1, chloroplastic (LOC103967609)
PCP000985	-1.55571	0.000120235	0.00128604	6.66878	33.4867	9.47805	XM_008383768	Malus x domestica phospho-2-dehydro-3-deoxyheptonate aldolase 2, chloroplastic-like (LOC103444825)
PCP014060	-1.55535	1.33679e-10	3.21715e-09	14.1682	86.7268	25.9629	XM_009338819.2	Pyrus x bretschneideri endochitinase-like ,(LOC103929599), mRNA
PCP013110	-1.55381	0.000321373	0.00312179	7.78715	28.9829	7.83495	XM_009358257.2	Pyrus x bretschneideri uncharacterized ,LOC103947348 (LOC103947348), mRNA
PCP004331	-1.55242	0.00618333	0.040938	1.79051	16.268	3.67817	XM_009373135	Pyrus x bretschneideri DELLA protein GAI-like (LOC103960656)
PCP015693	-1.55224	1.71093e-08	3.32397e-07	19.9937	69.3664	20.7404	XM_009380143.2	Pyrus x bretschneideri uncharacterized ,LOC103966919 (LOC103966919), mRNA
PCP002406	-1.55105	3.53486e-11	8.89629e-10	43.8712	91.2806	27.5579	XM_009336338	Pyrus x bretschneideri uncharacterized LOC103927416 (LOC103927416)
PCP019419	-1.54771	2.66002e-05	0.000327451	13.2325	40.6514	11.7253	XM_018651633	Pyrus x bretschneideri auxin-responsive protein SAUR32-like (LOC108868455)
PCP040151	-1.54327	0.000818084	0.0072151	4.97013	25.9565	6.98488	XM_009346886.2	Pyrus x bretschneideri RING-H2 finger ,protein ATL66 (LOC103936991), mRNA
PCP038252	-1.54216	0.000141226	0.00149397	5.28787	33.0902	9.51177	XM_009351770.2	Pyrus x bretschneideri UPF0481 protein ,At3g47200-like (LOC103941561), mRNA
PCP019997	-1.54027	0.000152412	0.00159355	12.4709	32.8412	9.43752	XM_009364001	Pyrus x bretschneideri CSC1-like protein ERD4 (LOC103952409)
PCP027303	-1.53799	6.11594e-10	1.37881e-08	32.6993	81.6837	24.5864	XM_018649336	Pyrus x bretschneideri uncharacterized LOC103954925 (LOC103954925)
PCP028218	-1.5366	9.87868e-05	0.00107698	9.28006	35.0238	10.2572	XM_008352641	Malus x domestica uncharacterized LOC103414245 (LOC103414245)
PCP002922	-1.53602	0.00378235	0.0271824	5.66803	19.2146	4.75556	XM_018648800.1	Pyrus x bretschneideri E3 ubiquitin-protein ,ligase RHF2A-like (LOC103952715), transcript variant
PCP045184	-1.53501	0.00226244	0.0174654	4.86327	21.0488	5.51822	XM_009373365.2	Pyrus x bretschneideri uncharacterized ,LOC103960871 (LOC103960871), mRNA
PCP006549	-1.53226	0.000259513	0.00258613	3.56705	30.9696	8.72144	XM_009367739	Pyrus x bretschneideri transcription factor MYB86 (LOC103955839)
PCP012780	-1.53199	3.07823e-06	4.45938e-05	22.0127	49.796	14.6299	XM_009377725.2	Pyrus x bretschneideri uncharacterized ,LOC103964754 (LOC103964754), mRNA
PCP003885	-1.5306	2.4486e-10	5.75616e-09	31.1622	87.7128	26.7301	XM_009366817	Pyrus x bretschneideri uncharacterized LOC103954963 (LOC103954963), transcript variant X2
PCP003426	-1.52879	0.00262344	0.0198153	5.41411	21.5001	5.70211	XM_009361097.2	Pyrus x bretschneideri BRI1 kinase ,inhibitor 1-like (LOC103949956), mRNA
PCP042760	-1.52841	0.000163362	0.00169188	10.1074	32.6966	9.14714	XM_009380492.2	Pyrus x bretschneideri zinc finger ,protein CONSTANS-LIKE 9-like (LOC103967216), transcript variant
PCP018841	-1.52771	3.35386e-09	7.11928e-08	27.828	77.9804	23.8058	XM_009377932.2	Pyrus x bretschneideri protein ECERIFERUM ,1 (LOC103964935), mRNA
PCP010194	-1.52657	3.51771e-06	5.04669e-05	13.714	48.2886	14.0905	XM_009374105	Pyrus x bretschneideri nuclear transcription factor Y subunit A-3-like (LOC103961538), transcript variant X2
PCP024888	-1.52655	0.000920155	0.00800531	6.57463	25.6273	6.78537	XM_009338344.1	Pyrus x bretschneideri methionine aminopeptidase ,1B, chloroplastic (LOC103929187), transcript variant
PCP027029	-1.52578	0.00724074	0.0466709	13.8423	18.7159	4.41573	XM_009364555.1	Pyrus x bretschneideri leucoanthocyanidin ,dioxygenase (LOC103952863), mRNA
PCP015172	-1.52566	6.02072e-13	1.77514e-11	24.6491	115.795	35.778	XM_009347107.2	Pyrus x bretschneideri probable aquaporin ,PIP2-5 (LOC103937187), mRNA
PCP024217	-1.52049	1.18017e-12	3.40656e-11	25.8331	106.803	32.8788	XM_009360983.2	Pyrus x bretschneideri probable pectate ,lyase 5 (LOC103949854), mRNA
PCP043175	-1.51974	1.25472e-19	5.55335e-18	24.1806	172.36	53.884	XM_009356145	Pyrus x bretschneideri cytochrome P450 86B1-like (LOC103945558)
PCP015409	-1.51877	0.00394187	0.0281293	5.87625	19.2853	4.87139	XM_018651770.1	Pyrus x bretschneideri 2-methyl-6-phytyl-1,4-hydroquinone ,methyltransferase, chloroplastic-like
PCP024222	-1.51713	3.1668e-05	0.000383462	10.9296	39.5622	11.6335	XM_009360977.2	Pyrus x bretschneideri oxysterol-binding ,protein-related protein 1D (LOC103949849), mRNA
PCP017600	-1.50837	3.11168e-108	1.19818e-105	972.477	5928.73	1883.33	XM_018652266	Pyrus x bretschneideri uncharacterized LOC103966779 (LOC103966779), transcript variant X2
PCP016180	-1.50785	0.00748883	0.0480448	4.85925	16.8498	4.0252	XM_009364497	Pyrus x bretschneideri uncharacterized LOC103952806 (LOC103952806)
PCP004957	-1.50619	0.000917968	0.00798989	1.31402	26.0841	7.05062	NM_001302294	Pyrus x bretschneideri chlorophyll a-b binding protein, chloroplastic (LOC103929687)
PCP041367	-1.50081	1.49077e-05	0.000191729	11.9453	43.1799	13.3197	XM_009356246	Pyrus x bretschneideri BTB/POZ domain-containing protein At5g60050 (LOC103945654)
PCP010093	-1.49983	3.12023e-16	1.14426e-14	72.854	151.488	47.8426	XM_009342447.1	Pyrus x bretschneideri soluble inorganic ,pyrophosphatase PPA1 (LOC103932802), mRNA
PCP023398	-1.49302	0.000194721	0.0019899	7.52146	33.9353	10.1769	XM_009374181.2	Pyrus x bretschneideri cytochrome P450 ,81E8-like (LOC103961612), mRNA
PCP034169	-1.48973	5.32108e-07	8.58014e-06	15.3099	57.6068	17.5452	XM_009362043.2	Pyrus x bretschneideri uncharacterized ,LOC103950805 (LOC103950805), transcript variant X1, mRNA
PCP010133	-1.48951	0.00520745	0.0353772	3.13698	18.6734	5.00796	XM_009357606.2	Pyrus x bretschneideri probable endo-1,3(4)-beta-glucanase ,ARB_01444 (LOC103946811), mRNA
PCP024990	-1.48648	0.000328625	0.00318742	16.7466	30.4571	8.88163	XM_009381174.2	Pyrus x bretschneideri zinc transporter ,ZTP29 (LOC103967855), mRNA
PCP013055	-1.48454	1.99071e-06	2.98265e-05	15.3989	51.897	16.0138	XM_009375008.2	Pyrus x bretschneideri isoamylase 3, ,chloroplastic (LOC103962304), transcript variant X2, mRNA
PCP007604	-1.48155	6.76297e-05	0.000765476	13.7019	37.7401	11.5715	XM_008351562	Malus x domestica alkaline/neutral invertase E, chloroplastic-like (LOC103413070)
PCP017219	-1.47957	1.91345e-10	4.53133e-09	10.6357	90.585	28.8347	XR_001953456.1	Pyrus x bretschneideri glucan endo-1,3-beta-glucosidase ,11-like (LOC103950707), transcript variant
PCP035130	-1.47879	1.86251e-83	5.51674e-81	975.467	1640.41	531.622	XM_018648701	Pyrus x bretschneideri 21 kDa protein-like (LOC103952270)
PCP032292	-1.4742	1.17381e-06	1.80362e-05	21.3374	54.439	17.2325	XM_009343229	Pyrus x bretschneideri uncharacterized protein At2g17340-like (LOC103933538)
PCP028428	-1.47061	0.000253644	0.00253027	7.83493	32.276	9.2911	XM_009365279	Pyrus x bretschneideri polygalacturonase 1 beta-like protein 3 (LOC103953527), transcript variant X2
PCP031019	-1.46968	0.000211683	0.00214553	9.75112	33.1627	10.0858	XM_009367568.2	Pyrus x bretschneideri uncharacterized ,LOC103955671 (LOC103955671), transcript variant X2, mRNA
PCP006617	-1.46754	8.60619e-30	5.7533e-28	1659.77	7540.3	2450.97	XM_009348637.1	Pyrus x bretschneideri non-specific ,lipid-transfer protein (LOC103938613), mRNA
PCP000538	-1.46617	6.5846e-05	0.000749252	13.2855	39.2571	12.0245	XM_018648522	Pyrus x bretschneideri xylulose 5-phosphate/phosphate translocator, chloroplastic-like (LOC103951738)
PCP013398	-1.46601	5.70191e-12	1.55055e-10	34.5134	104.987	33.5535	XM_009343561.2	Pyrus x bretschneideri homeobox protein ,knotted-1-like 3 (LOC103933863), transcript variant X2,
PCP030998	-1.46182	3.13652e-08	5.9495e-07	19.7718	70.1421	22.2445	NM_001328845	Malus domestica glucose-1-phosphate adenylyltransferase small subunit, chloroplastic/amyloplastic (LOC103421714)
PCP002552	-1.45746	3.9944e-11	1.00005e-09	34.4535	98.4256	31.4657	XM_009378264	Pyrus x bretschneideri uncharacterized LOC103965242 (LOC103965242)
PCP024769	-1.45354	0.00118867	0.009998	3.27958	25.9412	7.40019	XM_009369804.2	Pyrus x bretschneideri zinc finger ,CCCH domain-containing protein 53-like (LOC103957623), mRNA
PCP005667	-1.45307	0.000357956	0.00344414	7.3893	32.2204	9.38615	XM_009340274	Pyrus x bretschneideri homeobox-leucine zipper protein HAT4-like (LOC103930874)
PCP017722	-1.4502	6.72083e-05	0.000761602	19.0494	40.8858	12.8396	XM_009367001.2	Pyrus x bretschneideri ATP-dependent ,zinc metalloprotease FTSH 2, chloroplastic (LOC103955130),
PCP003445	-1.44747	8.32465e-06	0.000110917	6.97496	47.7036	15.1327	XM_008369453	Malus x domestica uncharacterized LOC103431309 (LOC103431309)
PCP041810	-1.4456	0.00467701	0.0324793	4.23401	19.9701	5.51469	XM_009374839.1	Pyrus x bretschneideri uncharacterized ,LOC103962160 (LOC103962160), transcript variant X3, mRNA
PCP023682	-1.44436	0.0067694	0.0441352	8.11231	17.9785	5.24265	XM_009358378.2	Pyrus x bretschneideri probable galacturonosyltransferase ,15 (LOC103947472), mRNA
PCP030401	-1.44366	0.000144836	0.00152545	5.77706	35.6569	11.2169	XM_018642518	Pyrus x bretschneideri uncharacterized LOC108865530 (LOC108865530)
PCP018366	-1.43542	3.63089e-13	1.09057e-11	69.4475	119.273	39.3672	XM_009338800.2	Pyrus x bretschneideri aconitate hydratase ,1-like (LOC103929578), mRNA
PCP037914	-1.43481	3.44697e-51	4.98982e-49	208.867	825.043	275.126	XM_018647002.1	Pyrus x bretschneideri cinnamoyl-CoA ,reductase 1-like (LOC108867111), transcript variant X2, mRNA
PCP016448	-1.43051	2.36629e-07	4.02458e-06	31.0117	69.9267	22.5932	XM_009375676.2	Pyrus x bretschneideri histidine-containing ,phosphotransfer protein 1-like (LOC103962894), mRNA
PCP006062	-1.42754	0.00417686	0.0294784	3.66309	20.5334	5.94251	XM_008385564	Malus x domestica uncharacterized LOC103446447 (LOC103446447)
PCP021297	-1.42572	2.50657e-41	2.5807e-39	168.844	431.545	144.584	XM_009371662.2	Pyrus x bretschneideri universal stress ,protein PHOS32 (LOC103959310), mRNA
PCP010583	-1.42369	2.74802e-05	0.000337206	15.1239	45.3427	14.4121	XM_009378313.2	Pyrus x bretschneideri fatty acyl-CoA ,reductase 3-like (LOC103965278), mRNA
PCP028043	-1.42053	0.00672341	0.0439246	4.23986	18.9807	5.46674	XM_009367082.2	Pyrus x bretschneideri 1,4-alpha-glucan-branching ,enzyme 2-2, chloroplastic/amyloplastic-like (LOC103955206),
PCP019964	-1.4199	1.15069e-11	3.04735e-10	62.2392	120.884	39.7833	XM_009378321.2	Pyrus x bretschneideri proline-rich ,protein 36-like (LOC103965286), mRNA
PCP037522	-1.41962	7.46821e-25	4.26663e-23	92.2051	252.178	84.8366	XM_008386853	Malus x domestica protein SRG1-like (LOC103447637), transcript variant X4
PCP029080	-1.41811	3.84624e-07	6.34548e-06	28.1752	63.3216	20.6822	XM_009364782	Pyrus x bretschneideri uncharacterized LOC103953062 (LOC103953062)
PCP013757	-1.4172	0.000116199	0.00124704	9.4353	38.8715	12.4963	XM_009352072	Pyrus x bretschneideri uncharacterized protein At1g04910-like (LOC103941874), transcript variant X2
PCP015098	-1.41271	3.13389e-10	7.29586e-09	15.8479	96.4998	32.0548	XM_009377332	Pyrus x bretschneideri late embryogenesis abundant protein At1g64065-like (LOC103964400)
PCP037513	-1.41155	4.58781e-06	6.41461e-05	42.9551	52.3885	17.104	XM_009352656.2	Pyrus x bretschneideri peroxisomal ,nicotinamide adenine dinucleotide carrier (LOC103942469), mRNA
PCP016826	-1.40992	0.000557983	0.00513567	18.3162	31.071	9.7456	XM_009346436.2	Pyrus x bretschneideri E3 ubiquitin-protein ,ligase RNF8-like (LOC103936593), transcript variant
PCP011451	-1.40958	8.7192e-05	0.000964774	31.8021	39.7628	12.6981	XM_009380523	Pyrus x bretschneideri ethylene-responsive transcription factor ERF113-like (LOC103967248)
PCP030207	-1.40947	7.25335e-48	9.43572e-46	67.1932	541.067	183.911	XM_008355283	Malus x domestica collectin-12-like (LOC103417079), transcript variant X3
PCP020138	-1.40887	1.92535e-42	2.05937e-40	1494.24	4105.39	1391.71	XM_009355402.2	Pyrus x bretschneideri metallothionein-like ,protein type 2 (LOC103944925), mRNA
PCP015380	-1.40678	9.35892e-09	1.88876e-07	24.9143	79.4136	26.5491	XM_009344172.2	Pyrus x bretschneideri cytochrome c-type ,biogenesis ccda-like chloroplastic protein (LOC103934430),
PCP019532	-1.40529	0.00495598	0.0339564	10.4536	20.1656	5.94287	XM_009336200.2	Pyrus x bretschneideri mediator of ,RNA polymerase II transcription subunit 30 (LOC103927293), mRNA
PCP008333	-1.40307	0.00528985	0.0358737	6.50572	20.4708	5.99672	XM_017336994	Malus x domestica squamosa promoter-binding-like protein 2 (LOC103452163), transcript variant X3
PCP029105	-1.40255	7.03746e-23	3.66195e-21	35.6579	286.735	97.4348	XM_009354232	Pyrus x bretschneideri auxin-responsive protein IAA27-like (LOC103943871)
PCP024237	-1.40243	0.00528205	0.0358335	13.9471	20.2367	5.86427	XM_008391513	Malus x domestica glutamate--glyoxylate aminotransferase 2-like (LOC103452041)
PCP027619	-1.39965	0.00645431	0.0424837	7.02339	19.4094	5.61699	XM_009355887	Pyrus x bretschneideri dual specificity protein kinase splB-like (LOC103945324)
PCP013067	-1.39817	1.00368e-30	7.23737e-29	92.3172	321.411	109.932	XM_008342088	Malus x domestica hornerin (LOC103403267)
PCP025874	-1.39784	4.77754e-12	1.30656e-10	37.1471	113.843	38.3473	XM_009376449.2	Pyrus x bretschneideri cell division ,protein FtsZ homolog 2-2, chloroplastic-like (LOC103963616),
PCP018035	-1.39518	0.00258719	0.0195953	17.0242	24.0556	7.19751	XM_018643393.1	Pyrus x bretschneideri peroxiredoxin-2F, ,mitochondrial-like (LOC103930814), transcript variant
PCP020044	-1.39496	3.72283e-24	2.06558e-22	64.8357	373.77	127.948	XM_009335417	Pyrus x bretschneideri oleosin 1-like (LOC103926613)
PCP017911	-1.39369	9.07605e-31	6.56922e-29	141.063	307.895	105.529	XM_008386023	Malus x domestica uncharacterized LOC103446868 (LOC103446868)
PCP037869	-1.39205	1.2306e-09	2.69849e-08	17.6589	94.9998	31.7694	XM_008382516	Malus x domestica uncharacterized LOC103443629 (LOC103443629), transcript variant X2
PCP036242	-1.39134	5.53352e-05	0.000639477	12.1267	42.0403	13.7724	XM_018645398.1	Pyrus x bretschneideri L-Ala-D/L-amino ,acid epimerase-like (LOC103939151), mRNA
PCP025883	-1.38984	0.00387838	0.0277482	4.64465	21.9061	6.68006	XM_009338675.2	Pyrus x bretschneideri uncharacterized ,LOC103929468 (LOC103929468), mRNA
PCP031026	-1.38624	1.83618e-27	1.13672e-25	109.67	282.922	97.3697	XM_009368350	Pyrus x bretschneideri homeobox-leucine zipper protein ATHB-12-like (LOC103956381)
PCP030440	-1.38513	3.24432e-05	0.00039139	18.6875	44.8026	14.6118	XM_008381088	Malus x domestica putative rRNA methyltransferase YlbH (LOC103442309)
PCP011636	-1.38144	1.79663e-21	8.71299e-20	999.17	3120.42	1075.01	XM_008341779	Malus x domestica MLP-like protein 423 (LOC103402987)
PCP010647	-1.37962	4.36356e-06	6.12776e-05	24.9814	53.9325	17.7374	XM_009365034.2	Pyrus x bretschneideri UPF0678 fatty ,acid-binding protein-like protein At1g79260 (LOC103953295),
PCP025373	-1.37403	4.43288e-08	8.2941e-07	12.2125	74.4927	25.4571	XM_018648248	Pyrus x bretschneideri transcription factor TCP7 (LOC103950485)
PCP009718	-1.37332	5.91758e-08	1.09235e-06	10.5068	74.7014	25.401	XM_009358515.2	Pyrus x bretschneideri ribulose bisphosphate ,carboxylase small chain, chloroplastic-like (LOC103947596),
PCP006917	-1.37162	0.000535406	0.00493923	13.6447	32.0545	10.3858	XM_017332383	Malus x domestica potassium transporter 10-like (LOC103435297), transcript variant X2
PCP005335	-1.36667	6.43034e-16	2.30546e-14	39.4792	157.467	54.8554	XM_008365068	Malus x domestica beta-galactosidase-like (LOC103426990)
PCP006895	-1.36417	0.00236577	0.0181756	22.9203	25.2353	7.89692	XM_009355155.2	Pyrus x bretschneideri CBL-interacting ,serine/threonine-protein kinase 1-like (LOC103944694), transcript
PCP036805	-1.36365	0.00522161	0.0354609	13.5851	21.5787	6.57684	XM_009336367	Pyrus x bretschneideri uncharacterized LOC103927440 (LOC103927440)
PCP035558	-1.36315	2.62263e-11	6.63514e-10	50.6391	109.932	37.9551	XM_009339467.2	Pyrus x bretschneideri agmatine deiminase-like ,(LOC103930164), mRNA
PCP024230	-1.35889	3.46852e-57	5.85784e-55	341.625	752.739	264.843	XM_009360969.2	Pyrus x bretschneideri uncharacterized ,LOC103949843 (LOC103949843), mRNA
PCP031357	-1.35826	0.00142629	0.0116902	9.10876	27.7846	9.12794	XM_018650669.1	Pyrus x bretschneideri 70 kDa peptidyl-prolyl ,isomerase-like (LOC103960348), mRNA
PCP022653	-1.3579	0.00345652	0.0251032	15.3743	23.3122	7.46162	XM_009357064.2	Pyrus x bretschneideri ras-related ,protein RABA2a-like (LOC103946379), mRNA
PCP019517	-1.35718	9.66524e-11	2.34364e-09	90.9237	109.367	37.9082	XM_008378869	Malus x domestica ATP-dependent zinc metalloprotease FTSH, chloroplastic (LOC103440202)
PCP014154	-1.35499	1.73341e-06	2.60729e-05	45.1907	73.2779	25.1272	XM_009371928	Pyrus x bretschneideri sulfoquinovosyl transferase SQD2-like (LOC103959579)
PCP022495	-1.35312	0.000307325	0.00300505	17.542	37.3175	12.4996	XM_009367001.2	Pyrus x bretschneideri ATP-dependent ,zinc metalloprotease FTSH 2, chloroplastic (LOC103955130),
PCP021728	-1.35264	9.31497e-13	2.705e-11	60.2372	128.254	44.6551	XM_009368322	Pyrus x bretschneideri pyruvate dehydrogenase E1 component subunit alpha-3, chloroplastic (LOC103956356)
PCP030559	-1.3504	7.32509e-05	0.000823773	8.36893	43.6402	14.6387	XM_008391588	Malus x domestica 3-oxoacyl-[acyl-carrier-protein] reductase 4 (LOC103452100)
PCP019467	-1.3491	2.6641e-07	4.49141e-06	20.1077	69.7583	24.3312	XM_009338875	Pyrus x bretschneideri protein ASPARTIC PROTEASE IN GUARD CELL 1-like (LOC103929648)
PCP027356	-1.34779	3.46187e-24	1.92634e-22	122.282	259.505	91.562	XM_009339370	Pyrus x bretschneideri transcription factor bHLH149-like (LOC103930079)
PCP005872	-1.3417	0.000355197	0.00342101	19.0004	35.0536	11.9251	XM_009348595.2	Pyrus x bretschneideri uncharacterized ,LOC103938574 (LOC103938574), mRNA
PCP027924	-1.34053	8.17969e-21	3.80395e-19	111.398	226.763	80.5526	XM_009357707.2	Pyrus x bretschneideri calmodulin-like ,(LOC103946890), mRNA
PCP016365	-1.33708	3.91673e-92	1.25681e-89	613.99	1553.42	555.96	XM_009363331	Pyrus x bretschneideri vacuolar-processing enzyme-like (LOC103951861)
PCP022980	-1.33694	0.00422656	0.0297528	16.9194	23.1879	7.50218	XM_009378687.2	Pyrus x bretschneideri myb-related ,protein 308-like (LOC103965615), mRNA
PCP017197	-1.33551	9.58848e-14	3.04632e-12	83.9628	151.338	53.5918	XM_009366863.2	Pyrus x bretschneideri GDSL esterase/lipase ,At2g04570 (LOC103955005), mRNA
PCP021776	-1.33181	3.05611e-49	4.173e-47	273.374	612.836	219.73	XM_009366215	Pyrus x bretschneideri auxin-responsive protein IAA16 (LOC103954392)
PCP013612	-1.33042	0.00542718	0.0366887	5.27886	22.0139	6.919	XM_009369629.2	Pyrus x bretschneideri D-amino-acid ,transaminase, chloroplastic (LOC103957470), mRNA
PCP044872	-1.32977	8.92564e-07	1.39228e-05	15.7901	66.0913	22.9317	XM_009369078	Pyrus x bretschneideri floral homeotic protein APETALA 2-like (LOC103957004), transcript variant X2
PCP043390	-1.32924	3.54362e-94	1.18678e-91	17924.1	49158.4	17685	XM_009358540.2	Pyrus x bretschneideri metallothionein-like ,protein type 3 (LOC103947618), mRNA
PCP039192	-1.32853	0.00295852	0.0220691	12.7424	26.5332	8.63334	XM_018650155.1	Pyrus x bretschneideri vacuolar amino ,acid transporter 1-like (LOC103958383), transcript variant
PCP015101	-1.32666	0.00602707	0.0400688	5.23439	22.1503	7.1942	XM_009377281	Pyrus x bretschneideri reticulon-like protein B1 (LOC103964345), transcript variant X2
PCP011846	-1.32557	1.36995e-06	2.08833e-05	17.4966	63.1066	21.9965	XM_018650017.1	Pyrus x bretschneideri soluble inorganic ,pyrophosphatase 6, chloroplastic-like (LOC103957847),
PCP037299	-1.32505	2.70617e-30	1.88775e-28	57.4961	394.881	141.557	XM_009381294	Pyrus x bretschneideri auxin-induced protein 15A-like (LOC103967961)
PCP002302	-1.32504	0.00196482	0.0154909	10.09	27.3944	8.92001	XM_009357574.2	Pyrus x bretschneideri RNA polymerase ,II transcriptional coactivator KIWI-like (LOC103946780),
PCP003401	-1.32502	3.04996e-20	1.37198e-18	128.232	266.984	95.5569	XR_666396.2	Pyrus x bretschneideri uncharacterized ,protein At5g02240-like (LOC103941003), misc_RNA
PCP042588	-1.3248	0.0065973	0.043218	2.19314	21.059	6.37579	XR_001952700.1	Pyrus x bretschneideri thaumatin-like ,protein 1b (LOC103941218), transcript variant X3, misc_RNA
PCP002811	-1.32453	8.89644e-10	1.98015e-08	53.6899	106.433	37.4552	XM_009355815	Pyrus x bretschneideri probable strigolactone esterase DAD2 (LOC103945269)
PCP039020	-1.32445	0.000284518	0.00279624	12.5414	37.281	12.701	XM_009370457	Pyrus x bretschneideri heat shock protein 83 (LOC103958215)
PCP013083	-1.32357	3.66461e-07	6.06661e-06	19.4789	69.2705	24.3354	XM_008341593	Malus x domestica PLASMODESMATA CALLOSE-BINDING PROTEIN 4 (LOC103402825)
PCP020159	-1.32038	7.84331e-31	5.69838e-29	28.9926	346.432	124.997	XM_009368649.2	Pyrus x bretschneideri photosystem ,I reaction center subunit II, chloroplastic-like (LOC103956623),
PCP030829	-1.31396	3.71483e-05	0.000443682	26.8434	46.9632	16.0897	XM_009355581	Pyrus x bretschneideri internal alternative NAD(P)H-ubiquinone oxidoreductase A1, mitochondrial-like (LOC103945063)
PCP028073	-1.31154	0.00109676	0.00928988	5.4136	30.6249	10.1668	XM_009343975.2	Pyrus x bretschneideri transcription ,factor CPC-like (LOC103934240), mRNA
PCP035604	-1.31054	1.17581e-08	2.34103e-07	80.6711	90.5867	32.0512	XM_009360876.2	Pyrus x bretschneideri protein TIC ,55, chloroplastic-like (LOC103949755), mRNA
PCP002873	-1.3061	4.48356e-07	7.30305e-06	23.6361	70.3723	24.8484	XM_009367639	Pyrus x bretschneideri protein LONGIFOLIA 1-like (LOC103955733), transcript variant X2
PCP034156	-1.30436	1.27643e-05	0.000165936	20.0885	53.1432	18.6053	XM_009350634.2	Pyrus x bretschneideri peroxiredoxin ,Q, chloroplastic-like (LOC103940512), mRNA
PCP000031	-1.29836	0.000127472	0.00135892	35.0591	41.9456	14.6463	XM_009371118.2	Pyrus x bretschneideri activator of ,90 kDa heat shock protein ATPase homolog (LOC103958793), mRNA
PCP000129	-1.29772	2.66911e-29	1.75987e-27	221.726	333.902	122.517	XM_009362319.2	Pyrus x bretschneideri uncharacterized ,protein At5g39570 (LOC103951033), transcript variant X1,
PCP001817	-1.29599	0.000440172	0.00414813	19.6959	35.7633	12.4455	XM_009358033.2	Pyrus x bretschneideri uncharacterized ,LOC103947175 (LOC103947175), mRNA
PCP019795	-1.29463	0.00234063	0.0180113	10.462	28.0495	9.17076	XM_017326043	Malus x domestica VQ motif-containing protein 4-like (LOC103412435), transcript variant X3
PCP005987	-1.29301	6.22084e-05	0.000709117	14.4213	46.1545	16.2704	XM_009343830.2	Pyrus x bretschneideri WD repeat-containing ,protein 89 homolog (LOC103934128), mRNA
PCP015270	-1.29178	8.14512e-05	0.000905964	11.2446	47.0595	16.78	XM_009365879	Pyrus x bretschneideri cytochrome P450 CYP82D47-like (LOC103954068)
PCP024755	-1.29117	2.63103e-11	6.64767e-10	59.4559	119.105	43.5663	XM_018651268.1	Pyrus x bretschneideri actin-7-like ,(LOC103962665), transcript variant X5, mRNA
PCP025001	-1.29106	0.0026857	0.0202232	8.66187	26.5124	8.78348	XM_009381157	Pyrus x bretschneideri uncharacterized LOC103967844 (LOC103967844)
PCP023100	-1.29038	1.56543e-13	4.82227e-12	105.297	152.363	55.9611	XM_009365036.2	Pyrus x bretschneideri YTH domain-containing ,family protein 2 (LOC103953297), mRNA
PCP005240	-1.28865	0.00744477	0.0478419	2.76915	21.446	6.88218	XM_017323704	Malus x domestica delta(24)-sterol reductase-like (LOC103403411), transcript variant X2
PCP000771	-1.28723	0.00320605	0.0235506	4.14363	26.2913	8.78049	XM_008380613	Malus x domestica uncharacterized LOC103441896 (LOC103441896)
PCP017122	-1.28654	2.22473e-06	3.2959e-05	13.3529	63.7815	23.0417	XM_009345705	Pyrus x bretschneideri uncharacterized LOC103935890 (LOC103935890)
PCP030096	-1.28614	0.00199231	0.0156841	12.5213	28.3831	9.66538	XM_009360068	Pyrus x bretschneideri actin-depolymerizing factor 1-like (LOC103948970)
PCP005210	-1.28602	0.00323147	0.0236921	8.76039	25.4006	8.43387	XM_009340868.2	Pyrus x bretschneideri uncharacterized ,LOC103931388 (LOC103931388), mRNA
PCP001473	-1.28602	0.00016218	0.00168055	14.8358	41.6289	14.7802	XM_009360581.2	Pyrus x bretschneideri sulfoquinovosyl ,transferase SQD2-like (LOC103949460), mRNA
PCP002259	-1.28461	2.34388e-47	2.98852e-45	341.728	739.111	274.291	XM_009376105	Pyrus x bretschneideri expansin-A4-like (LOC103963298)
PCP024406	-1.28162	0.000214572	0.002172	13.5439	40.6729	14.1369	XM_009343749	Pyrus x bretschneideri major prion protein homolog (LOC103934043)
PCP015930	-1.28117	0.00253666	0.0193113	3.22257	28.2818	9.96101	XM_018646064.1	Pyrus x bretschneideri amidase 1-like ,(LOC103941511), transcript variant X3, mRNA
PCP035605	-1.279	5.65307e-06	7.77974e-05	52.6443	62.1013	22.6171	XM_009360876	Pyrus x bretschneideri protein TIC 55, chloroplastic-like (LOC103949755)
PCP032168	-1.27758	3.34287e-08	6.32845e-07	46.7179	83.8473	30.526	XM_009337959	Pyrus x bretschneideri ADP,ATP carrier protein 3, mitochondrial (LOC103928855), transcript variant X2
PCP013693	-1.27576	0.000175312	0.00180786	11.4781	41.1945	14.9096	XM_009350397	Pyrus x bretschneideri BTB/POZ domain-containing protein At1g21780 (LOC103940308)
PCP006786	-1.27347	0.00319399	0.0234709	23.8754	26.2442	8.99194	XM_018646433	Pyrus x bretschneideri vacuolar iron transporter 1-like (LOC103943093), transcript variant X2
PCP005447	-1.27218	0.00136479	0.0112656	5.45641	30.5522	10.6427	XM_018652102	Pyrus x bretschneideri protein kinase PINOID-like (LOC103966066)
PCP004326	-1.2705	0.00531244	0.0360142	7.9259	23.7418	7.98992	XM_009373144.2	Pyrus x bretschneideri transcriptional ,corepressor LEUNIG-like (LOC103960663), transcript variant
PCP006678	-1.2703	0.00542146	0.0366887	10.5453	23.4986	8.30859	XR_664694.1	Pyrus x bretschneideri uncharacterized ,RNA methyltransferase BT_0643 (LOC103930520), transcript variant
PCP036703	-1.27029	0.000433372	0.00409206	13.1218	38.7611	14.0505	XM_009369475	Pyrus x bretschneideri auxin-induced protein AUX28-like (LOC103957321)
PCP019786	-1.26957	8.14535e-05	0.000905964	13.2897	48.6333	17.5106	XM_009354602.2	Pyrus x bretschneideri squamosa promoter-binding-like ,protein 3 (LOC103944181), mRNA
PCP042579	-1.26946	0.00555643	0.0374441	8.84145	23.5891	7.91842	XM_009343460	Pyrus x bretschneideri uncharacterized LOC103933773 (LOC103933773)
PCP043423	-1.26741	0.00599545	0.0399275	4.32875	23.6551	7.69846	XM_009366927.1	Pyrus x bretschneideri glucan endo-1,3-beta-glucosidase ,1 (LOC103955056), mRNA
PCP005365	-1.26594	0.00175807	0.0140391	12.1821	29.8273	10.0946	XM_009380163.2	Pyrus x bretschneideri B-box zinc finger ,protein 18-like (LOC103966936), transcript variant X2,
PCP026141	-1.26467	9.77985e-08	1.76138e-06	21.4537	83.296	30.8796	XM_009362129.2	Pyrus x bretschneideri homeobox-leucine ,zipper protein HAT5 (LOC103950878), mRNA
PCP022633	-1.26466	0.00077265	0.00686155	12.0063	33.703	12.0094	XM_009357104	Pyrus x bretschneideri 50S ribosomal protein L21, chloroplastic-like (LOC103946405)
PCP016775	-1.26248	0.0030106	0.0224162	12.0273	26.9278	9.51337	XM_009350081	Pyrus x bretschneideri UDP-glucose:glycoprotein glucosyltransferase-like (LOC103940000)
PCP028162	-1.26064	0.00695052	0.0451479	5.5275	22.6065	7.49499	XM_009361399	Pyrus x bretschneideri pectinesterase/pectinesterase inhibitor PPE8B (PME4)
PCP012637	-1.25902	8.73364e-07	1.36818e-05	9.34448	70.4416	26.1496	XM_009355393.2	Pyrus x bretschneideri outer envelope ,pore protein 16, chloroplastic-like (LOC103944918), transcript
PCP020058	-1.25642	5.70098e-06	7.83448e-05	38.1351	59.9045	22.3875	XM_009339746.2	Pyrus x bretschneideri protein COBRA-like ,(LOC103930406), mRNA
PCP024094	-1.25582	2.55159e-48	3.38798e-46	89.9983	1089.75	412.173	XM_009369562.2	Pyrus x bretschneideri probable aquaporin ,PIP1-2 (LOC103957407), mRNA
PCP011401	-1.25572	0.000320077	0.00311077	17.6842	38.908	13.9665	XM_018645663.1	Pyrus x bretschneideri uncharacterized ,protein ycf37-like (LOC103939887), transcript variant X2,
PCP028524	-1.2556	4.28275e-07	6.99964e-06	43.5041	76.6034	28.4417	XM_008375595	Malus x domestica rust resistance kinase Lr10-like (LOC103437143)
PCP012437	-1.25514	1.77857e-14	5.99699e-13	64.4385	164.506	61.5867	XM_008364399	Malus x domestica remorin-like (LOC103426310)
PCP016478	-1.25224	0.000112367	0.00121335	13.8403	45.1309	16.4021	XM_009377791	Pyrus x bretschneideri ruBisCO large subunit-binding protein subunit alpha-like (LOC103964812)
PCP016921	-1.25024	1.53716e-07	2.68557e-06	58.8532	89.4571	33.596	***** No hits found *****,
PCP014031	-1.24976	8.41142e-05	0.000931789	25.6529	46.3633	17.2738	XM_009368322	Pyrus x bretschneideri pyruvate dehydrogenase E1 component subunit alpha-3, chloroplastic (LOC103956356)
PCP030678	-1.24971	0.00210931	0.0164682	8.05797	29.2193	10.3554	XM_008379016	Malus x domestica RHOMBOID-like protein 2 (LOC103440341)
PCP010520	-1.24932	7.47129e-67	1.45298e-64	1040.11	2553.82	970.731	XM_009341200	Pyrus x bretschneideri TATA-binding protein-associated factor 2N-like (LOC103931680)
PCP022910	-1.24794	0.00444449	0.0310823	8.46151	30.4834	10.57	XM_009360427	Pyrus x bretschneideri metal-nicotianamine transporter YSL1-like (LOC103949308)
PCP014019	-1.24605	0.000503102	0.00467707	14.6939	37.1864	13.7675	XM_009339047	Pyrus x bretschneideri alpha-glucan phosphorylase, H isozyme-like (LOC103929809)
PCP015369	-1.24411	7.917e-05	0.000884655	12.2617	47.0514	17.2978	XM_018647842	Pyrus x bretschneideri protein SUPPRESSOR OF GENE SILENCING 3-like (LOC103948752), transcript variant X2
PCP027592	-1.24312	0.000835064	0.00735241	20.467	34.3543	12.4284	XM_009346485.2	Pyrus x bretschneideri uncharacterized ,LOC103936641 (LOC103936641), mRNA
PCP018963	-1.23938	9.78504e-23	5.07793e-21	26.5888	294.508	112.215	XM_018645714	Pyrus x bretschneideri aquaporin PIP1-3-like (LOC103940146)
PCP023151	-1.23737	0.00453864	0.0316603	6.93276	25.7292	9.12396	XM_009340113	Pyrus x bretschneideri nucleolin-like (LOC103930742)
PCP000489	-1.2347	1.15601e-05	0.000151098	15.3227	57.511	21.4722	***** No hits found *****,
PCP031277	-1.23338	1.8322e-34	1.49472e-32	72.9528	466.719	179.221	XM_008367804	Malus x domestica thiamine thiazole synthase, chloroplastic (LOC103429668)
PCP033140	-1.23313	1.26354e-06	1.93378e-05	57.1147	69.4382	25.687	***** No hits found *****,
PCP022964	-1.23142	7.29385e-36	6.26913e-34	359.998	500.541	192.295	NM_001328820	Malus domestica CBL-interacting serine/threonine-protein kinase 6-like (LOC103417952)
PCP005443	-1.2302	9.33473e-21	4.32023e-19	124.902	450.293	172.805	XM_009357925	Pyrus x bretschneideri E3 ubiquitin-protein ligase RHA2A-like (LOC103947079)
PCP001807	-1.22862	0.000237931	0.00238588	10.9013	41.7229	15.1977	XR_001953207	Pyrus x bretschneideri truncated transcription factor CAULIFLOWER A-like (LOC103947273), transcript variant X2, misc_RNA.
PCP011965	-1.22824	1.28007e-07	2.26999e-06	24.2252	81.8384	30.8851	XM_009348355	Pyrus x bretschneideri triosephosphate isomerase, chloroplastic (LOC103938349)
PCP010766	-1.22704	0.000187733	0.00192666	20.2021	43.2199	15.9933	XM_009341715.2	Pyrus x bretschneideri haloacid dehalogenase-like ,hydrolase domain-containing protein 3 (LOC103932165),
PCP006014	-1.2231	0.000311831	0.00304292	18.0839	40.7128	14.9976	XM_009370463	Pyrus x bretschneideri putative septum site-determining protein minD homolog, chloroplastic (LOC103958218), transcript variant X2
PCP008186	-1.21473	1.16887e-06	1.79747e-05	38.8574	70.5716	27.0656	XM_009356841.2	Pyrus x bretschneideri elongation factor ,1-beta 2-like (LOC103946186), mRNA
PCP016960	-1.21434	5.25358e-06	7.29252e-05	18.936	63.0649	23.7906	XM_009351364	Pyrus x bretschneideri protein LIGHT-DEPENDENT SHORT HYPOCOTYLS 10-like (LOC103941087), transcript variant X2
PCP023705	-1.21382	3.60194e-06	5.15599e-05	20.6043	65.2249	24.4616	XM_009372781.1	Pyrus x bretschneideri 50S ribosomal ,protein L19-2, chloroplastic-like (LOC103960321), mRNA
PCP011825	-1.2126	0.000308256	0.00301262	6.52406	42.7493	15.9689	XM_007209715	Prunus persica cold-shock protein CS120 (LOC18776215)
PCP001757	-1.21149	0.00462777	0.0322237	23.2042	25.9233	9.18097	XM_009358251	Pyrus x bretschneideri putative phospholipid-transporting ATPase 9 (LOC103947343)
PCP028728	-1.21109	0.00480651	0.0331446	24.3344	26.2208	9.39442	XM_009358742	Pyrus x bretschneideri cinnamoyl-CoA reductase-like SNL6 (LOC103947785)
PCP044337	-1.21101	0.000268671	0.00266408	8.74688	41.6278	15.5826	XM_009354565.2	Pyrus x bretschneideri auxin response ,factor 3-like (LOC103944151), transcript variant X1, mRNA
PCP020544	-1.21062	2.48858e-05	0.000308205	21.5132	54.3808	20.7377	XM_009341761	Pyrus x bretschneideri tripeptidyl-peptidase 2-like (LOC103932208), transcript variant X2
PCP017275	-1.20889	0.00148664	0.0120769	12.751	32.5753	11.9936	XM_008374865	Malus x domestica protein TIC 21, chloroplastic-like (LOC103436436)
PCP018803	-1.20708	0.00227278	0.0175382	9.22733	30.7999	11.4732	XM_009366020.2	Pyrus x bretschneideri alcohol-forming ,fatty acyl-CoA reductase-like (LOC103954216), mRNA
PCP003627	-1.20532	4.60531e-05	0.000540317	47.2546	56.5756	21.1924	XR_001953910.1	Pyrus x bretschneideri TVP38/TMEM64 ,family membrane protein slr0305 (LOC103956550), transcript
PCP022767	-1.20474	0.000272919	0.00270016	6.41353	42.3991	16.0776	XM_008368309	Malus x domestica 2-methyl-6-phytyl-1,4-hydroquinone methyltransferase, chloroplastic-like (LOC103430174), transcript variant X2
PCP043563	-1.20214	0.00045134	0.00423679	7.18167	46.3489	17.1944	***** No hits found *****,
PCP028048	-1.20195	0.00446002	0.031157	7.22467	26.4931	9.93742	XM_018642372	Pyrus x bretschneideri oxysterol-binding protein-related protein 2A-like (LOC103926587), transcript variant X5
PCP038637	-1.19733	8.11048e-05	0.000903652	17.5236	50.0979	19.0459	XM_008366667	Malus x domestica uncharacterized LOC103428552 (LOC103428552)
PCP029141	-1.19504	0.00126282	0.010507	23.6681	33.8894	12.6544	XM_009347693.2	Pyrus x bretschneideri zeaxanthin epoxidase, ,chloroplastic (LOC103937745), mRNA
PCP031135	-1.19236	1.50652e-05	0.000193625	12.5796	59.0085	22.5261	XM_009370349	Pyrus x bretschneideri salicylate carboxymethyltransferase-like (LOC103958119)
PCP003814	-1.18803	0.0012124	0.0101666	28.2934	34.9609	13.2228	XM_018649922	Pyrus x bretschneideri F-box protein AFR-like (LOC103957539)
PCP030098	-1.18489	9.64915e-40	9.47832e-38	69.6463	812.277	322.669	XM_009369549	Pyrus x bretschneideri aquaporin PIP1-1-like (LOC103957395), transcript variant X1
PCP026787	-1.18462	2.39782e-06	3.53757e-05	13.4924	74.7595	29.1193	XM_009370481	Pyrus x bretschneideri BAHD acyltransferase DCR (LOC103958234), transcript variant X3
PCP026960	-1.18338	6.44353e-10	1.44927e-08	36.996	115.292	45.2048	XM_018645029.1	Pyrus x bretschneideri protein argonaute ,4-like (LOC103937381), transcript variant X3, mRNA
PCP001684	-1.179	8.4001e-09	1.7006e-07	47.6169	101.723	39.8597	XM_009351562.2	Pyrus x bretschneideri 2-Cys peroxiredoxin ,BAS1, chloroplastic-like (LOC103941365), mRNA
PCP042990	-1.17808	0.000314708	0.00306633	15.2339	42.6829	16.6106	XM_009358673.2	Pyrus x bretschneideri pheophorbide ,a oxygenase, chloroplastic (PAO), mRNA
PCP012054	-1.17656	0.000753013	0.00670571	14.2878	37.4773	14.2764	XM_008393279	Malus x domestica cyclin-D3-2 (LOC103453716)
PCP043393	-1.17622	0.000604393	0.0055201	37.2031	39.3402	15.0711	XM_008368680	Malus x domestica E3 ubiquitin-protein ligase RMA1H1-like (LOC103430525), transcript variant X2
PCP014169	-1.17387	0.00086269	0.00756003	35.6641	41.6497	16.1022	XM_018652453.1	Pyrus x bretschneideri GDSL esterase/lipase ,EXL3-like (LOC103967776), transcript variant X2, mRNA
PCP012148	-1.17208	6.90319e-09	1.42451e-07	31.1917	106.983	42.428	XM_009371299	Pyrus x bretschneideri probable serine/threonine-protein kinase DDB_G0278521 (LOC103958975)
PCP043020	-1.17079	1.20903e-08	2.40221e-07	21.919	110.507	43.8295	XM_009374878.1	Pyrus x bretschneideri uncharacterized ,LOC103962200 (LOC103962200), mRNA
PCP006747	-1.16965	7.25576e-05	0.000816453	15.7772	52.3953	20.3497	XM_009371202	Pyrus x bretschneideri 50S ribosomal protein L10, chloroplastic (LOC103958881)
PCP027959	-1.16963	1.89302e-11	4.91191e-10	54.2725	151.772	60.3314	XM_009352614	Pyrus x bretschneideri homeobox-leucine zipper protein HAT4-like (LOC103942427), transcript variant X2
PCP002160	-1.16787	2.70088e-05	0.000331845	44.8278	57.7977	22.5631	XM_009335673.2	Pyrus x bretschneideri transcription ,termination factor 4, mitochondrial-like (LOC103926794), mRNA
PCP015078	-1.16671	0.000376373	0.00359976	12.1694	42.1344	16.392	XR_001953838	Pyrus x bretschneideri ankyrin repeat-containing protein At5g02620-like (LOC103956042), transcript variant X3, misc_RNA.
PCP003028	-1.16587	6.47353e-26	3.81147e-24	361.514	385.068	154.719	XM_009345875	Pyrus x bretschneideri glycine-rich protein A3-like (LOC103936041)
PCP018646	-1.16555	0.00138628	0.0114011	10.3545	36.517	13.9928	XM_009343613	Pyrus x bretschneideri uncharacterized LOC103933911 (LOC103933911)
PCP001044	-1.16546	0.000425689	0.00402644	62.2804	42.22	16.2719	XM_009376771	Pyrus x bretschneideri uncharacterized LOC103963893 (LOC103963893)
PCP011023	-1.16514	3.84089e-12	1.06708e-10	53.071	152.328	61.0892	XM_009358673.2	Pyrus x bretschneideri pheophorbide ,a oxygenase, chloroplastic (PAO), mRNA
PCP001298	-1.16409	3.8566e-08	7.26528e-07	49.7158	95.5892	38.0233	XM_009358664.2	Pyrus x bretschneideri superoxide dismutase ,[Cu-Zn], chloroplastic (LOC103947719), mRNA
PCP020448	-1.16053	0.00166152	0.0133678	13.263	33.8683	13.0283	XM_009380449	Pyrus x bretschneideri probable glutamyl endopeptidase, chloroplastic (LOC103967179), transcript variant X2
PCP025125	-1.15532	1.65626e-10	3.95633e-09	24.4947	128.448	51.8537	XM_009362546	Pyrus x bretschneideri LIM domain-containing protein WLIM1-like (LOC103951230)
PCP037864	-1.1551	0.00393488	0.0280998	20.8677	29.0142	10.9319	XM_009356750.2	Pyrus x bretschneideri probable gamma-secretase ,subunit PEN-2 (LOC103946116), mRNA
PCP025193	-1.15434	4.54566e-05	0.000534949	0.798302	56.7122	22.2257	XM_009375935.1	Pyrus x bretschneideri photosystem ,I reaction center subunit N, chloroplastic-like (LOC103963155),
PCP000897	-1.1541	1.62766e-23	8.70479e-22	128.032	325.956	132.199	XM_009377225	Pyrus x bretschneideri uncharacterized LOC103964294 (LOC103964294), transcript variant X3
PCP031547	-1.1512	3.25807e-05	0.000392538	27.247	60.8603	23.8335	XM_018652348	Pyrus x bretschneideri bZIP transcription factor 11-like (LOC103967132)
PCP034659	-1.14511	0.00250436	0.0191032	18.1918	32.0151	12.1552	XM_018649901.1	Pyrus x bretschneideri uncharacterized ,LOC108867957 (LOC108867957), mRNA
PCP001867	-1.14284	4.39911e-10	1.0119e-08	352.167	164.713	66.4246	XM_018649989	Pyrus x bretschneideri extensin-3-like (LOC108865332), transcript variant X2
PCP012068	-1.14113	2.15625e-28	1.37465e-26	308.947	658.339	269.417	XM_009352003.2	Pyrus x bretschneideri metallothionein-like ,protein type 2 (LOC103941805), mRNA
PCP014859	-1.13971	9.59896e-05	0.00104945	22.2949	51.9951	20.3506	XM_009350839.2	Pyrus x bretschneideri peptidyl-prolyl ,cis-trans isomerase FKBP62-like (LOC103940680), mRNA
PCP012702	-1.13919	0.00413177	0.0292567	4.28434	30.477	11.7614	XR_001954107	Pyrus x bretschneideri probable pectate lyase 13 (LOC103958414), misc_RNA.
PCP008905	-1.13833	0.00246403	0.0188328	15.3088	32.547	12.5548	XM_009345320.2	Pyrus x bretschneideri uncharacterized ,LOC103935547 (LOC103935547), partial mRNA
PCP014543	-1.13801	9.14276e-16	3.2477e-14	41.2588	205.452	84.0102	***** No hits found *****,
PCP012564	-1.13612	0.00602561	0.0400688	13.7933	27.0724	10.1712	XM_009348065.2	Pyrus x bretschneideri afadin- and ,alpha-actinin-binding protein (LOC103938067), transcript variant
PCP020452	-1.13438	8.02199e-09	1.63436e-07	50.6991	110.429	45.0962	***** No hits found *****,
PCP021956	-1.13218	0.000604971	0.00552276	26.3996	43.1127	16.9326	XM_009335440	Pyrus x bretschneideri serine carboxypeptidase-like 27 (LOC103926632)
PCP021874	-1.12985	6.15153e-12	1.66342e-10	69.586	151.111	61.8183	XM_009354269.2	Pyrus x bretschneideri golgin candidate ,1 (LOC103943895), transcript variant X2, mRNA
PCP044445	-1.12967	4.64159e-07	7.54131e-06	28.3162	87.2162	35.1146	XM_009359402	Pyrus x bretschneideri actin-depolymerizing factor 1 (LOC103948379)
PCP032041	-1.12837	0.00111584	0.00943494	13.8116	38.0487	15.0174	XM_009338650	Pyrus x bretschneideri AB hydrolase superfamily protein YfhM-like (LOC103929417)
PCP007025	-1.12778	0.00209595	0.0163771	19.3457	33.7155	13.3267	XM_009355862	Pyrus x bretschneideri isoflavone 3'-hydroxylase-like (LOC103945306)
PCP041443	-1.12641	3.29932e-45	3.84981e-43	407.589	1124.65	465.302	XM_009364583.2	Pyrus x bretschneideri catalase isozyme ,1-like (LOC103952896), mRNA
PCP028473	-1.11916	0.00261364	0.0197567	7.27192	33.2361	12.9356	XM_008358817	Malus x domestica intracellular protein transport protein USO1-like (LOC103420777)
PCP043853	-1.11893	0.00271614	0.0204352	9.49918	32.8	12.7844	XM_009377616.1	Pyrus x bretschneideri uncharacterized ,LOC103964664 (LOC103964664), mRNA
PCP018613	-1.11876	3.51385e-06	5.04491e-05	13.4643	74.4433	30.2945	XM_018648240	Pyrus x bretschneideri subtilisin-like protease SBT2.5 (LOC103950446), transcript variant X4
PCP033870	-1.1179	0.00733936	0.0472591	8.91293	26.3893	10.3223	XM_009365021.2	Pyrus x bretschneideri ABC transporter ,D family member 2, chloroplastic-like (LOC103953287), mRNA
PCP025942	-1.11687	5.50949e-26	3.26382e-24	342.982	390.41	162.24	XM_009364741	Pyrus x bretschneideri iron-sulfur cluster assembly scaffold protein IscU-like (LOC103953016)
PCP039584	-1.11554	5.79699e-05	0.000666883	34.2455	56.8082	23.0412	XM_008377264	Malus x domestica ATP-dependent Clp protease proteolytic subunit 3, chloroplastic-like (LOC103438716)
PCP040122	-1.11192	1.95849e-05	0.000246934	21.8699	63.4781	25.7654	XM_009368185.2	Pyrus x bretschneideri uncharacterized ,LOC103956221 (LOC103956221), mRNA
PCP015341	-1.1118	1.31337e-06	2.00685e-05	25.8361	80.0324	32.8255	XM_009372841	Pyrus x bretschneideri phosphoglucan, water dikinase, chloroplastic (LOC103960380), transcript variant X1
PCP021458	-1.10923	0.00010618	0.00114911	13.6763	57.3487	23.5023	XM_009367540.1	Pyrus x bretschneideri uncharacterized ,LOC103955641 (LOC103955641), transcript variant X1, mRNA
PCP023284	-1.10922	3.53124e-07	5.87614e-06	30.9413	95.0867	39.1601	XM_009357360	Pyrus x bretschneideri probable sodium-coupled neutral amino acid transporter 6 (LOC103946611)
PCP031452	-1.10917	0.00224127	0.0173495	17.6684	34.4863	13.7242	XM_009366780.2	Pyrus x bretschneideri major facilitator ,superfamily domain-containing protein 12-like (LOC103954930),
PCP038764	-1.10762	8.92342e-26	5.22196e-24	145.482	429.956	179.731	XM_009377567.1	Pyrus x bretschneideri agamous-like ,MADS-box protein AGL6 (LOC103964627), mRNA
PCP020171	-1.10383	1.38632e-06	2.11162e-05	54.4685	80.9165	33.2718	XM_009361975.2	Pyrus x bretschneideri actin-7-like ,(LOC103950746), transcript variant X2, mRNA
PCP022981	-1.10232	4.57645e-10	1.04893e-08	74.6884	132.488	55.2963	XM_009378686.2	Pyrus x bretschneideri senescence/dehydration-associated ,protein At3g51250-like (LOC103965613),
PCP018269	-1.10131	0.00781971	0.049819	21.2177	27.9099	10.9392	XM_009370035.2	Pyrus x bretschneideri costars family ,protein (LOC103957815), mRNA
PCP003159	-1.09816	0.000672402	0.00605791	12.3982	42.308	17.3263	XM_009351608.2	Pyrus x bretschneideri uncharacterized ,LOC103941418 (LOC103941418), mRNA
PCP017928	-1.09593	0.00125933	0.0104826	9.8718	40.259	16.3656	XM_009359330	Pyrus x bretschneideri calcium permeable stress-gated cation channel 1 (LOC103948291)
PCP019240	-1.09525	0.00783678	0.0498796	7.00635	27.1231	10.4818	XM_009356125.2	Pyrus x bretschneideri zinc finger ,CCCH domain-containing protein 53 (LOC103945543), mRNA
PCP007302	-1.09497	0.00190438	0.0150761	8.60478	36.2203	14.635	XM_009374339.2	Pyrus x bretschneideri outer envelope ,pore protein 21, chloroplastic (LOC103961748), mRNA
PCP028294	-1.09037	2.76465e-08	5.27008e-07	115.044	109.618	46.3015	XM_009359548	Pyrus x bretschneideri bifunctional epoxide hydrolase 2-like (LOC103948509)
PCP019300	-1.08842	3.04165e-57	5.18237e-55	523.326	1571.01	668.083	XM_009360205	Pyrus x bretschneideri temperature-induced lipocalin-1-like (LOC103949106)
PCP026305	-1.08742	6.04909e-35	5.07987e-33	381.702	880.194	374.054	XM_008338767	Malus x domestica 36.4 kDa proline-rich protein-like (LOC103400077)
PCP022024	-1.08699	0.0022481	0.0173756	11.6845	35.5487	14.5411	XM_009339454	Pyrus x bretschneideri protein TIC 56, chloroplastic-like (LOC103930159)
PCP044524	-1.08626	1.41015e-05	0.000182457	165.567	71.8772	30.0785	XM_009346628	Pyrus x bretschneideri caffeoylshikimate esterase-like (LOC103936760)
PCP017485	-1.0844	2.03535e-06	3.04008e-05	22.4816	80.2151	33.4821	XM_018647257	Pyrus x bretschneideri vestitone reductase-like (LOC103946291), transcript variant X3
PCP042646	-1.08427	5.14649e-21	2.43453e-19	109.814	302.698	128.971	XM_009360738.2	Pyrus x bretschneideri nucleobase-ascorbate ,transporter 3-like (LOC103949633), mRNA
PCP027653	-1.08216	2.6752e-12	7.56322e-11	131.105	171.451	72.7869	XM_009348986.2	Pyrus x bretschneideri peptidyl-prolyl ,cis-trans isomerase CYP19-4-like (LOC103938935), mRNA
PCP023149	-1.08045	2.21049e-07	3.77627e-06	25.5423	95.5278	40.6824	XM_009340118	Pyrus x bretschneideri F-box/LRR-repeat protein 16-like (LOC103930744), transcript variant X3
PCP004966	-1.07788	2.60554e-13	7.88749e-12	147.27	183.803	78.1538	XM_009338930	Pyrus x bretschneideri aldehyde dehydrogenase family 7 member A1 (LOC103929705), transcript variant X2
PCP001700	-1.07367	0.00257156	0.0195076	33.1711	34.8131	14.0877	XM_009350755	Pyrus x bretschneideri receptor protein kinase TMK1-like (LOC103940604)
PCP008010	-1.07285	1.03562e-11	2.75398e-10	51.6451	189.011	80.7544	XM_009346218.2	Pyrus x bretschneideri GDSL esterase/lipase ,APG-like (LOC103936382), mRNA
PCP007921	-1.07075	0.000160352	0.00166519	14.2099	63.7744	26.5197	XR_001954201.1	Pyrus x bretschneideri uncharacterized ,LOC108868136 (LOC108868136), ncRNA
PCP007402	-1.07018	0.00427806	0.0300275	8.08305	32.7803	13.5229	XM_018648227.1	Pyrus x bretschneideri protein NRT1/ ,PTR FAMILY 6.1-like (LOC103950389), transcript variant X2,
PCP009104	-1.07014	2.53533e-05	0.000313304	23.5854	65.3384	27.8239	XM_009365977	Pyrus x bretschneideri uncharacterized protein At1g04910 (LOC103954173), transcript variant X2
PCP008298	-1.06754	0.000144304	0.00152151	14.3263	53.9077	22.4992	XM_017336967	Malus x domestica alpha-glucan water dikinase 1, chloroplastic-like (LOC103452010), transcript variant X5
PCP009610	-1.06434	2.85135e-05	0.000348996	23.5262	67.0027	28.1148	XM_008387276	Malus x domestica pheophorbide a oxygenase, chloroplastic (LOC103448044)
PCP010055	-1.06379	6.02219e-05	0.000688102	48.5009	88.5468	37.6065	XM_009350801.2	Pyrus x bretschneideri probable chalcone--flavonone ,isomerase 3 (LOC103940646), transcript variant
PCP042370	-1.06248	2.69229e-05	0.000331001	17.8369	67.5404	28.7109	XM_009346218.2	Pyrus x bretschneideri GDSL esterase/lipase ,APG-like (LOC103936382), mRNA
PCP010588	-1.06218	0.00466475	0.0324226	11.115	31.633	12.7107	XM_009340015	Pyrus x bretschneideri uncharacterized LOC103930650 (LOC103930650)
PCP018595	-1.06213	4.46177e-06	6.25654e-05	18.6296	78.1687	33.3239	XM_009380993.2	Pyrus x bretschneideri probable calcium-binding ,protein CML25 (LOC103967701), mRNA
PCP013452	-1.05985	7.14452e-09	1.46959e-07	76.1838	120.103	51.5517	XM_009354893.2	Pyrus x bretschneideri glyoxylate/succinic ,semialdehyde reductase 1 (LOC103944427), mRNA
PCP032713	-1.0562	0.000156047	0.00162662	8.33071	54.4232	22.5561	XM_009365942.2	Pyrus x bretschneideri probable membrane-associated ,kinase regulator 1 (LOC103954140), mRNA
PCP043070	-1.05581	0.000796178	0.00704126	15.8305	43.686	18.2262	XM_018651665	Pyrus x bretschneideri plastidial pyruvate kinase 2-like (LOC103964356), transcript variant X3
PCP026972	-1.05356	1.84792e-07	3.18514e-06	63.2875	110.226	47.4932	XM_009343827.2	Pyrus x bretschneideri uncharacterized ,protein OsI_027940-like (LOC103934127), transcript variant
PCP011996	-1.05298	8.67004e-36	7.41885e-34	1418.63	2705.57	1177.51	XM_008363560	Malus x domestica expansin-A1-like (LOC103425476)
PCP017915	-1.05144	0.000515318	0.0047745	14.484	47.1141	19.8988	XM_009360862.1	Pyrus x bretschneideri aminomethyltransferase, ,mitochondrial (LOC103949713), mRNA
PCP023216	-1.05046	4.88505e-07	7.91016e-06	50.6661	93.7893	40.2932	XM_009373372.2	Pyrus x bretschneideri B2 protein (LOC103960883), ,mRNA
PCP010670	-1.04887	0.00677827	0.0441781	27.1191	30.6618	12.9104	XM_018644144	Pyrus x bretschneideri probable protein phosphatase 2C 38 (LOC103933964)
PCP001868	-1.0488	0.00120385	0.0101124	78.5401	44.1616	18.966	XM_018649988.1	Pyrus x bretschneideri extensin-3-like ,(LOC108865332), transcript variant X1, mRNA
PCP031637	-1.04825	0.000161574	0.00167517	22.3999	58.8069	24.8715	XM_009337556.2	Pyrus x bretschneideri probable cinnamyl ,alcohol dehydrogenase 1 (LOC103928508), mRNA
PCP027838	-1.04769	0.000945328	0.00818364	17.4481	44.9397	18.9723	XM_018646291	Pyrus x bretschneideri acyl carrier protein 1, chloroplastic-like (LOC103942452)
PCP035631	-1.04755	1.45312e-08	2.85188e-07	161.789	119.066	51.5045	XM_009368990	Pyrus x bretschneideri heat shock protein 90-2 (LOC103956927)
PCP008558	-1.04587	9.86958e-07	1.52994e-05	2.00469	92.7674	39.9043	XM_009339381.2	Pyrus x bretschneideri auxin-induced ,protein 15A-like (LOC103930090), mRNA
PCP005384	-1.04581	0.00142864	0.0116945	29.3081	40.4442	17.1402	XM_009375905.1	Pyrus x bretschneideri cyclase-associated ,protein 1 (LOC103963128), mRNA
PCP019896	-1.04314	0.00335372	0.0244951	16.4034	35.2932	14.6213	XM_009381201.2	Pyrus x bretschneideri phosphatidylinositol/phosphatidylcholine ,transfer protein SFH1-like (LOC103967870),
PCP028353	-1.041	1.72938e-13	5.31882e-12	104.422	214.475	93.5057	XM_009364053	Pyrus x bretschneideri homeobox protein knotted-1-like 3 (LOC103952469), transcript variant X3
PCP005087	-1.03948	0.00484197	0.0333294	18.2598	32.7741	13.5159	XM_009351367.2	Pyrus x bretschneideri uncharacterized ,protein At1g04910-like (LOC103941175), mRNA
PCP007168	-1.03634	1.9112e-05	0.000241287	24.3201	71.5276	30.9527	XM_009364840	Pyrus x bretschneideri long chain acyl-CoA synthetase 1 (LOC103953111), transcript variant X4
PCP005545	-1.03572	6.00791e-05	0.000686878	39.0597	65.9722	28.4018	XM_008343599	Malus x domestica sodium-coupled neutral amino acid transporter 2-like (LOC103404664), transcript variant X2
PCP025832	-1.03453	1.21501e-05	0.000158379	52.8935	75.4425	32.5309	XM_009380502	Pyrus x bretschneideri probable protein phosphatase 2C 51 (LOC103967224)
PCP022795	-1.03284	0.00279139	0.0209441	4.96564	37.0423	15.868	XM_009339362	Pyrus x bretschneideri chloroplast stem-loop binding protein of 41 kDa b, chloroplastic-like (LOC103930071), transcript variant X5
PCP020790	-1.03241	0.00625393	0.041306	15.9812	31.2812	13.0462	XM_009346446.2	Pyrus x bretschneideri uncharacterized ,LOC103936600 (LOC103936600), transcript variant X3, mRNA
PCP042034	-1.03186	9.40923e-11	2.28732e-09	77.7844	169.838	74.8366	XM_018645760.1	Pyrus x bretschneideri uncharacterized ,LOC103940355 (LOC103940355), mRNA
PCP010491	-1.02934	2.3757e-07	4.037e-06	85.4037	125.632	55.3383	XM_009368344.2	Pyrus x bretschneideri CBL-interacting ,serine/threonine-protein kinase 9 (LOC103956372), mRNA
PCP026111	-1.02879	8.68865e-07	1.36224e-05	36.6251	93.1633	40.4692	XM_009349523.2	Pyrus x bretschneideri ureidoglycolate ,hydrolase-like (LOC103939434), mRNA
PCP031352	-1.02833	1.09523e-05	0.000143543	50.4263	80.2242	35.113	XM_009368032.2	Pyrus x bretschneideri beta carbonic ,anhydrase 5, chloroplastic-like (LOC103956098), transcript
PCP015420	-1.02425	2.88108e-06	4.19905e-05	35.1536	85.6415	37.8171	XM_009360701.2	Pyrus x bretschneideri transcription ,factor IBH1-like (LOC103949581), mRNA
PCP040900	-1.02409	0.000313186	0.0030546	13.2967	54.3272	23.4765	XM_009335972.2	Pyrus x bretschneideri transcription ,factor IBH1-like (LOC103927078), transcript variant X2, mRNA
PCP033300	-1.0215	0.000141401	0.0014948	45.7266	59.2682	25.7195	XM_009338119	Pyrus x bretschneideri tetraspanin-8-like (LOC103928980)
PCP020336	-1.0206	1.31415e-07	2.32549e-06	20.245	115.774	50.933	XM_008371416	Malus x domestica uncharacterized LOC103433176 (LOC103433176)
PCP013514	-1.01866	0.00010236	0.00111216	16.7718	60.2583	26.1925	XM_017326078	Malus x domestica uncharacterized LOC103412607 (LOC103412607)
PCP026084	-1.01712	0.000686462	0.00616439	13.8026	47.8069	20.9372	XM_009340204.2	Pyrus x bretschneideri chaperone protein ,ClpB1 (LOC103930819), transcript variant X1, mRNA
PCP004334	-1.01655	7.7797e-07	1.22572e-05	16.704	108.142	47.6128	XM_017330527	Malus x domestica sodium/potassium/calcium exchanger 1-like (LOC103428858), transcript variant X4
PCP011104	-1.01644	0.00763324	0.04876	21.2769	30.8606	12.7732	XM_009351445	Pyrus x bretschneideri xyloglucan galactosyltransferase XLT2-like (LOC103941251)
PCP017250	-1.01628	1.27646e-10	3.07579e-09	78.3501	169.544	75.5325	XM_009360235.1	Pyrus x bretschneideri homeobox protein ,knotted-1-like LET12 (LOC103949133), transcript variant
PCP017834	-1.01379	0.000929725	0.00807397	25.6537	45.5482	19.4821	XM_009353984.2	Pyrus x bretschneideri probable histone-arginine ,methyltransferase 1.4 (LOC103943654), mRNA
PCP034872	-1.0135	0.00136512	0.0112656	12.489	44.5005	19.6736	XM_009366020.2	Pyrus x bretschneideri alcohol-forming ,fatty acyl-CoA reductase-like (LOC103954216), mRNA
PCP007681	-1.01247	0.00260302	0.019694	24.9451	38.6525	16.5055	XM_009380262	Pyrus x bretschneideri probable glucan 1,3-beta-glucosidase A (LOC103967018), transcript variant X3
PCP014640	-1.01174	0.00122082	0.0102282	22.5001	45.5539	19.3936	XR_001952715.1	Pyrus x bretschneideri vesicle-associated ,protein 4-1-like (LOC103941542), transcript variant X2,
PCP019687	-1.01047	1.84191e-07	3.17762e-06	39.9287	109.532	48.6917	XM_009357531	Pyrus x bretschneideri homeobox protein knotted-1-like 3 (LOC103946746), transcript variant X3
PCP037612	-1.01	0.00229299	0.01768	25.5256	38.9541	17.0921	XM_009356934.2	Pyrus x bretschneideri phosphatidylinositol ,4-phosphate 5-kinase 8-like (LOC103946281), transcript
PCP040349	-1.00971	0.00107514	0.00913493	16.3035	45.9595	20.1042	XM_009358673.2	Pyrus x bretschneideri pheophorbide ,a oxygenase, chloroplastic (PAO), mRNA
PCP007886	-1.00856	4.57009e-07	7.43142e-06	78.1504	107.344	47.879	XM_009371586	Pyrus x bretschneideri protein MARD1 (LOC103959236)
PCP031343	-1.00621	0.000161237	0.00167348	23.143	58.6788	25.7153	XM_018645514.1	Pyrus x bretschneideri palmitoyl-protein ,thioesterase 1-like (LOC103939339), transcript variant
PCP020565	-1.00448	0.00135031	0.0111529	11.039	44.3837	19.2545	XM_008379525	Malus x domestica myb-related protein 308 (LOC103440814)
PCP039679	-1.00174	3.64884e-19	1.5681e-17	195.986	363.25	163.773	XM_009359475	Pyrus x bretschneideri peptidyl-prolyl cis-trans isomerase FKBP20-1 (LOC103948441)
PCP012023	-1.00059	0.00601404	0.0400236	6.06463	33.9487	14.7334	XM_009336154	Pyrus x bretschneideri uncharacterized LOC103927257 (LOC103927257), transcript variant X2
PCP024391	-0.999289	3.68937e-13	1.10641e-11	76.8139	238.325	107.348	XM_009358799.2	Pyrus x bretschneideri (R,S)-reticuline ,7-O-methyltransferase-like (LOC103947834), mRNA
PCP037585	-0.998263	0.00274304	0.0206135	16.0419	38.8963	17.0574	XM_018648051.1	Pyrus x bretschneideri PITH domain-containing ,protein 1-like (LOC103949657), transcript variant
PCP025186	-0.997875	3.73764e-06	5.33043e-05	17.1616	87.3999	39.0766	XM_009354537.2	Pyrus x bretschneideri magnesium-chelatase ,subunit ChlI, chloroplastic-like (LOC103944127), mRNA
PCP037077	-0.996309	0.000190765	0.00195258	17.1864	58.513	26.1068	XM_008349165	Malus x domestica lon protease 2-like (LOC103410465), partial mRNA.
PCP029711	-0.9943	1.27929e-05	0.000166196	33.2081	78.4465	35.1061	XM_009344724	Pyrus x bretschneideri uncharacterized LOC103934958 (LOC103934958)
PCP010822	-0.99408	0.00151856	0.0123102	11.2661	43.9808	19.2348	XR_001953538	Pyrus x bretschneideri uncharacterized LOC103952122 (LOC103952122), transcript variant X2, misc_RNA.
PCP030874	-0.992326	8.99255e-05	0.000993878	23.9404	67.2018	29.9349	***** No hits found *****,
PCP004708	-0.99225	0.00140551	0.0115395	19.4334	44.9806	19.5092	XM_009339896.2	Pyrus x bretschneideri calcium-dependent ,protein kinase 13 (LOC103930547), mRNA
PCP035930	-0.991352	2.04473e-05	0.000257302	32.6147	75.9352	33.9612	XM_009348480.1	Pyrus x bretschneideri probable phospholipid ,hydroperoxide glutathione peroxidase (LOC103938481),
PCP019313	-0.989586	0.00569738	0.0382334	11.5241	33.7057	15.0157	XM_018647929	Pyrus x bretschneideri reticulon-like protein B21 (LOC103949083), transcript variant X3
PCP023170	-0.988745	1.43406e-05	0.000184991	41.201	81.0865	36.2405	XM_009356071.2	Pyrus x bretschneideri cinnamoyl-CoA ,reductase 1-like (LOC103945500), transcript variant X1, mRNA
PCP017688	-0.988623	0.000207823	0.00211035	78.8662	61.4709	27.5013	NM_001302317.1 Pyrus x bretschneideri caffeic acid 3-O-methyltransferase ,(LOC103943352), mRNA
PCP037972	-0.986163	2.79488e-06	4.08269e-05	41.8715	91.2119	41.0109	XM_009364077	Pyrus x bretschneideri pollen-specific leucine-rich repeat extensin-like protein 1 (LOC103952493), transcript variant X3
PCP029575	-0.980765	8.00492e-11	1.9608e-09	82.9557	172.807	78.7064	XM_009369549.2	Pyrus x bretschneideri aquaporin PIP1-1-like ,(LOC103957395), transcript variant X1, mRNA
PCP012514	-0.971514	4.6598e-05	0.000545713	49.7539	71.4614	32.2956	XM_009346311.1	Pyrus x bretschneideri nitronate monooxygenase ,(LOC103936473), mRNA
PCP014314	-0.971355	3.35969e-06	4.83439e-05	32.5424	93.5886	42.6817	XM_009339643.2	Pyrus x bretschneideri ATP-dependent ,6-phosphofructokinase 6-like (LOC103930315), transcript variant
PCP004294	-0.970101	5.00073e-22	2.50076e-20	168.486	387.118	178.341	XM_009357279	Pyrus x bretschneideri multiple organellar RNA editing factor 9, chloroplastic (LOC103946555)
PCP021782	-0.968235	6.31967e-05	0.000719957	43.4887	68.8928	31.2095	XM_009366226	Pyrus x bretschneideri GDP-mannose 3,5-epimerase 2 (LOC103954400), transcript variant X2
PCP017003	-0.968008	8.97974e-09	1.81413e-07	72.2099	145.992	66.8973	XM_009361436	Pyrus x bretschneideri 20 kDa chaperonin, chloroplastic (LOC103950247)
PCP007829	-0.961561	0.00050427	0.00468341	20.4163	53.5267	24.2354	XM_008395375	Malus x domestica protein QUIRKY-like (LOC103455751)
PCP016221	-0.959761	0.000153038	0.00159872	41.9654	64.3831	29.4527	XM_009337864	Pyrus x bretschneideri probable methyltransferase PMT3 (LOC103928777), transcript variant X2
PCP009824	-0.956899	0.00123424	0.0103137	34.8845	49.8539	22.5397	XM_009346175	Pyrus x bretschneideri glutaredoxin-C9 (LOC103936306)
PCP007121	-0.955564	3.19602e-05	0.000386514	29.4105	77.3249	36.0083	XM_009343161.2	Pyrus x bretschneideri beta-amylase-like ,(LOC103933465), mRNA
PCP031258	-0.95547	9.34068e-05	0.00102976	39.9831	67.8055	30.7922	XM_009367971.1	Pyrus x bretschneideri 2-alkenal reductase ,(NADP(+)-dependent)-like (LOC103956039), mRNA
PCP044269	-0.955157	0.00146844	0.0119594	23.7598	46.2932	21.0801	XM_009368898.2	Pyrus x bretschneideri uncharacterized ,LOC103956851 (LOC103956851), transcript variant X2, mRNA
PCP004420	-0.955056	0.000677272	0.00609608	31.6468	52.1128	23.4937	XM_008390607	Malus x domestica phosphoglycolate phosphatase 1B, chloroplastic-like (LOC103451169)
PCP006176	-0.953627	0.00141344	0.0115997	17.2399	46.7903	21.3902	XM_009359153.2	Pyrus x bretschneideri tobamovirus ,multiplication protein 1 (LOC103948155), mRNA
PCP043201	-0.948364	0.00112114	0.00947139	24.7765	49.7133	22.6837	XM_009377056	Pyrus x bretschneideri scarecrow-like protein 23 (LOC103964158)
PCP044637	-0.947559	9.68448e-05	0.0010582	34.1313	67.8503	31.602	XM_009336142	Pyrus x bretschneideri probable fructokinase-6, chloroplastic (LOC103927248)
PCP029385	-0.946796	0.0040309	0.0286795	16.7227	39.062	17.6119	XM_009336948.2	Pyrus x bretschneideri vacuolar protein ,sorting-associated protein 62-like (LOC103927961), transcript
PCP003104	-0.944699	3.99771e-06	5.65406e-05	41.2839	93.4335	43.3611	XM_009351079.2	Pyrus x bretschneideri GDP-L-galactose ,phosphorylase 1-like (LOC103940897), mRNA
PCP003739	-0.943061	0.00063122	0.00573249	22.7344	53.6659	24.367	XM_009368372.2	Pyrus x bretschneideri uridine nucleosidase ,1-like (LOC103956399), transcript variant X2, mRNA
PCP014700	-0.940805	5.33096e-07	8.58886e-06	56.1587	109.901	51.304	XM_009353671	Pyrus x bretschneideri probable 6-phosphogluconolactonase 4, chloroplastic (LOC103943378)
PCP031658	-0.936591	5.32079e-05	0.000616373	28.819	76.7342	35.821	XM_009371151.2	Pyrus x bretschneideri protein trichome ,birefringence (LOC103958830), mRNA
PCP023828	-0.936213	0.00504081	0.0344151	21.0494	37.6326	17.1186	XM_009344846.2	Pyrus x bretschneideri E3 ubiquitin-protein ,ligase RHA1B-like (LOC103935092), mRNA
PCP031031	-0.934446	0.00168949	0.0135532	24.4412	46.456	21.3974	XM_009379220.2	Pyrus x bretschneideri protein MEI2-like ,2 (LOC103966073), transcript variant X2, mRNA
PCP006226	-0.930883	0.000198794	0.00202829	96.2794	67.7934	31.7715	XM_009358466	Pyrus x bretschneideri uncharacterized LOC103947553 (LOC103947553)
PCP004573	-0.930473	0.00348692	0.0253048	17.0704	41.3354	19.0351	XM_008343615	Malus x domestica 30S ribosomal protein S6 alpha, chloroplastic-like (LOC103404676)
PCP013081	-0.930246	3.12861e-12	8.78064e-11	90.8693	212.969	100.658	***** No hits found *****,
PCP025773	-0.929937	4.42066e-10	1.01485e-08	105.727	173.071	81.4478	XM_009336400	Pyrus x bretschneideri probable nucleoredoxin 2 (LOC103927464), transcript variant X2
PCP032579	-0.929567	0.00143798	0.0117461	12.1987	49.2827	22.8165	XM_009357282.2	Pyrus x bretschneideri uncharacterized ,LOC103946558 (LOC103946558), mRNA
PCP027530	-0.92855	0.00281569	0.0211182	30.5025	76.5603	35.404	XM_009345420.2	Pyrus x bretschneideri uncharacterized ,LOC103935631 (LOC103935631), mRNA
PCP002744	-0.927842	3.86944e-11	9.70031e-10	107.808	211.297	100.052	XM_018645898	Pyrus x bretschneideri uncharacterized LOC103940797 (LOC103940797)
PCP005606	-0.927689	0.000486656	0.00453514	45.4894	57.8706	26.9558	XM_009342522	Pyrus x bretschneideri uncharacterized LOC103932875 (LOC103932875)
PCP023503	-0.926143	0.00647031	0.0425599	16.9181	36.2493	16.4246	XM_009347983.2	Pyrus x bretschneideri ABSCISIC ACID-INSENSITIVE ,5-like protein 5 (LOC103937993), transcript variant
PCP025057	-0.924572	1.78992e-07	3.09904e-06	77.3877	121.303	57.0536	XM_009346318	Pyrus x bretschneideri phospho-2-dehydro-3-deoxyheptonate aldolase 2, chloroplastic-like (LOC103936478)
PCP029197	-0.9232	3.33549e-07	5.56002e-06	171.157	116.192	54.8671	XR_001954829.1	Pyrus x bretschneideri mitochondrial ,phosphate carrier protein 3, mitochondrial-like (LOC103966582),
PCP044999	-0.923114	0.00189653	0.0150263	14.8189	46.7723	21.8999	XM_009361123.1	Pyrus x bretschneideri HVA22-like protein ,e (LOC103949985), transcript variant X3, mRNA
PCP010198	-0.922912	0.000114656	0.00123253	7.67223	70.0445	33.0911	XM_009342422.2	Pyrus x bretschneideri aminopeptidase ,M1-like (LOC103932778), mRNA
PCP002947	-0.922037	0.00475289	0.0328573	20.0542	39.2407	18.096	XM_009360953.2	Pyrus x bretschneideri glutamate--glyoxylate ,aminotransferase 2 (LOC103949832), mRNA
PCP008964	-0.921185	3.82025e-12	1.06288e-10	136.449	212.234	101.084	XM_018644326	Pyrus x bretschneideri polyubiquitin-like (LOC108866156)
PCP013107	-0.920374	5.57865e-21	2.62606e-19	122.621	451.854	215.49	XR_001953207.1	Pyrus x bretschneideri truncated transcription ,factor CAULIFLOWER A-like (LOC103947273), transcript
PCP039378	-0.918507	6.78763e-06	9.19003e-05	16.7187	98.9725	46.4059	XM_009364556.2	Pyrus x bretschneideri PGR5-like protein ,1A, chloroplastic (LOC103952864), mRNA
PCP009506	-0.917572	0.00344679	0.0250513	13.8503	42.1977	19.9662	XM_009358799.2	Pyrus x bretschneideri (R,S)-reticuline ,7-O-methyltransferase-like (LOC103947834), mRNA
PCP010961	-0.916025	0.00102956	0.00880592	20.7696	52.9306	24.4234	XM_009365143	Pyrus x bretschneideri homeobox protein BEL1 homolog (LOC103953406), transcript variant X3
PCP005236	-0.91456	0.00250782	0.019122	25.0098	44.7302	21.1548	XM_009353412.2	Pyrus x bretschneideri uncharacterized ,LOC103943186 (LOC103943186), mRNA
PCP007574	-0.914456	0.00328857	0.0240558	22.6249	43.6805	20.2604	XM_018652394	Pyrus x bretschneideri aldehyde oxidase GLOX (LOC103967331)
PCP026388	-0.912946	0.000128674	0.00137098	24.6785	79.1735	37.2819	XM_009362759	Pyrus x bretschneideri GDP-L-galactose phosphorylase 2 (LOC103951401)
PCP015401	-0.912671	6.84787e-05	0.000774176	31.7317	75.3314	35.5638	XM_009366998.2	Pyrus x bretschneideri methylmalonate-semialdehyde ,dehydrogenase [acylating], mitochondrial (LOC103955126),
PCP014980	-0.912527	0.000189917	0.00194493	26.3352	66.1895	31.2889	XM_009377685	Pyrus x bretschneideri uncharacterized LOC103964714 (LOC103964714)
PCP008847	-0.912503	0.000634387	0.00575582	24.5926	56.8493	26.4169	XM_009368270.2	Pyrus x bretschneideri probable receptor-like ,protein kinase At5g24010 (LOC103956301), mRNA
PCP000647	-0.911944	0.00624294	0.0412617	25.2162	37.54	17.1701	XM_009375710	Pyrus x bretschneideri AT-hook motif nuclear-localized protein 14-like (LOC103962929)
PCP017902	-0.910635	0.00593433	0.039576	30.5697	38.0942	17.559	XM_009362683	Pyrus x bretschneideri uncharacterized LOC103951301 (LOC103951301)
PCP021184	-0.909683	0.00236885	0.018192	40.053	47.9168	22.2423	XM_009375029	Pyrus x bretschneideri calmodulin-binding protein 25-like (LOC103962332)
PCP029496	-0.909457	0.000117915	0.00126333	32.3365	70.0365	33.283	XM_009343588.2	Pyrus x bretschneideri protein DJ-1 ,homolog D-like (LOC103933886), mRNA
PCP017232	-0.90868	3.21637e-05	0.00038873	41.1115	81.4051	38.6284	XM_009371923	Pyrus x bretschneideri auxin transporter-like protein 2 (LOC103959573), transcript variant X1
PCP012395	-0.907916	5.26467e-06	7.29739e-05	22.8017	100.78	47.9156	XM_009338716.2	Pyrus x bretschneideri cytochrome P450 ,77A3-like (LOC103929512), mRNA
PCP005095	-0.907504	0.000444821	0.00418286	26.3747	61.1162	29.0668	XM_009380060.1	Pyrus x bretschneideri B-box zinc finger ,protein 32-like (LOC103966843), mRNA
PCP042277	-0.904713	0.000751847	0.00669843	23.3301	55.7363	26.413	XM_009351526	Pyrus x bretschneideri 50S ribosomal protein L5, chloroplastic (LOC103941337)
PCP018781	-0.904547	0.000763773	0.00679211	20.8583	55.6634	26.5815	XM_009375298.2	Pyrus x bretschneideri probable acyl-activating ,enzyme 16, chloroplastic (LOC103962574), mRNA
PCP014284	-0.904478	5.75845e-22	2.84276e-20	163.671	439.307	211.858	XM_009359247.2	Pyrus x bretschneideri probable tyrosine-protein ,phosphatase At1g05000 (LOC103948239), mRNA
PCP018052	-0.90376	0.00255203	0.01939	16.092	45.4669	21.2149	XM_018650943	Pyrus x bretschneideri histidine kinase 3 (LOC103961446), transcript variant X3
PCP031303	-0.903665	0.00065567	0.00592658	39.8806	57.2087	26.8318	XM_009336263.2	Pyrus x bretschneideri palmitoyl-protein ,thioesterase 1-like (LOC103927345), mRNA
PCP015094	-0.90175	1.21701e-05	0.000158533	94.3914	93.5847	44.8372	XM_009379304	Pyrus x bretschneideri UDP-glycosyltransferase 88A1-like (LOC103966155)
PCP033451	-0.901171	2.64183e-05	0.000325419	44.9167	84.4711	40.5107	XM_018643552	Pyrus x bretschneideri ruBisCO large subunit-binding protein subunit beta, chloroplastic-like (LOC103931439)
PCP038118	-0.901054	3.05978e-05	0.000371906	27.6973	84.4457	40.741	XM_009359194	Pyrus x bretschneideri aminomethyltransferase, mitochondrial (LOC103948196)
PCP024153	-0.898647	0.00764136	0.0487957	10.2305	37.0906	17.5475	XM_009345007	Pyrus x bretschneideri PI-PLC X domain-containing protein At5g67130-like (LOC103935245)
PCP039100	-0.897925	0.00646499	0.0425395	15.441	38.3645	17.6769	XM_009355812	Pyrus x bretschneideri probable disease resistance protein At4g27220 (LOC103945265), transcript variant X3
PCP030740	-0.897416	0.00585336	0.039103	8.02753	39.0095	18.4775	XM_008342317	Malus x domestica sodium/hydrogen exchanger 8 (LOC103403470), transcript variant X1
PCP022733	-0.897293	0.00585264	0.039103	5.85488	39.006	18.4061	XM_009380535.2	Pyrus x bretschneideri light-regulated ,protein-like (LOC103967258), mRNA
PCP003653	-0.896277	2.2612e-05	0.000282328	26.9288	93.3081	44.4031	XM_009373738.2	Pyrus x bretschneideri non-specific ,lipid-transfer protein (LOC103961206), mRNA
PCP012266	-0.895138	0.000139203	0.001475	45.134	70.9421	33.7695	XM_009351129	Pyrus x bretschneideri ATP-dependent Clp protease proteolytic subunit-related protein 2, chloroplastic-like (LOC103940951)
PCP042070	-0.893263	0.000768153	0.00682791	26.9322	58.6673	27.9001	XM_009370055	Pyrus x bretschneideri uncharacterized LOC103957834 (LOC103957834)
PCP014056	-0.893033	2.77221e-16	1.02444e-14	199.123	371.726	180.756	XM_018651171	Pyrus x bretschneideri transcription factor bHLH149 (LOC103962349)
PCP018761	-0.892322	0.000434812	0.00410365	36.7352	61.9172	29.8015	XM_009365145.2	Pyrus x bretschneideri poly(U)-specific ,endoribonuclease-B-like (LOC103953410), mRNA
PCP033833	-0.89108	0.00186941	0.0148175	35.4004	49.0141	23.613	XM_009357011.2	Pyrus x bretschneideri nifU-like protein ,2, chloroplastic (LOC103946343), transcript variant X2,
PCP030210	-0.887373	0.00133065	0.0110236	20.194	53.934	25.774	XM_009371151.2	Pyrus x bretschneideri protein trichome ,birefringence (LOC103958830), mRNA
PCP027981	-0.885412	0.00156411	0.0126317	7.30541	54.5204	26.2952	XM_009363004.2	Pyrus x bretschneideri two-component ,response regulator-like APRR5 (LOC103951583), mRNA
PCP033155	-0.885213	1.32116e-08	2.61153e-07	93.1035	221.674	108.191	XM_009337634	Pyrus x bretschneideri uncharacterized LOC103928567 (LOC103928567)
PCP040747	-0.885147	1.12231e-06	1.72862e-05	74.1652	115.862	56.4056	XM_018649106.1	Pyrus x bretschneideri formate--tetrahydrofolate ,ligase (LOC103954008), transcript variant X1,
PCP033089	-0.88496	0.00027866	0.00274286	49.3973	83.7919	40.1859	XM_009341018.2	Pyrus x bretschneideri gibberellin-regulated ,protein 6-like (LOC103931505), mRNA
PCP005981	-0.883829	3.32037e-05	0.000398797	44.4319	84.7628	40.8735	XM_009350948	Pyrus x bretschneideri plastoglobulin-1, chloroplastic-like (LOC103940771)
PCP035851	-0.88377	4.30239e-05	0.000507872	23.4092	84.1864	40.6531	XM_009336720.2	Pyrus x bretschneideri uncharacterized ,LOC103927747 (LOC103927747), transcript variant X2, mRNA
PCP006345	-0.883528	3.34319e-05	0.000401037	29.77	85.444	41.6362	XM_009339643.2	Pyrus x bretschneideri ATP-dependent ,6-phosphofructokinase 6-like (LOC103930315), transcript variant
PCP033849	-0.882985	0.00436323	0.0305696	14.3958	42.5167	19.9406	XM_009354283.2	Pyrus x bretschneideri protein DETOXIFICATION ,51 (LOC103943913), transcript variant X1, mRNA
PCP004498	-0.881852	0.00309544	0.0228778	19.2851	45.9444	21.9014	XM_008368145	Malus x domestica uncharacterized LOC103430011 (LOC103430011)
PCP026269	-0.877868	0.000830701	0.00732302	28.0409	58.0242	27.7709	XM_009364449	Pyrus x bretschneideri uncharacterized LOC103952773 (LOC103952773)
PCP019521	-0.8778	2.67518e-31	1.98862e-29	2034.26	4038.25	1986.71	NM_001328803	Malus domestica dehydrin COR47-like (LOC103415521)
PCP008925	-0.877465	3.80502e-06	5.42251e-05	72.5268	109.305	53.338	XM_009357300	Pyrus x bretschneideri kinesin-3-like (LOC103946576), transcript variant X2
PCP020078	-0.876992	5.95994e-05	0.00068261	36.099	85.2874	41.2694	NM_001302311.1 Pyrus x bretschneideri shikimate O-hydroxycinnamoyltransferase-like ,(HCT3), mRNA
PCP020577	-0.875776	6.96292e-10	1.56426e-08	87.6847	194.319	95.3137	XM_008391444	Malus x domestica uncharacterized LOC103451984 (LOC103451984)
PCP016214	-0.873493	1.41117e-07	2.48349e-06	45.9391	138.641	68.0641	XM_009364967	Pyrus x bretschneideri zinc finger protein CONSTANS-LIKE 4-like (LOC103953229)
PCP018551	-0.872778	0.00708845	0.045812	18.016	38.6491	18.5717	XM_009336808.2	Pyrus x bretschneideri 4-hydroxy-3-methylbut-2-en-1-yl ,diphosphate synthase (ferredoxin), chloroplastic-like
PCP039164	-0.872727	5.24607e-05	0.000608084	24.9153	82.6205	40.5019	XM_009364748.2	Pyrus x bretschneideri 1-deoxy-D-xylulose ,5-phosphate reductoisomerase, chloroplastic (LOC103953028),
PCP006358	-0.871926	0.00291937	0.0218278	23.144	46.9355	22.4994	XM_009341059.1	Pyrus x bretschneideri 60S ribosomal ,protein L18a-like protein (LOC103931547), mRNA
PCP037789	-0.870094	0.00089342	0.00779738	20.6961	57.7244	28.1663	XR_526917	Malus x domestica uncharacterized LOC103419377 (LOC103419377), ncRNA.
PCP022721	-0.869529	9.40244e-06	0.000124245	99.3156	103.386	50.431	XM_009380554.2	Pyrus x bretschneideri 40S ribosomal ,protein S27-2-like (LOC103967276), mRNA
PCP019666	-0.86856	0.000532986	0.00492399	38.0991	63.0038	30.4957	XM_018652402	Pyrus x bretschneideri ATP-dependent zinc metalloprotease FTSH 2, chloroplastic-like (LOC103967414), transcript variant X2
PCP036765	-0.867399	1.87455e-08	3.61993e-07	92.854	168.526	82.9245	XM_009362766	Pyrus x bretschneideri small ubiquitin-related modifier 1 (LOC103951409)
PCP036361	-0.866299	9.53938e-10	2.1208e-08	123.823	192.934	95.4408	XM_009337016	Pyrus x bretschneideri homocysteine S-methyltransferase 3 (LOC103928017)
PCP028288	-0.864073	2.93673e-06	4.27692e-05	56.6508	115.325	56.6737	XM_009373695.2	Pyrus x bretschneideri protein LURP-one-related ,15-like (LOC103961169), mRNA
PCP016983	-0.861361	0.00653362	0.0428738	28.0486	40.9376	19.3191	XM_009351081	Pyrus x bretschneideri prohibitin-1, mitochondrial-like (LOC103940899)
PCP022153	-0.861356	0.000583776	0.00535211	54.0667	62.649	30.8613	XM_009375911.2	Pyrus x bretschneideri NADH dehydrogenase ,[ubiquinone] iron-sulfur protein 8, mitochondrial (LOC103963133),
PCP029008	-0.860955	7.24614e-12	1.94846e-10	95.625	234.466	116.505	XM_009335765	Pyrus x bretschneideri protein LIGHT-DEPENDENT SHORT HYPOCOTYLS 10-like (LOC103926883)
PCP023032	-0.860889	0.00761456	0.0486569	18.1406	39.7739	19.2879	XM_009358916.2	Pyrus x bretschneideri uncharacterized ,LOC103947937 (LOC103947937), mRNA
PCP006670	-0.860731	0.00160708	0.0129623	42.1544	54.9203	26.9777	***** No hits found *****,
PCP017143	-0.860652	1.42651e-05	0.000184327	41.0723	97.6647	48.5047	XM_009354248	Pyrus x bretschneideri sugar transport protein 14 (LOC103943883)
PCP042681	-0.859618	0.00684627	0.0445158	25.3573	41.9279	20.4317	XM_009367971.1	Pyrus x bretschneideri 2-alkenal reductase ,(NADP(+)-dependent)-like (LOC103956039), mRNA
PCP024971	-0.859438	6.92528e-08	1.26862e-06	79.1325	150.024	74.1371	XM_009367320.2	Pyrus x bretschneideri uncharacterized ,LOC103955427 (LOC103955427), mRNA
PCP020174	-0.859394	6.87663e-18	2.805e-16	228.299	370.732	184.704	XM_009361980	Pyrus x bretschneideri probable methyltransferase PMT18 (LOC103950748), transcript variant X2
PCP001691	-0.854577	1.09762e-31	8.28722e-30	429.401	1039.06	519.726	XM_009350840	Pyrus x bretschneideri NDR1/HIN1-like protein 12 (LOC103940677)
PCP022520	-0.853931	1.80603e-10	4.29279e-09	60.6369	217.401	107.991	XM_018644037.1	Pyrus x bretschneideri photosystem ,I reaction center subunit N, chloroplastic-like (LOC103933402),
PCP015749	-0.853796	2.73476e-16	1.01255e-14	285.513	516.542	258.018	XM_009370880.2	Pyrus x bretschneideri high mobility ,group B protein 1-like (LOC103958599), transcript variant
PCP020228	-0.852658	4.68189e-21	2.2312e-19	433.501	493.548	247.187	XM_009346705	Pyrus x bretschneideri calmodulin-7 (LOC103936833)
PCP024201	-0.851738	0.00368137	0.026526	17.5908	46.26	22.6377	XM_009361010.2	Pyrus x bretschneideri protein HHL1, ,chloroplastic (LOC103949875), mRNA
PCP034386	-0.851574	5.25926e-06	7.29514e-05	67.8303	108.804	53.811	XM_008340674	Malus x domestica purine permease 3-like (LOC103401951)
PCP002472	-0.851048	0.00501235	0.0342573	27.3308	43.5377	21.2818	***** No hits found *****,
PCP009611	-0.849851	5.39821e-07	8.68269e-06	161.189	177.796	88.8035	XM_009341766	Pyrus x bretschneideri cytochrome P450 89A2-like (LOC103932212), transcript variant X2
PCP028146	-0.849675	0.00650593	0.0427213	13.3246	41.5553	20.5392	XM_009349821	Pyrus x bretschneideri cryptochrome-1-like (LOC103939713)
PCP005321	-0.849535	9.73652e-05	0.0010622	24.6649	79.6936	39.6149	XM_009369256.2	Pyrus x bretschneideri dof zinc finger ,protein DOF3.1-like (LOC103957152), mRNA
PCP020188	-0.848274	0.000248156	0.00248066	32.8289	73.174	36.2776	XM_008367712	Malus x domestica multiple organellar RNA editing factor 9, chloroplastic-like (LOC103429548), transcript variant X3
PCP022763	-0.847806	0.000268719	0.00266408	65.8095	72.0482	35.6862	XM_008388186	Malus x domestica protein LONGIFOLIA 1-like (LOC103448924)
PCP010829	-0.847127	7.75605e-30	5.22123e-28	593.7	871.34	437.652	XM_018645484	Pyrus x bretschneideri protein EARLY RESPONSIVE TO DEHYDRATION 15-like (LOC103939281), transcript variant X4
PCP034826	-0.845359	0.00111549	0.00943494	46.9572	60.8461	30.0442	XM_018650232.1	Pyrus x bretschneideri protein yippee-like ,(LOC103958598), transcript variant X1, mRNA
PCP005790	-0.844775	4.21183e-05	0.000498871	63.6052	89.6148	44.8128	XM_018646608.1	Pyrus x bretschneideri purple acid ,phosphatase 18-like (LOC103943809), transcript variant X3, mRNA
PCP012980	-0.844645	0.00168626	0.013533	23.9246	54.6041	26.8166	XM_009376877	Pyrus x bretschneideri LIM domain-containing protein WLIM1-like (LOC103963996)
PCP034635	-0.843702	0.00199311	0.0156841	43.5171	57.5664	28.2807	XM_017334308	Malus x domestica uncharacterized protein sll1770 (LOC103443064)
PCP015952	-0.842157	0.000210521	0.00213549	27.2514	75.491	37.537	XM_009373718	Pyrus x bretschneideri CBL-interacting protein kinase 2 (LOC103961186)
PCP010157	-0.840965	0.000412972	0.00391866	46.5824	68.7631	34.205	XM_009375997	Pyrus x bretschneideri 50S ribosomal protein L4, chloroplastic (LOC103963217)
PCP018010	-0.840451	2.06911e-11	5.32164e-10	145.976	239.148	120.463	XR_001953854	Pyrus x bretschneideri thioredoxin-like 1-1, chloroplastic (LOC103956197), transcript variant X2, misc_RNA.
PCP006351	-0.838841	7.39243e-08	1.35163e-06	142.46	174.253	87.5454	XM_009365035	Pyrus x bretschneideri aspartic proteinase nepenthesin-1 (LOC103953296)
PCP008318	-0.838331	0.0010828	0.00918785	30.3859	59.6903	29.6847	***** No hits found *****,
PCP033700	-0.837507	0.000155895	0.00162592	46.3762	89.2176	44.4241	XM_009380354	Pyrus x bretschneideri isoflavone reductase-like protein (LOC103967108)
PCP003310	-0.836611	0.000187548	0.00192579	49.8831	76.5286	38.2123	XM_009362100.2	Pyrus x bretschneideri protein kinase ,2B, chloroplastic-like (LOC103950852), mRNA
PCP001097	-0.83274	0.000637581	0.00578208	29.6732	64.6287	32.5918	XM_009352961	Pyrus x bretschneideri alpha-glucosidase 2-like (LOC103942752), partial mRNA.
PCP011745	-0.832209	3.92119e-06	5.55925e-05	24.3849	118.362	59.5956	XM_009361794.2	Pyrus x bretschneideri uncharacterized ,LOC103950565 (LOC103950565), transcript variant X2, mRNA
PCP011211	-0.83164	0.000843787	0.00741124	21.5966	62.6429	31.2366	XM_009366327.2	Pyrus x bretschneideri protein indeterminate-domain ,2-like (LOC103954491), mRNA
PCP014097	-0.83115	3.14242e-05	0.000380749	45.8117	97.7166	49.4277	XM_009351278.2	Pyrus x bretschneideri protein EARLY ,RESPONSIVE TO DEHYDRATION 15-like (LOC103941097), transcript
PCP026399	-0.831002	0.00098406	0.00847321	25.4049	60.644	30.3056	XM_009362780	Pyrus x bretschneideri 65-kDa microtubule-associated protein 1-like (LOC103951420)
PCP013847	-0.830757	0.00538977	0.0364871	18.4437	44.3169	22.068	XM_009345507.2	Pyrus x bretschneideri vacuolar protein ,sorting-associated protein 62-like (LOC103935700), mRNA
PCP016063	-0.830276	0.00496114	0.0339797	39.993	47.5317	23.8794	XM_009341766	Pyrus x bretschneideri cytochrome P450 89A2-like (LOC103932212), transcript variant X2
PCP005452	-0.829704	0.00125622	0.0104702	30.6043	58.5521	29.3648	XM_009363983.2	Pyrus x bretschneideri ABC transporter ,C family member 2-like (LOC103952394), mRNA
PCP010760	-0.826815	0.00247092	0.018878	20.5252	53.0278	26.543	XM_018643719.1	Pyrus x bretschneideri DNA-directed ,RNA polymerase V subunit 5A-like (LOC103932172), transcript
PCP034816	-0.824682	3.57472e-14	1.17048e-12	122.364	329.296	167.757	XM_009341977.2	Pyrus x bretschneideri PI-PLC X-box ,domain-containing protein DDB_G0293730-like (LOC103932394),
PCP022424	-0.824646	0.0032552	0.0238207	72.1617	50.0087	25.223	XM_009376791	Pyrus x bretschneideri protein TIC 20-v, chloroplastic (LOC103963912)
PCP020284	-0.824285	0.000931825	0.00808856	22.7533	63.622	31.7379	XM_009364666.2	Pyrus x bretschneideri transcription ,termination factor 4, mitochondrial-like (LOC103952953), mRNA
PCP001766	-0.821512	0.00157294	0.0126976	36.8191	57.7686	28.7731	XM_009358223	Pyrus x bretschneideri S-adenosylmethionine decarboxylase proenzyme (LOC103947322)
PCP016976	-0.820868	2.26928e-14	7.54585e-13	212.672	413.931	211.517	XM_018646758.1	Pyrus x bretschneideri myb-like protein ,X (LOC103944396), transcript variant X4, mRNA
PCP009972	-0.817613	0.00272613	0.0204944	24.1851	52.6645	26.4574	XM_017333450	Malus x domestica uncharacterized LOC103439371 (LOC103439371), transcript variant X2
PCP003037	-0.816879	0.00102102	0.00874844	43.3581	61.7516	31.3721	XM_009340083.1	Pyrus x bretschneideri ras-related ,protein RABE1c-like (LOC103930712), transcript variant X3, mRNA
PCP003386	-0.814823	1.10169e-05	0.000144194	26.8706	114.101	58.3103	XM_009352003.2	Pyrus x bretschneideri metallothionein-like ,protein type 2 (LOC103941805), mRNA
PCP021802	-0.81284	0.00484926	0.0333677	21.9184	46.7333	23.392	XM_018645808.1	Pyrus x bretschneideri calmodulin-binding ,transcription activator 5-like (LOC103940497), transcript
PCP008554	-0.812757	0.00499272	0.0341353	12.1119	46.8667	23.7218	XM_009339387	Pyrus x bretschneideri uncharacterized LOC103930096 (LOC103930096)
PCP039150	-0.811146	0.00267709	0.0201809	32.0595	55.8978	28.3432	***** No hits found *****,
PCP043697	-0.810764	0.00240394	0.0184468	17.6761	53.7185	27.5203	NM_001294083	Malus domestica lipoxygenase 6, chloroplastic (LOC103452114)
PCP005977	-0.810736	1.44112e-07	2.52925e-06	118.443	178.765	91.2093	XM_009340492	Pyrus x bretschneideri histone H4-like (LOC103931078)
PCP002715	-0.809037	0.00714477	0.0461295	14.5759	43.7056	21.9995	XM_018647510.1	Pyrus x bretschneideri protein indeterminate-domain ,2-like (LOC103947487), transcript variant X2,
PCP019651	-0.808656	8.28482e-05	0.000919352	34.4308	90.2044	45.7814	XR_526443	Malus x domestica uncharacterized LOC103416766 (LOC103416766), ncRNA.
PCP028516	-0.808451	0.000527592	0.00488118	32.5424	69.9894	35.6081	XM_009341446.2	Pyrus x bretschneideri uncharacterized ,LOC103931919 (LOC103931919), mRNA
PCP027969	-0.808345	0.000138843	0.001472	164.916	91.2138	46.4546	XM_018648499.1	Pyrus x bretschneideri auxin-responsive ,protein SAUR32 (LOC103951601), mRNA
PCP028754	-0.807083	0.00167344	0.0134469	30.3278	59.9259	30.5234	XM_018643268.1	Pyrus x bretschneideri ATP-dependent ,6-phosphofructokinase 3-like (LOC103930314), transcript variant
PCP022546	-0.80481	0.000843174	0.00740924	55.8603	65.3139	33.246	XM_009355507	Pyrus x bretschneideri stromal 70 kDa heat shock-related protein, chloroplastic (LOC103945001)
PCP016638	-0.802025	0.00120532	0.0101204	29.1442	62.1302	31.4197	XM_018644862	Pyrus x bretschneideri phospholipase D delta (LOC103936695), transcript variant X1
PCP013619	-0.801206	0.0030312	0.022524	25.8848	52.9986	26.7914	XM_009369618	Pyrus x bretschneideri tocopherol cyclase, chloroplastic (LOC103957461)
PCP018969	-0.801173	0.00137271	0.0113125	37.7161	61.3889	31.5309	XM_008356302	Malus x domestica ras-related protein Rab5-like (LOC103418159)
PCP002707	-0.799046	5.81705e-10	1.31605e-08	125.756	237.195	122.912	XM_008366547	Malus x domestica uncharacterized LOC103428443 (LOC103428443), transcript variant X3
PCP000068	-0.797751	0.000934272	0.00810249	32.3762	65.212	33.7445	XM_018651796	Pyrus x bretschneideri FT-interacting protein 1-like (LOC103964843), transcript variant X2
PCP034181	-0.796546	4.46582e-08	8.34762e-07	89.4643	171.25	88.8629	XM_009374293	Pyrus x bretschneideri 2-Cys peroxiredoxin BAS1, chloroplastic-like (LOC103961707)
PCP042881	-0.792262	0.00361665	0.026089	24.5535	53.1525	27.214	XM_009362261	Pyrus x bretschneideri biotin carboxyl carrier protein of acetyl-CoA carboxylase 2, chloroplastic-like (LOC103950990)
PCP029191	-0.790665	0.00386648	0.0276836	27.3308	51.2507	26.4241	XM_008349764	Malus x domestica alpha-mannosidase-like (LOC103411108)
PCP026966	-0.790035	8.29487e-05	0.000919937	28.1881	91.3281	47.2439	XM_008365956	Malus x domestica PLASMODESMATA CALLOSE-BINDING PROTEIN 1-like (LOC103427873)
PCP033715	-0.788263	2.73013e-10	6.40234e-09	103.501	254.78	133.249	XM_009338989.2	Pyrus x bretschneideri protein ECERIFERUM ,1-like (LOC103929753), transcript variant X2, mRNA
PCP030312	-0.786725	2.75137e-21	1.321e-19	630.907	698.63	366.048	XM_009341766	Pyrus x bretschneideri cytochrome P450 89A2-like (LOC103932212), transcript variant X2
PCP001367	-0.786105	0.00195842	0.0154467	44.8446	61.2127	31.6905	XM_008352450	Malus x domestica isopentenyl-diphosphate Delta-isomerase I-like (LOC103414031)
PCP012901	-0.78542	3.34223e-07	5.56643e-06	89.8272	165.808	86.9245	XM_009380354	Pyrus x bretschneideri isoflavone reductase-like protein (LOC103967108)
PCP017877	-0.784674	0.00194163	0.0153331	18.4248	60.0434	31.235	NM_001328903	Malus domestica transcription factor TCP7-like (LOC103429578)
PCP025691	-0.782655	0.00758216	0.048482	29.4253	46.5692	24.0438	XM_008377346	Malus x domestica uncharacterized LOC103438794 (LOC103438794), transcript variant X2
PCP023695	-0.782228	0.000448713	0.00421418	69.2357	76.4495	39.6156	XM_008347948	Malus x domestica 50S ribosomal protein L10, chloroplastic-like (LOC103409134)
PCP009807	-0.781224	0.00464474	0.0323185	48.1137	51.1279	26.4698	XM_009349177.2	Pyrus x bretschneideri nudix hydrolase ,15, mitochondrial-like (LOC103939031), mRNA
PCP022983	-0.781125	0.00020992	0.00213051	67.3916	87.1024	45.1686	XM_009352289.1	Pyrus x bretschneideri actin-depolymerizing ,factor 5 (LOC103942087), mRNA
PCP029726	-0.778242	0.00340387	0.0247956	35.2018	54.7636	28.5977	XR_001953434.1	Pyrus x bretschneideri ABSCISIC ACID-INSENSITIVE ,5-like protein 5 (LOC103950197), transcript variant
PCP032791	-0.777414	0.00344893	0.0250574	33.389	53.944	27.8987	XR_668950	Pyrus x bretschneideri NAP1-related protein 2 (LOC103958727), transcript variant X2, misc_RNA.
PCP001266	-0.775785	0.00233858	0.0180027	46.9816	58.3242	30.2736	XM_009361340	Pyrus x bretschneideri protein DCL, chloroplastic (LOC103950173)
PCP025794	-0.772704	0.00110168	0.00932746	30.8761	67.0274	34.6627	XM_009336604	Pyrus x bretschneideri synaptotagmin-2 (LOC103927659)
PCP021844	-0.77244	6.67893e-05	0.000757746	81.7171	100.348	52.669	XM_018651123.1	Pyrus x bretschneideri macrophage migration ,inhibitory factor homolog (LOC103962144), transcript
PCP037601	-0.770551	0.00217968	0.0169488	40.9384	60.4346	31.7333	XM_009370787.2	Pyrus x bretschneideri pyruvate, phosphate ,dikinase, chloroplastic-like (LOC103958520), transcript
PCP016237	-0.765318	0.00127302	0.0105735	75.9437	67.0271	34.9566	XM_018642903.1	Pyrus x bretschneideri succinate--CoA ,ligase [ADP-forming] subunit beta, mitochondrial-like (LOC103928759),
PCP039946	-0.764319	9.52416e-07	1.47878e-05	125.204	150.125	79.5813	XM_009344559.2	Pyrus x bretschneideri V-type proton ,ATPase subunit G1-like (LOC103934807), mRNA
PCP013180	-0.763371	0.000815638	0.00719683	12.88	75.1789	39.6908	NM_001302296.1 Pyrus x bretschneideri ferritin-3, chloroplastic-like ,(LOC103958648), mRNA
PCP013500	-0.761563	0.00260629	0.0197089	50.165	58.9867	31.0468	XR_667380.2	Pyrus x bretschneideri tropinone reductase-like ,3 (LOC103948232), transcript variant X2, misc_RNA
PCP032108	-0.760913	2.22546e-06	3.2959e-05	160.916	234.041	124.431	XM_009359189.2	Pyrus x bretschneideri putative lactoylglutathione ,lyase (LOC103948186), mRNA
PCP037521	-0.759335	4.32048e-05	0.000509383	43.1754	104.138	55.3703	XM_018649068	Pyrus x bretschneideri protein SRG1-like (LOC103953866), transcript variant X2
PCP044907	-0.7584	0.00153957	0.0124595	23.7533	66.4379	35.3366	XM_009358501.2	Pyrus x bretschneideri protein yippee-like ,At5g53940 (LOC103947587), mRNA
PCP006768	-0.758105	4.20764e-06	5.92176e-05	77.0485	130.695	69.7186	XM_009371164	Pyrus x bretschneideri uncharacterized LOC103958846 (LOC103958846)
PCP042821	-0.756722	0.00572308	0.0383791	19.1706	51.8723	27.4624	XM_009362517.2	Pyrus x bretschneideri cyclic phosphodiesterase-like ,(LOC103951210), mRNA
PCP018453	-0.755723	6.00531e-07	9.61099e-06	67.0908	160.05	85.626	XM_009374396.2	Pyrus x bretschneideri uncharacterized ,LOC103961788 (LOC103961788), mRNA
PCP006734	-0.754832	0.00581681	0.0388858	34.6258	50.3993	27.008	XM_009371219.2	Pyrus x bretschneideri uncharacterized ,LOC103958897 (LOC103958897), mRNA
PCP022595	-0.754804	0.000407498	0.00387435	33.6522	81.5874	43.2053	XR_001951408.1	Pyrus x bretschneideri transcription ,initiation factor IIF subunit beta (LOC103928326), transcript
PCP025476	-0.754579	9.98875e-08	1.7923e-06	110.846	185.227	98.9072	XM_018643623.1	Pyrus x bretschneideri haloacid dehalogenase-like ,hydrolase domain-containing protein 3 (LOC103931774),
PCP039468	-0.753357	0.00299513	0.0223249	33.6668	58.7405	31.3293	XM_009380354	Pyrus x bretschneideri isoflavone reductase-like protein (LOC103967108)
PCP006920	-0.753058	0.00699057	0.0453316	17.6362	50.0748	26.2414	***** No hits found *****,
PCP030816	-0.751879	9.5153e-09	1.91831e-07	106.969	210.907	112.701	XM_009348986.2	Pyrus x bretschneideri peptidyl-prolyl ,cis-trans isomerase CYP19-4-like (LOC103938935), mRNA
PCP015454	-0.748443	0.000490896	0.00457243	75.871	81.3014	43.1749	XM_009359226.2	Pyrus x bretschneideri pyrophosphate--fructose ,6-phosphate 1-phosphotransferase subunit beta (LOC103948223),
PCP037765	-0.747735	0.000108629	0.00117497	93.6146	97.5851	52.0806	XM_009378626.1	Pyrus x bretschneideri acyl-coenzyme ,A thioesterase 13-like (LOC103965559), transcript variant
PCP012250	-0.745964	0.000113671	0.001224	88.0487	100.551	53.8534	***** No hits found *****,
PCP007018	-0.743543	3.53001e-05	0.000422132	60.7217	113.795	61.0762	XM_009355876	Pyrus x bretschneideri transcription factor MYB44-like (LOC103945316)
PCP006451	-0.739689	1.33199e-07	2.35489e-06	120.18	180.148	97.526	XM_009359189	Pyrus x bretschneideri putative lactoylglutathione lyase (LOC103948186)
PCP016889	-0.739524	0.00605538	0.0402292	31.9612	56.1331	29.8141	XM_009340545	Pyrus x bretschneideri E3 ubiquitin-protein ligase RMA1H1-like (LOC103931103)
PCP032497	-0.738269	0.0039356	0.0280998	10.9158	58.6349	31.5862	XM_008376187	Malus x domestica copper transport protein ATX1 (LOC103437693)
PCP025205	-0.735546	0.000181309	0.00186372	35.6162	94.6539	50.8127	XM_008371467	Malus x domestica beta-galactosidase 9 (LOC103433231), transcript variant X4
PCP035099	-0.734751	0.00118017	0.00993086	31.1283	71.2763	38.116	XM_009354240	Pyrus x bretschneideri probable RNA methyltransferase At5g51130 (LOC103943876)
PCP014157	-0.733517	0.00125914	0.0104826	46.751	70.6589	37.6736	XM_008371456	Malus x domestica isocitrate dehydrogenase [NAD] catalytic subunit 5, mitochondrial-like (LOC103433221)
PCP031716	-0.730399	0.00323119	0.0236921	26.0648	61.7299	33.2409	XM_009347587.2	Pyrus x bretschneideri glycine-rich ,domain-containing protein 1 (LOC103937638), transcript variant
PCP015267	-0.72875	0.00602283	0.0400683	11.8992	53.8452	29.0732	XM_009365894	Pyrus x bretschneideri cytochrome P450 CYP82D47-like (LOC103954089)
PCP010389	-0.725056	0.000401478	0.00382089	61.9564	86.5092	46.9669	XM_009357045	Pyrus x bretschneideri stromal 70 kDa heat shock-related protein, chloroplastic-like (LOC103946362)
PCP028093	-0.724959	0.00519172	0.0352828	38.5117	55.5411	30.16	***** No hits found *****,
PCP029581	-0.722913	0.000106088	0.00114877	77.1486	106.056	57.7042	XM_009358955	Pyrus x bretschneideri tubulin alpha chain-like (LOC103947965)
PCP030343	-0.721667	0.00498372	0.0340858	73.3161	58.3903	31.3643	NM_001302317	Pyrus x bretschneideri caffeic acid 3-O-methyltransferase (LOC103943352)
PCP000218	-0.719281	0.00131921	0.0109336	35.6181	72.9634	39.5703	XM_009339697	Pyrus x bretschneideri protein LUTEIN DEFICIENT 5, chloroplastic-like (LOC103930371), transcript variant X1
PCP021864	-0.718167	0.0054451	0.036784	39.5564	55.9044	30.5774	XM_009379866.2	Pyrus x bretschneideri protein TONNEAU ,1a-like (LOC103966668), mRNA
PCP038520	-0.717334	6.97617e-07	1.10636e-05	107.004	183.212	100.518	XM_009362766	Pyrus x bretschneideri small ubiquitin-related modifier 1 (LOC103951409)
PCP006769	-0.716068	0.000292266	0.00286537	109.441	94.0788	51.6158	XM_009371232	Pyrus x bretschneideri uncharacterized LOC103958911 (LOC103958911)
PCP007952	-0.716028	2.12211e-05	0.000266517	85.9973	136.755	75.1175	XM_009361980.2	Pyrus x bretschneideri probable methyltransferase ,PMT18 (LOC103950748), transcript variant X2,
PCP015617	-0.715744	1.9923e-15	6.96148e-14	373.016	557.395	307.156	XM_009349857.2	Pyrus x bretschneideri pathogen-related ,protein-like (LOC103939740), mRNA
PCP018960	-0.715738	1.47179e-06	2.23826e-05	64.1937	168.339	92.4781	XM_009341811.2	Pyrus x bretschneideri probable glycerol-3-phosphate ,acyltransferase 8 (LOC103932259), mRNA
PCP035546	-0.714837	2.87545e-05	0.000351722	173.605	125.476	68.7061	XM_009377453.2	Pyrus x bretschneideri L-arabinokinase-like ,(LOC103964520), transcript variant X2, mRNA
PCP014855	-0.709638	8.22542e-06	0.000109746	36.4635	138.94	76.5413	XM_009350836.2	Pyrus x bretschneideri UV-B-induced ,protein At3g17800, chloroplastic-like (LOC103940675), mRNA
PCP043771	-0.709426	0.00360939	0.0260463	41.5263	61.5432	33.7183	XM_009367560.2	Pyrus x bretschneideri probable mitochondrial ,saccharopine dehydrogenase-like oxidoreductase At5g39410
PCP011452	-0.708008	0.00639551	0.042111	34.9452	55.0784	30.0424	XM_009355238.2	Pyrus x bretschneideri uncharacterized ,LOC103944764 (LOC103944764), mRNA
PCP020662	-0.706499	0.0019192	0.0151685	42.1855	76.0888	41.6327	XM_009361758.2	Pyrus x bretschneideri calmodulin (LOC103950535), ,transcript variant X2, mRNA
PCP040183	-0.70487	1.52901e-07	2.67375e-06	104.678	193.984	107.464	XM_009344376.2	Pyrus x bretschneideri bifunctional ,epoxide hydrolase 2-like (LOC103934619), mRNA
PCP028002	-0.70254	0.00784636	0.0498927	17.8797	53.1893	28.8698	XM_009356154	Pyrus x bretschneideri uncharacterized LOC103945566 (LOC103945566), transcript variant X1
PCP040942	-0.700353	0.00302333	0.0224829	27.3392	70.2928	38.631	XM_009348862.2	Pyrus x bretschneideri fatty acid hydroperoxide ,lyase, chloroplastic (LOC103938818), mRNA
PCP000363	-0.698552	4.02578e-07	6.61334e-06	152.933	201.056	111.759	NM_001315528.1 Pyrus x bretschneideri glutamine synthetase cytosolic ,isozyme-like (LOC103931159), mRNA
PCP011907	-0.696068	4.82713e-05	0.000563936	86.9374	120.662	66.8039	XM_009338906	Pyrus x bretschneideri 20 kDa chaperonin, chloroplastic-like (LOC103929679)
PCP005828	-0.695877	0.000994527	0.00855186	42.3952	81.414	45.0781	XM_009358618.2	Pyrus x bretschneideri ruBisCO large ,subunit-binding protein subunit alpha (LOC103947687), mRNA
PCP025050	-0.695799	0.000454193	0.00425734	38.5217	92.4235	51.3202	XM_009347588.2	Pyrus x bretschneideri glycine-rich ,domain-containing protein 1 (LOC103937638), transcript variant
PCP038602	-0.692435	0.00175294	0.0140039	35.6513	74.0522	40.9404	XM_009376831.2	Pyrus x bretschneideri protease Do-like ,1, chloroplastic (LOC103963952), mRNA
PCP034470	-0.692244	0.00779182	0.0496577	25.2522	54.8158	30.6318	XM_009372829	Pyrus x bretschneideri phytoene dehydrogenase, chloroplastic/chromoplastic (LOC103960366)
PCP017690	-0.691009	6.74806e-09	1.39549e-07	140.349	259.362	144.835	XM_008366547	Malus x domestica uncharacterized LOC103428443 (LOC103428443), transcript variant X3
PCP002706	-0.689597	3.22827e-05	0.000389924	84.0532	149.392	83.16	XM_008366547	Malus x domestica uncharacterized LOC103428443 (LOC103428443), transcript variant X3
PCP023482	-0.684846	1.63973e-06	2.47412e-05	64.0475	170.101	95.273	XM_009366393	Pyrus x bretschneideri uncharacterized LOC103954555 (LOC103954555), transcript variant X4
PCP044015	-0.683926	0.0014313	0.0117034	37.3674	80.6222	45.1279	XR_665345.2	Pyrus x bretschneideri protein yippee-like ,At5g53940 (LOC103934755), transcript variant X2, misc_RNA
PCP034422	-0.683482	1.11043e-16	4.2168e-15	771.217	868.897	489.329	XM_009347509	Pyrus x bretschneideri cold-regulated 413 plasma membrane protein 2-like (LOC103937562)
PCP003483	-0.682364	0.00393628	0.0280998	22.3696	66.9463	37.3814	XM_009378935.2	Pyrus x bretschneideri universal stress ,protein A-like protein (LOC103965843), mRNA
PCP005610	-0.681521	0.00419174	0.0295618	33.4817	64.1328	35.509	XM_009342514	Pyrus x bretschneideri uncharacterized protein At2g17340-like (LOC103932866)
PCP008924	-0.681465	0.00256914	0.0194969	38.2201	71.5464	39.9342	XM_018652346.1	Pyrus x bretschneideri isoflavone reductase ,homolog (LOC103967109), transcript variant X1, mRNA
PCP005237	-0.680311	0.00252216	0.0192085	25.0699	70.8661	39.5085	XM_009353421.2	Pyrus x bretschneideri BTB/POZ domain-containing ,protein At3g19850-like (LOC103943189), mRNA
PCP029858	-0.676809	2.15567e-11	5.52639e-10	258.073	334.868	189.131	XM_009376474.2	Pyrus x bretschneideri monodehydroascorbate ,reductase (LOC103963642), mRNA
PCP007052	-0.675445	0.00387106	0.0277062	56.2563	66.6651	37.6242	XM_009340241	Pyrus x bretschneideri pyrophosphate-energized vacuolar membrane proton pump-like (LOC103930851)
PCP038893	-0.672981	8.93088e-07	1.39228e-05	86.7794	190.493	107.772	XM_018647519.1	Pyrus x bretschneideri protein HUA2-LIKE ,2-like (LOC103947559), mRNA
PCP005227	-0.671099	0.00162192	0.0130766	37.6999	79.3341	44.8981	XM_009340834	Pyrus x bretschneideri heparanase-like protein 1 (LOC103931364), transcript variant X2
PCP042229	-0.668217	0.00244649	0.0187397	36.3768	72.9416	41.4398	XM_009379749	Pyrus x bretschneideri protein AUXIN SIGNALING F-BOX 2 (LOC103966576)
PCP029202	-0.666814	0.00726682	0.0468076	27.8503	58.5876	32.6421	XM_008380841	Malus x domestica protein AUXIN SIGNALING F-BOX 2 (LOC103442093)
PCP004978	-0.666413	0.00758966	0.0485139	61.7728	58.6708	32.8476	XM_018643115.1	Pyrus x bretschneideri thiol protease ,aleurain-like (LOC103929718), mRNA
PCP017519	-0.665052	3.07994e-05	0.000373649	66.2143	137.424	77.7852	XM_018644571.1	Pyrus x bretschneideri (+)-neomenthol ,dehydrogenase-like (LOC103935554), mRNA
PCP003459	-0.664065	5.77713e-09	1.19986e-07	113.325	295.242	168.067	XM_018649832	Pyrus x bretschneideri profilin-3-like (LOC103957064), transcript variant X2
PCP030076	-0.663908	3.32754e-07	5.55157e-06	95.6366	216.135	122.981	XM_009379206	Pyrus x bretschneideri CSC1-like protein ERD4 (LOC103966078)
PCP005468	-0.654514	0.00431118	0.0302269	54.5551	68.2079	38.7918	XM_009346132	Pyrus x bretschneideri ferredoxin--NADP reductase, root isozyme, chloroplastic-like (LOC103936295)
PCP031819	-0.654147	0.00173979	0.013922	28.1218	85.9935	49.3873	XM_009353431	Pyrus x bretschneideri U-box domain-containing protein 4-like (LOC103943171)
PCP031996	-0.653941	1.24955e-09	2.73381e-08	213.872	303.756	174.431	XM_018652140	Pyrus x bretschneideri peptidyl-prolyl cis-trans isomerase (LOC103966231)
PCP029508	-0.653825	0.000714952	0.00639942	120.867	93.941	53.5475	XM_008371293	Malus x domestica cytochrome P450 76M5-like (LOC103433075)
PCP005683	-0.653652	2.18955e-06	3.25776e-05	108.747	177.398	101.83	XM_009352773.2	Pyrus x bretschneideri zinc finger ,A20 and AN1 domain-containing stress-associated protein 8-like
PCP019199	-0.651398	0.000292239	0.00286537	60.6692	114.723	65.8098	XM_009358618	Pyrus x bretschneideri ruBisCO large subunit-binding protein subunit alpha (LOC103947687)
PCP010886	-0.651093	6.34083e-06	8.63977e-05	95.1422	161.985	92.9862	XM_009345141	Pyrus x bretschneideri phosphoenolpyruvate carboxykinase [ATP]-like (LOC103935381), transcript variant X3
PCP017734	-0.648928	0.000112939	0.00121884	42.6045	126.065	72.2855	XM_009353431	Pyrus x bretschneideri U-box domain-containing protein 4-like (LOC103943171)
PCP009933	-0.646254	9.68714e-06	0.000127832	84.4442	171.586	98.4688	XM_009372282.2	Pyrus x bretschneideri nudix hydrolase ,18, mitochondrial-like (LOC103959904), mRNA
PCP009791	-0.64482	1.71887e-06	2.58946e-05	83.3051	188.367	108.657	XM_009359401	Pyrus x bretschneideri uncharacterized LOC103948376 (LOC103948376)
PCP026469	-0.643659	4.3791e-13	1.30512e-11	503.029	701.896	406.219	XM_009337730.2	Pyrus x bretschneideri copper transport ,protein ATX1-like (LOC103928650), mRNA
PCP034694	-0.638443	1.62495e-17	6.47727e-16	243.947	674.837	392.016	XM_009350086	Pyrus x bretschneideri putative quinone-oxidoreductase homolog, chloroplastic (LOC103940008)
PCP036567	-0.635809	0.00532987	0.0361197	47.3309	76.129	43.9144	XM_009367830.2	Pyrus x bretschneideri DNA-directed ,RNA polymerases II and V subunit 8A-like (LOC103955918), mRNA
PCP008163	-0.633593	0.000122464	0.00130771	90.8311	126.029	73.1334	XM_009353105	Pyrus x bretschneideri ATP-dependent Clp protease proteolytic subunit 3, chloroplastic-like (LOC103942910)
PCP003473	-0.63266	6.98897e-05	0.000788737	152.449	137.852	79.6493	XM_018651573.1	Pyrus x bretschneideri formate dehydrogenase, ,mitochondrial-like (LOC103963948), mRNA
PCP016074	-0.631002	4.63785e-09	9.72686e-08	854.418	1621.26	946.352	XR_666943	Pyrus x bretschneideri uncharacterized LOC103945319 (LOC103945319), ncRNA.
PCP006980	-0.628692	0.00318645	0.0234245	115.541	87.2548	50.5064	XM_009352921.2	Pyrus x bretschneideri glycine-rich ,protein A3-like (LOC103942726), transcript variant X1, mRNA
PCP024758	-0.628471	3.3168e-05	0.000398617	65.1403	148.682	86.6669	XM_009352079	Pyrus x bretschneideri probable methyltransferase PMT18 (LOC103941879)
PCP023065	-0.627377	2.06243e-05	0.000259191	79.0876	159.428	92.8627	***** No hits found *****,
PCP021367	-0.626212	0.000628971	0.00572016	62.4517	102.757	59.9987	XM_009380380.2	Pyrus x bretschneideri phosphatidylinositol/phosphatidylcholine ,transfer protein SFH8-like (LOC103967127),
PCP000802	-0.625051	0.00393356	0.0280998	28.0396	75.8004	43.8832	XM_009350098	Pyrus x bretschneideri cytochrome P450 CYP82D47-like (LOC103940019)
PCP007498	-0.623218	0.00042422	0.00401549	88.264	109.043	63.7483	XM_008342183	Malus x domestica ferredoxin-thioredoxin reductase, variable chain-like (LOC103403375)
PCP004275	-0.623019	2.4804e-07	4.2001e-06	147.462	239.968	140.728	XM_008388892	Malus x domestica BEL1-like homeodomain protein 1 (LOC103449566), transcript variant X3
PCP010048	-0.62299	3.73616e-12	1.04099e-10	252.015	448.252	263.217	XM_008376508	Malus x domestica alpha-galactosidase 3-like (LOC103437970)
PCP010814	-0.618768	0.00268541	0.0202232	46.0124	82.6604	48.6697	XM_009344328	Pyrus x bretschneideri sanguinarine reductase-like (LOC103934578)
PCP013423	-0.617286	5.22793e-08	9.71557e-07	307.133	474.108	278.843	XM_009370822.2	Pyrus x bretschneideri acyl carrier ,protein 1, chloroplastic-like (LOC103958548), transcript variant
PCP011174	-0.616802	0.000874061	0.00764575	124.659	107.826	63.6459	XM_009373893	Pyrus x bretschneideri histone H1.2-like (LOC103961347)
PCP020615	-0.613339	0.0012402	0.01035	73.9772	97.2545	56.9159	XM_009336610.2	Pyrus x bretschneideri tonoplast dicarboxylate ,transporter-like (LOC103927666), transcript variant
PCP042073	-0.611566	0.00321714	0.0236227	79.5332	80.216	46.8058	XM_008390597	Malus x domestica acyl carrier protein 2, mitochondrial-like (LOC103451160)
PCP000401	-0.610677	0.000280889	0.00276198	153.174	122.565	72.2294	***** No hits found *****,
PCP031632	-0.609071	0.000102013	0.00110901	93.5803	161.22	95.4746	XM_009360069.1	Pyrus x bretschneideri histone H4-like ,(LOC103948971), mRNA
PCP030330	-0.607069	4.41742e-13	1.31451e-11	364.754	565.326	335.69	XM_009355881	Pyrus x bretschneideri cyclin-D3-1-like (LOC103945321)
PCP024335	-0.605542	0.000245839	0.00246133	116.399	134.122	79.3055	XM_009362603.1	Pyrus x bretschneideri 40S ribosomal ,protein S14-3-like (LOC108865305), mRNA
PCP012339	-0.595519	0.0018486	0.0146828	51.2577	94.6152	56.2316	XM_009378488	Pyrus x bretschneideri protein DEK-like (LOC103965432)
PCP003108	-0.595018	0.0013664	0.0112713	58.2122	108.237	64.3146	XM_009343877.2	Pyrus x bretschneideri ABC transporter ,C family member 14-like (LOC103934154), mRNA
PCP045172	-0.5945	3.38592e-08	6.39737e-07	263.742	377.833	225.775	XM_009376391.2	Pyrus x bretschneideri actin-depolymerizing ,factor 2-like (LOC103963562), transcript variant X1,
PCP010455	-0.593838	0.000292294	0.00286537	81.5139	245.482	146.189	XM_008389727	Malus x domestica gibberellin-regulated protein 1-like (LOC103450390)
PCP018285	-0.59358	7.5342e-13	2.19782e-11	822.744	790.537	473.608	XM_009337426.2	Pyrus x bretschneideri thioredoxin ,H1-like (LOC103928381), transcript variant X2, mRNA
PCP044955	-0.592477	0.000221631	0.00223688	61.4487	135.138	80.8939	XM_009348862.2	Pyrus x bretschneideri fatty acid hydroperoxide ,lyase, chloroplastic (LOC103938818), mRNA
PCP015798	-0.591213	0.00705447	0.0456844	22.9264	71.7555	42.9123	XM_009341361	Pyrus x bretschneideri protein argonaute 4-like (LOC103931832), transcript variant X3
PCP012146	-0.588404	4.36912e-05	0.000514802	87.879	176.413	106.181	XM_008386527	Malus x domestica protein LIGHT-DEPENDENT SHORT HYPOCOTYLS 5-like (LOC103447332)
PCP029802	-0.582282	0.00418389	0.0295172	76.3807	83.0883	50.3527	XM_008395768	Malus x domestica proteasome subunit alpha type-7 (LOC103456126)
PCP011456	-0.581523	0.00262068	0.0198021	95.3604	90.9467	54.5676	XM_009355233.1	Pyrus x bretschneideri probable beta-1,4-xylosyltransferase ,IRX10 (LOC103944760), mRNA
PCP032539	-0.580938	0.00686503	0.0446227	60.9558	74.7017	45.1107	XM_009354997.2	Pyrus x bretschneideri 50S ribosomal ,protein L6, chloroplastic (LOC103944530), mRNA
PCP023764	-0.579402	0.000796125	0.00704126	78.3001	119.704	72.4399	XM_009346214.2	Pyrus x bretschneideri ATP-dependent ,6-phosphofructokinase 6-like (LOC103936378), mRNA
PCP011836	-0.577295	1.24607e-09	2.7293e-08	120.08	405.894	246.163	XM_009380193	Pyrus x bretschneideri indole-3-acetic acid-induced protein ARG7-like (LOC103966953)
PCP017382	-0.576012	7.12243e-07	1.1277e-05	116.475	245.366	148.274	XM_009370739.2	Pyrus x bretschneideri 5'-methylthioadenosine/S-adenosylhomocysteine ,nucleosidase 2-like (LOC103958479),
PCP016966	-0.575872	0.000123674	0.00131917	124.673	151.092	91.1489	XM_009351815	Pyrus x bretschneideri low-temperature-induced cysteine proteinase-like (LOC103941578)
PCP022137	-0.57397	0.00350474	0.025415	86.1133	113.549	68.4639	XM_009379630.1	Pyrus x bretschneideri hydroxymethylglutaryl-CoA ,synthase-like (LOC103966465), mRNA
PCP029395	-0.572535	4.93443e-05	0.000575424	137.265	177.737	108.394	XM_009365678	Pyrus x bretschneideri pyrophosphate-energized vacuolar membrane proton pump-like (LOC103953877)
PCP002431	-0.571119	0.000198731	0.00202829	106.617	146.849	88.9738	XM_018651233.1	Pyrus x bretschneideri glycine-rich ,RNA-binding protein 4, mitochondrial-like (LOC103962554), transcript
PCP026356	-0.568155	0.00274996	0.0206494	84.6857	99.9649	60.7499	XM_020568187	Prunus persica transmembrane protein 106B (LOC18769854), transcript variant X2
PCP042326	-0.566712	6.10976e-05	0.000697281	99.5522	195.257	119.191	XM_009380800.2	Pyrus x bretschneideri CBS domain-containing ,protein CBSX3, mitochondrial-like (LOC103967549),
PCP026929	-0.566244	8.76177e-08	1.58395e-06	178.287	295.955	180.564	XM_009351410	Pyrus x bretschneideri IAA-amino acid hydrolase ILR1-like (LOC103941213), transcript variant X1
PCP004024	-0.56537	1.10849e-26	6.6902e-25	1972.95	3076.49	1881.09	XM_009354271.2	Pyrus x bretschneideri NADP-dependent ,malic enzyme (LOC103943899), mRNA
PCP014956	-0.565106	0.000105733	0.00114622	114.005	165.524	100.826	XM_009355444.2	Pyrus x bretschneideri actin-depolymerizing ,factor 1-like (LOC103944957), transcript variant X2,
PCP031113	-0.56273	0.00647895	0.0425914	50.0203	87.6389	53.231	XM_009360069.1	Pyrus x bretschneideri histone H4-like ,(LOC103948971), mRNA
PCP029268	-0.562229	4.19164e-06	5.90355e-05	210.398	295.391	180.618	XM_009347346.1	Pyrus x bretschneideri desiccation ,protectant protein Lea14 homolog (LOC103937399), mRNA
PCP025906	-0.562221	0.000116451	0.00124905	68.8446	159.355	97.4306	XM_018643333.1	Pyrus x bretschneideri ABC transporter ,G family member 11-like (LOC103930593), mRNA
PCP013492	-0.556386	3.56788e-07	5.92688e-06	208.491	272.09	167.376	XM_009359230	Pyrus x bretschneideri plastid-lipid-associated protein, chloroplastic-like (LOC103948228)
PCP023825	-0.555829	0.000319389	0.00310566	38.698	147.957	91.4135	XM_009342595.2	Pyrus x bretschneideri photosystem ,I subunit O-like (LOC103932944), mRNA
PCP028477	-0.553259	0.000316002	0.00307583	77.7135	138.148	84.9401	XM_009370687	Pyrus x bretschneideri probable inactive purple acid phosphatase 29 (LOC103958429)
PCP041629	-0.553156	6.12247e-07	9.77412e-06	164.454	306.032	188.431	XM_008228004	Prunus mume uncharacterized LOC103325819 (LOC103325819)
PCP037740	-0.551962	1.60018e-05	0.000204842	155.301	221.394	136.45	XR_669400.2	Pyrus x bretschneideri uncharacterized ,LOC103961557 (LOC103961557), ncRNA
PCP008497	-0.548044	7.57397e-07	1.19607e-05	442.336	1445.36	893.773	XR_531926	Malus x domestica uncharacterized LOC103453895 (LOC103453895), ncRNA.
PCP006464	-0.547534	0.00208872	0.0163273	50.2622	109.09	67.2328	XM_009379206.2	Pyrus x bretschneideri CSC1-like protein ,ERD4 (LOC103966078), mRNA
PCP030237	-0.547523	0.00107657	0.00914302	66.794	135.592	83.7948	XM_018648514.1	Pyrus x bretschneideri uncharacterized ,LOC103951663 (LOC103951663), transcript variant X2, mRNA
PCP020845	-0.544889	5.08734e-05	0.000591465	146.645	178.275	110.16	XM_018642775.1	Pyrus x bretschneideri polyphenol oxidase, ,chloroplastic-like (LOC103944298), mRNA
PCP015011	-0.543839	0.000447886	0.00420847	86.9545	143.291	88.5722	XM_009347125.2	Pyrus x bretschneideri uncharacterized ,protein At5g02240-like (LOC103937204), mRNA
PCP009419	-0.542232	0.00504883	0.0344577	97.6409	93.4011	57.5637	XM_009352350.2	Pyrus x bretschneideri proteasome subunit ,alpha type-3 (LOC103942143), mRNA
PCP041627	-0.542173	0.000211734	0.00214553	88.6918	153.418	95.0178	XM_009346364	Pyrus x bretschneideri 60S ribosomal protein L18a-like protein (LOC103936514)
PCP018606	-0.540458	7.15257e-05	0.000805312	110.852	178.339	110.697	XM_018648922.1	Pyrus x bretschneideri probable calcium-binding ,protein CML49 (LOC103953213), transcript variant
PCP022658	-0.540449	0.000709954	0.00636051	59.0412	128.113	79.4853	XM_009357058.2	Pyrus x bretschneideri shaggy-related ,protein kinase kappa (LOC103946372), mRNA
PCP021535	-0.53682	0.00123661	0.0103291	119.45	119.912	74.4721	XM_018643483	Pyrus x bretschneideri uncharacterized LOC103931155 (LOC103931155), transcript variant X3
PCP006853	-0.530671	0.00265942	0.0200713	108.996	108.154	67.5539	XM_009373548	Pyrus x bretschneideri eukaryotic translation initiation factor 5-like (LOC103961036), transcript variant X2
PCP024069	-0.526337	5.02486e-10	1.14761e-08	324.622	511.888	321.668	XM_018645319	Pyrus x bretschneideri NADP-dependent malic enzyme-like (LOC103938680)
PCP011458	-0.52519	0.00717555	0.0462817	30.4805	87.7754	54.9079	XM_018646844.1	Pyrus x bretschneideri protein NRT1/ ,PTR FAMILY 6.1-like (LOC103944754), transcript variant X3,
PCP009541	-0.524309	0.00479624	0.0330856	63.5395	95.258	59.6718	XM_009346214.2	Pyrus x bretschneideri ATP-dependent ,6-phosphofructokinase 6-like (LOC103936378), mRNA
PCP015729	-0.524243	0.0049362	0.033845	65.6154	95.1581	59.4692	XM_009348842.1	Pyrus x bretschneideri ATP-dependent ,Clp protease proteolytic subunit-related protein 1, chloroplastic-like
PCP019722	-0.524167	0.00212907	0.0165955	366.455	134.637	84.1317	XM_009372996	Pyrus x bretschneideri sorbitol dehydrogenase-like (LOC103960512)
PCP002943	-0.517865	2.55083e-05	0.000315017	198.288	230.044	145.161	XM_009361127	Pyrus x bretschneideri heavy metal-associated isoprenylated plant protein 3 (LOC103949987)
PCP013924	-0.515877	0.000895963	0.00781249	91.6271	136.206	86.0357	XM_009345269.1	Pyrus x bretschneideri peroxisomal ,membrane protein 11D-like (LOC103935494), transcript variant
PCP040818	-0.512639	0.000453934	0.00425699	124.234	152.392	96.1291	XM_009344811	Pyrus x bretschneideri polyubiquitin (LOC103935043), transcript variant X3
PCP039124	-0.510746	0.00100124	0.00859964	106.43	148.979	94.2196	XM_008366547	Malus x domestica uncharacterized LOC103428443 (LOC103428443), transcript variant X3
PCP017436	-0.506099	0.00202955	0.0159489	82.1771	122.216	77.8751	XM_009341305.2	Pyrus x bretschneideri ribosomal RNA ,small subunit methyltransferase nep-1-like (LOC103931776),
PCP002735	-0.505296	4.1509e-05	0.000492709	212.649	209.094	132.915	XM_009368364	Pyrus x bretschneideri monodehydroascorbate reductase-like (LOC103956392)
PCP023837	-0.50464	0.00560416	0.037713	101.625	101.308	64.5388	XM_009341869.2	Pyrus x bretschneideri proteasome subunit ,alpha type-3-like (LOC103932306), mRNA
PCP039938	-0.501651	4.21319e-05	0.000498871	329.603	231.979	147.815	XM_008356806	Malus x domestica heat shock protein 90-2 (LOC103418696)
PCP007805	-0.499549	0.00175268	0.0140039	60.8132	131.761	84.0136	XM_009348277	Pyrus x bretschneideri protein DEK-like (LOC103938273)
PCP017111	-0.495747	0.00673505	0.0439559	59.2257	99.752	63.9404	XM_009366140.2	Pyrus x bretschneideri outer envelope ,pore protein 16, chloroplastic-like (LOC103954324), mRNA
PCP030595	-0.494148	0.00374357	0.026954	71.5053	112.081	71.567	XM_009341910	Pyrus x bretschneideri multiple organellar RNA editing factor 8, chloroplastic/mitochondrial-like (LOC103932345)
PCP011541	-0.492172	0.00224685	0.0173729	110.144	131.022	84.1507	***** No hits found *****,
PCP015303	-0.490091	0.00632216	0.0417137	61.0512	101.153	65.1388	XM_009370958	Pyrus x bretschneideri uncharacterized LOC103958632 (LOC103958632)
PCP013457	-0.483038	1.04985e-05	0.000137877	199.97	288.464	186.535	XM_009354889	Pyrus x bretschneideri thioredoxin-like 1-1, chloroplastic (LOC103944421), transcript variant X2
PCP025935	-0.482246	4.65617e-05	0.000545619	158.769	235.221	152.209	XM_009364748	Pyrus x bretschneideri 1-deoxy-D-xylulose 5-phosphate reductoisomerase, chloroplastic (LOC103953028), transcript variant X2
PCP021796	-0.477315	4.04255e-06	5.71028e-05	221.75	326.911	212.2	XM_009364856	Pyrus x bretschneideri stachyose synthase-like (LOC103953123)
PCP032285	-0.476692	1.74685e-08	3.38674e-07	227.895	551.476	358.821	XM_009357953	Pyrus x bretschneideri uncharacterized LOC103947097 (LOC103947097)
PCP036878	-0.47616	0.000303662	0.00297224	111.873	197.526	128.04	XM_018644500.1	Pyrus x bretschneideri very-long-chain ,enoyl-CoA reductase (LOC103935366), mRNA
PCP022830	-0.475612	1.31552e-13	4.11165e-12	1566.12	2580.07	1678.94	XM_009346277.2	Pyrus x bretschneideri probable aquaporin ,PIP1-4 (LOC103936441), mRNA
PCP007277	-0.474776	0.00534256	0.0361929	81.3827	110.94	72.0121	XM_009348038	Pyrus x bretschneideri ylmG homolog protein 1-2, chloroplastic-like (LOC103938040)
PCP009636	-0.471374	0.00106239	0.0090345	141.422	157.516	102.94	XM_009345506.2	Pyrus x bretschneideri 60S ribosomal ,protein L23 (LOC103935699), mRNA
PCP039800	-0.469974	0.0049436	0.0338836	43.2139	120.441	78.2677	XM_009345881.2	Pyrus x bretschneideri triose phosphate/phosphate ,translocator, chloroplastic-like (LOC103936023),
PCP004009	-0.468925	3.30888e-05	0.000398162	130.443	314.402	205.336	XM_009371078	Pyrus x bretschneideri homeobox-leucine zipper protein HAT5-like (LOC103958760)
PCP021142	-0.46866	0.00700325	0.0453919	44.0577	108.6	70.8253	XM_009365602	Pyrus x bretschneideri RING-H2 finger protein ATL74-like (LOC103953802)
PCP018886	-0.464826	3.95614e-05	0.000470751	191.166	244.048	160.072	XM_009335941	Pyrus x bretschneideri multiple organellar RNA editing factor 2, chloroplastic-like (LOC103927044)
PCP028863	-0.460836	1.37711e-05	0.000178302	161.265	316.88	208.144	XM_009338004.2	Pyrus x bretschneideri transcription ,factor bHLH147-like (LOC103928897), mRNA
PCP009577	-0.451431	4.4344e-06	6.22271e-05	360.626	825.383	546.128	XM_009379229.1	Pyrus x bretschneideri early nodulin-75 ,(LOC103965792), mRNA
PCP018456	-0.446539	1.36797e-06	2.08697e-05	456.928	466.089	309.208	XM_009374389	Pyrus x bretschneideri calvin cycle protein CP12-3, chloroplastic (LOC103961782)
PCP011657	-0.445938	0.00039998	0.00380851	133.59	225.554	149.537	XM_009346525.2	Pyrus x bretschneideri high mobility ,group B protein 1-like (LOC103936670), transcript variant
PCP001813	-0.440834	0.00245484	0.0187925	58.0034	159.492	105.971	XM_009358104.2	Pyrus x bretschneideri GDT1-like protein ,4 (LOC103947227), transcript variant X2, mRNA
PCP014698	-0.4394	0.00242291	0.0185776	217.415	203.592	135.549	XM_009353662.1	Pyrus x bretschneideri ubiquitin-60S ,ribosomal protein L40 (LOC103943371), mRNA
PCP036886	-0.439283	1.01345e-07	1.81507e-06	504.908	634.274	423.101	XM_009338599	Pyrus x bretschneideri peroxiredoxin-2B-like (LOC103929408)
PCP013799	-0.43784	3.33332e-05	0.000400103	192.612	312.659	208.532	XM_008377320	Malus x domestica cinnamoyl-CoA reductase 1-like (LOC103438772)
PCP008339	-0.437264	0.00272114	0.0204649	140.385	162.027	108.217	NM_001302303.1 Pyrus x bretschneideri agamous-like MADS-box protein ,AGL9 homolog (LOC103935113), mRNA
PCP008449	-0.437074	0.000801764	0.00708663	96.6652	211.216	140.691	XM_018649772.1	Pyrus x bretschneideri chlorophyll ,a-b binding protein of LHCII type 1-like (LOC103956843), mRNA
PCP023175	-0.436864	0.00559017	0.037632	76.5879	128.152	85.2807	XM_009356085.2	Pyrus x bretschneideri 50S ribosomal ,protein L1, chloroplastic-like (LOC103945512), mRNA
PCP034170	-0.436837	0.00125506	0.010465	131.731	176.392	117.703	XM_009338093	Pyrus x bretschneideri iron-sulfur assembly protein IscA, chloroplastic (LOC103928961)
PCP027907	-0.43596	0.000310463	0.00303111	137.205	234.872	156.932	XM_009336501.2	Pyrus x bretschneideri GTP-binding ,nuclear protein Ran-3-like (LOC103927562), mRNA
PCP008105	-0.43583	0.00474387	0.0328066	208.59	218.999	145.836	XM_009341766	Pyrus x bretschneideri cytochrome P450 89A2-like (LOC103932212), transcript variant X2
PCP031718	-0.433629	0.00398858	0.0284025	128.7	142.822	95.4462	XM_009341767	Pyrus x bretschneideri cytochrome P450 89A2-like (LOC103932213)
PCP001368	-0.431099	0.0039124	0.0279812	129.867	150.278	100.537	XM_017336506	Malus x domestica putative 4-hydroxy-4-methyl-2-oxoglutarate aldolase 2 (LOC103451146), transcript variant X2
PCP029326	-0.427161	1.37561e-13	4.29247e-12	1544.35	2487.81	1674.54	XM_009352611	Pyrus x bretschneideri probable aquaporin PIP1-4 (LOC103942423)
PCP012803	-0.426398	3.07374e-07	5.1415e-06	1349.93	2321.49	1563.08	XM_009369654.2	Pyrus x bretschneideri BURP domain ,protein RD22-like (LOC103957490), mRNA
PCP027856	-0.422208	0.000644134	0.00583326	158.491	202.869	136.665	XM_009348395	Pyrus x bretschneideri inactive beta-amylase 9-like (LOC103938388)
PCP029098	-0.422026	0.000645234	0.00584047	182.56	442.477	298.027	XM_018651817	Pyrus x bretschneideri chlorophyll a-b binding protein of LHCII type 1-like (LOC103964906)
PCP009422	-0.418392	0.00207453	0.0162362	125.631	170.516	115.249	XM_009352804.2	Pyrus x bretschneideri protein disulfide-isomerase-like ,(LOC103942621), transcript variant X2,
PCP023975	-0.417021	0.00104052	0.00888436	125.482	199.925	135.498	XM_009352611.2	Pyrus x bretschneideri probable aquaporin ,PIP1-4 (LOC103942423), mRNA
PCP011774	-0.412244	4.2639e-06	5.99656e-05	349.544	399.547	271.564	XM_009358639.2	Pyrus x bretschneideri heavy metal-associated ,isoprenylated plant protein 3-like (LOC103947701),
PCP003858	-0.409217	0.000715294	0.00639942	48.8492	214.657	146.471	XM_009345808	Pyrus x bretschneideri photosystem I reaction center subunit II, chloroplastic-like (LOC103935974)
PCP025421	-0.406587	0.000687269	0.00616876	136.671	228.08	155.838	XM_009369654.2	Pyrus x bretschneideri BURP domain ,protein RD22-like (LOC103957490), mRNA
PCP012145	-0.406134	0.00736916	0.0474193	101.357	137.955	93.9215	XM_009371293	Pyrus x bretschneideri gamma-interferon-inducible lysosomal thiol reductase-like (LOC103958969), transcript variant X3
PCP021060	-0.405265	0.000100164	0.00109075	217.292	327.738	224.102	XM_018642917.1	Pyrus x bretschneideri transcription ,elongation factor 1 homolog (LOC103928808), mRNA
PCP011666	-0.40512	0.00542428	0.0366887	81.0878	145.382	99.1604	XM_009346664.2	Pyrus x bretschneideri phosphoinositide ,phospholipase C 2-like (LOC103936790), mRNA
PCP035898	-0.401594	0.000858894	0.00753019	155.475	215.302	147.572	XM_009365589	Pyrus x bretschneideri superoxide dismutase [Mn], mitochondrial-like (LOC103953790)
PCP022488	-0.399186	2.29783e-07	3.91505e-06	817.478	1206.58	827.533	XM_009369653.1	Pyrus x bretschneideri BURP domain-containing ,protein 3-like (LOC103957489), mRNA
PCP011584	-0.396825	0.00131434	0.0108979	556.969	229.679	157.548	XM_009380040.2	Pyrus x bretschneideri late embryogenesis ,abundant protein 2-like (LOC103966821), mRNA
PCP008331	-0.393002	0.00225611	0.0174305	112.493	237.295	163.51	XM_009374000.2	Pyrus x bretschneideri non-specific ,lipid transfer protein GPI-anchored 1 (LOC103961453), mRNA
PCP018636	-0.384123	9.45668e-05	0.0010398	204.509	333.379	230.997	XM_009375251	Pyrus x bretschneideri 29 kDa ribonucleoprotein A, chloroplastic-like (LOC103962537), transcript variant X2
PCP011658	-0.37803	0.00351415	0.0254592	100.798	229.698	159.521	XM_008235525	Prunus mume cytochrome P450 90A1 (LOC103332773)
PCP016974	-0.374965	0.000669622	0.00603569	162.662	261.821	182.653	XM_009354852.2	Pyrus x bretschneideri probable serine/threonine-protein ,kinase samkC (LOC103944400), mRNA
PCP040578	-0.374256	0.00172636	0.0138202	121.731	254.569	177.815	XM_009381315.2	Pyrus x bretschneideri auxin-induced ,protein 15A-like (LOC103967984), mRNA
PCP042800	-0.372794	0.00166579	0.013391	119.373	221.855	155.349	XM_009358099	Pyrus x bretschneideri RNA-binding protein FUS-like (LOC103947231), transcript variant X1
PCP032611	-0.370416	5.32632e-09	1.10862e-07	801.624	1219.39	853.737	XM_008340344	Malus x domestica histone H3.3 (LOC103401629)
PCP028143	-0.365875	1.63328e-08	3.18275e-07	780.84	1004.32	705.464	XM_009370312.2	Pyrus x bretschneideri CTP synthase ,(LOC103958089), mRNA
PCP030410	-0.365399	0.00304612	0.0226087	198.457	261.514	183.603	XM_009343140.2	Pyrus x bretschneideri ubiquitin carboxyl-terminal ,hydrolase 12-like (LOC103933441), mRNA
PCP015824	-0.365294	0.000834243	0.00735089	372.358	983	690.823	XM_009379993	Pyrus x bretschneideri collagen and calcium-binding EGF domain-containing protein 1-like (LOC103966784)
PCP021763	-0.362849	0.00769756	0.049122	127.803	163.57	114.863	XM_018647887	Pyrus x bretschneideri tetraspanin-3-like (LOC103948999)
PCP035455	-0.360114	0.00336304	0.0245446	171.387	252.61	178.088	XM_009339753.2	Pyrus x bretschneideri autophagy-related ,protein 8f-like (LOC103930417), mRNA
PCP027365	-0.359602	0.00476835	0.0329523	81.4954	191.711	135.001	XR_664702	Pyrus x bretschneideri pyrophosphate-energized vacuolar membrane proton pump 1-like (LOC103930565), misc_RNA.
PCP043202	-0.353283	1.63995e-05	0.000209654	657.281	581.803	412.263	XM_009377057	Pyrus x bretschneideri 60S ribosomal protein L27 (LOC103964159)
PCP028409	-0.352538	4.14479e-07	6.80304e-06	1030.05	1248.62	885.218	XM_009348361	Pyrus x bretschneideri peptidyl-prolyl cis-trans isomerase 1 (LOC103938354)
PCP010423	-0.352187	0.00567956	0.0381404	145.739	192.915	136.796	XM_009369406.2	Pyrus x bretschneideri cyclin-P3-1-like ,(LOC103957264), mRNA
PCP013239	-0.351586	7.09169e-05	0.000799861	393.519	398.498	282.525	XM_018643342	Pyrus x bretschneideri elongation factor 1-alpha-like (LOC103930641), transcript variant X2
PCP043223	-0.33761	3.23926e-07	5.40898e-06	697.597	938.297	671.837	XM_008368217	Malus x domestica aspartic proteinase A1-like (LOC103430083)
PCP026216	-0.335225	0.00213808	0.0166456	2598.46	1929.73	1384.03	XM_009347771	Pyrus x bretschneideri cold-shock protein CS120-like (LOC103937807)
PCP025225	-0.333396	2.32816e-06	3.44007e-05	476.358	727.508	522.836	XM_009361458.2	Pyrus x bretschneideri thiol protease ,aleurain-like (LOC103950268), mRNA
PCP003839	-0.332655	2.59701e-05	0.000320514	395.31	573.357	411.836	XM_018648645.1	Pyrus x bretschneideri elongation factor ,1-beta 2-like (LOC103952130), mRNA
PCP003035	-0.317298	0.000518866	0.00480507	325.621	672.834	488.454	XM_009341337	Pyrus x bretschneideri early nodulin-75-like (LOC103931813), transcript variant X1
PCP019641	-0.317272	0.00416132	0.0294335	232.982	244.183	177.584	XM_008352363	Malus x domestica 2,3-bisphosphoglycerate-independent phosphoglycerate mutase (LOC103413932)
PCP031442	-0.310005	0.00669824	0.0437899	147.703	227.755	166.316	XM_009360651.2	Pyrus x bretschneideri ankyrin repeat ,domain-containing protein 2B (LOC103949534), transcript variant
PCP010864	-0.308356	0.00223655	0.0173281	202.665	300.517	219.788	XM_009351048	Pyrus x bretschneideri reticulon-like protein B1 (LOC103940864)
PCP006863	-0.307223	0.00632903	0.0417304	346.316	256.26	187.463	XM_008379861	Malus x domestica ultraviolet-B receptor UVR8-like (LOC103441159), transcript variant X2
PCP006015	-0.303553	0.00402754	0.0286663	193.706	298.417	218.427	XM_018650119	Pyrus x bretschneideri uncharacterized LOC103958217 (LOC103958217), transcript variant X2
PCP007473	-0.294112	0.000144543	0.0015232	651.597	872.559	644.068	XM_009337782.1	Pyrus x bretschneideri uncharacterized ,protein At2g23090 (LOC103928706), mRNA
PCP044275	-0.292995	0.000419544	0.00397709	281.268	590.652	436.258	XR_666087.2	Pyrus x bretschneideri uncharacterized ,LOC103939199 (LOC103939199), ncRNA
PCP031886	-0.273609	0.00139363	0.0114518	594.564	587.555	440.47	XM_009369923.2	Pyrus x bretschneideri peptidyl-prolyl ,cis-trans isomerase FKBP12 (LOC103957723), mRNA
PCP005123	-0.267798	0.00200082	0.015736	483.98	426.588	320.803	XM_009360360.2	Pyrus x bretschneideri putative uncharacterized ,protein DDB_G0282133 (LOC103949256), mRNA
PCP007359	-0.265176	0.00397618	0.0283636	238.353	372.365	280.546	XM_009348409.2	Pyrus x bretschneideri ubiquitin-conjugating ,enzyme E2-17 kDa-like (LOC103938409), mRNA
PCP017051	-0.259231	0.000509989	0.00473196	496.368	592.231	447.935	XM_009344070	Pyrus x bretschneideri elongation factor 1-alpha-like (LOC103934314)
PCP008880	-0.253955	0.00492172	0.0337577	423.654	452.143	343.395	XM_018649355.1	Pyrus x bretschneideri small ubiquitin-related ,modifier 1-like (LOC103954978), mRNA
PCP005719	-0.246534	0.00199341	0.0156841	608.759	706.067	538.72	XM_009374929.2	Pyrus x bretschneideri nucleoside diphosphate ,kinase 1 (LOC103962247), mRNA
PCP004264	-0.244519	0.00651981	0.0427978	184.927	377	287.84	XM_009378977.2	Pyrus x bretschneideri ubiquitin-conjugating ,enzyme E2-17 kDa (LOC103965880), mRNA
PCP025039	-0.212863	0.00410166	0.0290863	154.382	680.636	531.586	XM_009358308	Pyrus x bretschneideri oxygen-evolving enhancer protein 2, chloroplastic-like (LOC103947401)
PCP010329	-0.196952	0.00633341	0.041745	865.003	1050.14	829.47	XM_009376391.2	Pyrus x bretschneideri actin-depolymerizing ,factor 2-like (LOC103963562), transcript variant X1,
PCP009572	-0.175641	0.00378189	0.0271824	1296.53	1816.2	1455.92	XM_009341313	Pyrus x bretschneideri histone H3.3 (LOC103931785)
PCP009840	0.186203	0.00113497	0.00956305	4801.36	8839.57	9111.89	NM_001302326.1 Pyrus x bretschneideri auxin-repressed 12.5 kDa ,protein-like (ARP), mRNA
PCP040177	0.213315	0.00601269	0.0400236	526.92	464.091	487.388	XM_009349061	Pyrus x bretschneideri auxin-responsive protein SAUR21-like (LOC103939008)
PCP014347	0.217443	0.00380826	0.027338	501.985	536.874	565.83	XM_008390584	Malus x domestica uncharacterized LOC103451147 (LOC103451147)
PCP034384	0.233163	0.00202869	0.0159487	453.673	488.313	519.8	XM_009337984.1	Pyrus x bretschneideri V-type proton ,ATPase subunit E (LOC103928880), mRNA
PCP005914	0.233645	0.00343793	0.0249964	259.628	439.553	467.971	XM_009342704.2	Pyrus x bretschneideri 14-3-3-like ,protein GF14 kappa (LOC103933056), transcript variant X2, mRNA
PCP000200	0.234036	0.00380225	0.027305	353.756	432.112	460.599	XM_008372600	Malus x domestica uncharacterized LOC103434266 (LOC103434266)
PCP015006	0.234823	0.0056955	0.0382334	323.115	431.817	460.694	XM_018649014.1	Pyrus x bretschneideri uncharacterized ,LOC103953621 (LOC103953621), transcript variant X2, mRNA
PCP001030	0.23548	0.00212376	0.0165676	469.742	460.736	491.576	XM_009336419.2	Pyrus x bretschneideri SKP1-like protein ,1B (LOC103927489), mRNA
PCP021777	0.236348	0.00315578	0.0232448	481.792	455.37	486.189	XM_009366216.2	Pyrus x bretschneideri auxin-responsive ,protein IAA4-like (LOC103954393), mRNA
PCP015830	0.266616	0.00412562	0.0292239	219.442	299.542	326.194	XM_009351968	Pyrus x bretschneideri profilin (LOC103941777), transcript variant X2
PCP003579	0.26874	0.00508344	0.0346693	400.603	276.165	301.116	XM_009353621.2	Pyrus x bretschneideri 60S ribosomal ,protein L9-like (LOC103943339), mRNA
PCP028936	0.2705	0.000751844	0.00669843	652.626	593.812	649.522	XM_008355371	Malus x domestica eukaryotic translation initiation factor 1A (LOC103417179)
PCP045028	0.274698	0.000793087	0.00702037	859.14	915.78	1003.62	XR_665791	Pyrus x bretschneideri bifunctional UDP-glucose 4-epimerase and UDP-xylose 4-epimerase 1 (LOC103937245), transcript variant X2, misc_RNA.
PCP017764	0.275696	0.00102069	0.00874844	478.813	501.267	549.67	XM_009371529.2	Pyrus x bretschneideri high mobility ,group B protein 3-like (LOC103959178), mRNA
PCP017023	0.280937	0.00354098	0.0256102	313.12	337.879	371.644	XM_009335733.2	Pyrus x bretschneideri actin-7 (LOC103926854), ,mRNA
PCP004169	0.282731	0.0031359	0.0231324	404.644	273.641	301.999	XM_018647112	Pyrus x bretschneideri ADP,ATP carrier protein 1, mitochondrial (LOC103945871), transcript variant X2
PCP008057	0.283157	0.00245819	0.0188032	590.347	311.704	343.942	XM_018649862	Pyrus x bretschneideri cysteine proteinase COT44-like (LOC103957171)
PCP030688	0.284019	0.0031691	0.0233326	237.179	311.906	343.815	XM_009341731	Pyrus x bretschneideri membrane steroid-binding protein 1-like (LOC103932182)
PCP029481	0.284216	0.006031	0.0400811	342.537	225.115	248.522	XM_009368054.2	Pyrus x bretschneideri coiled-coil-helix-coiled-coil-helix ,domain-containing protein 10, mitochondrial
PCP021219	0.28466	0.003491	0.0253249	295.508	279.07	308.159	XM_009354296.2	Pyrus x bretschneideri profilin-2 (LOC103943920), ,mRNA
PCP006486	0.293365	0.000177956	0.00183316	690.832	452.465	502.662	XM_018647112	Pyrus x bretschneideri ADP,ATP carrier protein 1, mitochondrial (LOC103945871), transcript variant X2
PCP033732	0.294044	0.000174731	0.00180284	1420.6	733.243	814.643	XM_018649862	Pyrus x bretschneideri cysteine proteinase COT44-like (LOC103957171)
PCP003387	0.297718	3.83737e-05	0.000457184	13839.7	11047.8	12309.3	XM_009352003.2	Pyrus x bretschneideri metallothionein-like ,protein type 2 (LOC103941805), mRNA
PCP012051	0.301925	0.000227524	0.00228987	878.673	459.232	513.089	XM_018649862	Pyrus x bretschneideri cysteine proteinase COT44-like (LOC103957171)
PCP035932	0.31255	0.000755839	0.00672777	630.643	289.548	326.103	XM_009341641	Pyrus x bretschneideri probable phospholipid hydroperoxide glutathione peroxidase (LOC103932090)
PCP013599	0.322663	3.99312e-06	5.65291e-05	1753.01	1468.64	1663.83	XM_009369654.2	Pyrus x bretschneideri BURP domain ,protein RD22-like (LOC103957490), mRNA
PCP040242	0.323071	0.000493485	0.00459211	171.514	291.482	330.888	XM_009371569	Pyrus x bretschneideri FRIGIDA-like protein 4a (LOC103959223)
PCP010262	0.326576	0.00468124	0.0324793	351.88	182.178	207.134	XM_009376124	Pyrus x bretschneideri 60S ribosomal protein L10-like (LOC103963316)
PCP006652	0.331168	0.000133393	0.00141929	430.148	346.972	395.883	XM_008376204	Malus x domestica iron-sulfur cluster assembly protein 1-like (LOC103437707)
PCP032137	0.333202	6.06573e-05	0.000692667	515.338	411.811	469.71	XM_009350543.2	Pyrus x bretschneideri putative phosphatidylglycerol/phosphatidylinositol ,transfer protein DDB_G0282179
PCP026317	0.338212	0.00018048	0.00185717	278.316	304.602	348.729	XM_018644528.1	Pyrus x bretschneideri triosephosphate ,isomerase, cytosolic (LOC103935459), transcript variant
PCP001943	0.338722	0.00291044	0.0217779	266.532	195.117	224.052	XM_009372138	Pyrus x bretschneideri peptide methionine sulfoxide reductase A1-like (LOC103959780), transcript variant X2
PCP035302	0.34135	0.000110595	0.00119556	461.698	343.565	394.686	XM_009340172	Pyrus x bretschneideri 40S ribosomal protein S16 (LOC103930801)
PCP032549	0.344308	1.42992e-08	2.8092e-07	1810.34	1419.77	1632.6	XM_009366892	Pyrus x bretschneideri polyubiquitin (LOC103954995)
PCP000165	0.344563	0.000409936	0.00389561	354.905	264.661	304.602	XM_008381121	Malus x domestica 40S ribosomal protein S9-2 (LOC103442340)
PCP013058	0.351395	0.0012322	0.0103012	187.956	210.279	243.204	XM_008354748	Malus x domestica eukaryotic translation initiation factor 5A-2 (LOC103416502)
PCP021945	0.351571	0.000270454	0.00267853	258.873	280.28	324.54	XM_009374936	Pyrus x bretschneideri plasminogen activator inhibitor 1 RNA-binding protein-like (LOC103962253)
PCP013672	0.360371	1.49465e-06	2.26765e-05	608.853	536.272	624.236	XM_008343339	Malus x domestica 40S ribosomal protein S9-2 (LOC103404430)
PCP018076	0.362627	0.00419638	0.0295728	173.376	148.466	173.228	XR_001953494.1	Pyrus x bretschneideri pyruvate dehydrogenase ,E1 component subunit beta-3, chloroplastic-like (LOC103951288),
PCP017167	0.366589	0.00491946	0.0337577	108.874	137.348	160.668	XM_018647109.1	Pyrus x bretschneideri zinc finger ,A20 and AN1 domain-containing stress-associated protein 8-like
PCP017296	0.366705	1.76976e-05	0.000224313	383.636	345.899	404.548	XM_009374725.2	Pyrus x bretschneideri cysteine protease ,RD19A (LOC103962063), mRNA
PCP004025	0.368154	0.00153569	0.0124334	137.43	175.421	205.773	XM_018646646.1	Pyrus x bretschneideri 2-oxoglutarate-Fe(II) ,type oxidoreductase-like (LOC103943897), transcript
PCP033111	0.369025	0.00406897	0.0289077	160.672	141.708	165.857	XM_009353259.2	Pyrus x bretschneideri uncharacterized ,LOC103943064 (LOC103943064), mRNA
PCP020872	0.373149	0.00678691	0.0442194	132.14	125.35	147.136	XM_009378982	Pyrus x bretschneideri transmembrane protein 184C (LOC103965853)
PCP010568	0.373902	0.0013342	0.011044	217.928	186.703	219.493	XM_009361561	Pyrus x bretschneideri eukaryotic peptide chain release factor subunit 1-3-like (LOC103950363), transcript variant X2
PCP008544	0.375281	0.000121741	0.00130071	314.431	248.476	291.872	XM_009339408.1	Pyrus x bretschneideri V-type proton ,ATPase 16 kDa proteolipid subunit-like (LOC103930112), mRNA
PCP007377	0.376498	0.00181209	0.0144225	162.956	162.895	192.479	XM_009354932	Pyrus x bretschneideri protein THYLAKOID FORMATION1, chloroplastic-like (LOC103944469)
PCP023197	0.377462	0.00197414	0.0155516	350.379	162.532	191.871	XM_009355380.2	Pyrus x bretschneideri (R)-mandelonitrile ,lyase 2-like (LOC103944908), mRNA
PCP033890	0.377491	0.001386	0.0114011	147.891	177.424	209.224	XM_009365124.2	Pyrus x bretschneideri 40S ribosomal ,protein S10-1 (LOC103953389), mRNA
PCP004185	0.378579	0.00743407	0.047789	138.668	116.894	137.9	XM_018650685.1	Pyrus x bretschneideri 26S proteasome ,regulatory subunit 4 homolog A (LOC103960370), mRNA
PCP006789	0.378729	0.00409904	0.0290784	148.797	146.441	172.79	XM_008390936	Malus x domestica MACPF domain-containing protein At1g14780 (LOC103451528), transcript variant X2
PCP021717	0.379058	4.61097e-05	0.000540651	307.575	292.457	344.526	XM_009345269.1	Pyrus x bretschneideri peroxisomal ,membrane protein 11D-like (LOC103935494), transcript variant
PCP029505	0.379559	0.000207703	0.00211024	338.879	238.012	280.588	XM_009363849.2	Pyrus x bretschneideri probable calcium-binding ,protein CML13 (LOC103952283), mRNA
PCP030537	0.384171	0.0012855	0.010668	155.862	174.125	206.553	XM_018643956	Pyrus x bretschneideri protein YLS9-like (LOC103933135)
PCP042547	0.385456	0.0046117	0.0321466	67.2456	129.472	153.515	XM_018649522.1	Pyrus x bretschneideri methanol O-anthraniloyltransferase-like ,(LOC103955602), transcript variant
PCP020056	0.386161	0.00657697	0.0431142	228.037	116.52	138.261	XM_009339736	Pyrus x bretschneideri alpha-1,4-glucan-protein synthase [UDP-forming] 2 (LOC103930395)
PCP013024	0.38617	0.000757292	0.00673759	158.012	229.651	272.103	XM_009337978.2	Pyrus x bretschneideri ubiquitin-conjugating ,enzyme E2 10 (LOC103928874), mRNA
PCP020240	0.387868	3.00725e-05	0.000366879	503.717	292.203	346.445	XM_009356808	Pyrus x bretschneideri 60S ribosomal protein L10 (LOC103946161)
PCP001701	0.388394	0.00138587	0.0114011	263.53	161.866	192.335	XM_009350744.2	Pyrus x bretschneideri uncharacterized ,LOC103940595 (LOC103940595), mRNA
PCP043135	0.391857	0.00598281	0.0398571	132.397	120.288	143.611	XM_009374263	Pyrus x bretschneideri 40S ribosomal protein S17-4-like (LOC103961687)
PCP020372	0.392626	0.00126803	0.0105444	211.461	155.261	185.101	XM_009349512	Pyrus x bretschneideri ferredoxin, root R-B1-like (LOC103939427)
PCP016681	0.39341	1.68547e-05	0.000214903	383.595	304.368	362.246	XM_009367041.1	Pyrus x bretschneideri enolase (LOC103955166), ,mRNA
PCP013415	0.394847	0.000751414	0.00669843	229.179	204.466	243.719	XM_009370809	Pyrus x bretschneideri probable 1-deoxy-D-xylulose-5-phosphate synthase, chloroplastic (LOC103958539)
PCP021631	0.399809	2.5083e-05	0.000310362	292.885	271.69	325.065	XM_018647765.1	Pyrus x bretschneideri triosephosphate ,isomerase, cytosolic-like (LOC103948425), transcript variant
PCP010154	0.405549	4.19936e-05	0.000497846	301.076	258.861	310.99	XM_008358773	Malus x domestica 4-hydroxy-3-methylbut-2-enyl diphosphate reductase, chloroplastic-like (LOC103420733)
PCP013340	0.407499	0.000529497	0.00489645	194.183	167.273	201.362	XM_009377039.2	Pyrus x bretschneideri 14-3-3-like ,protein 16R (LOC103964142), mRNA
PCP021822	0.408552	0.00662451	0.0433668	93.9226	105.369	126.964	XR_001953439.1	Pyrus x bretschneideri calcium-transporting ,ATPase 10, plasma membrane-type-like (LOC103950470),
PCP023142	0.410203	0.000897951	0.00782628	77.8371	188.595	227.149	XM_018643388	Pyrus x bretschneideri uncharacterized LOC103930750 (LOC103930750)
PCP010353	0.411787	0.00411236	0.0291514	53.6839	145.175	175.671	XM_009371421	Pyrus x bretschneideri photosystem II 5 kDa protein, chloroplastic-like (LOC103959077)
PCP011716	0.412675	0.00566547	0.0380723	178.158	114.731	139.043	XM_009349720	Pyrus x bretschneideri uncharacterized LOC103939326 (LOC103939326)
PCP009768	0.413923	0.000601489	0.0054988	228.179	164.949	199.003	XM_009359139	Pyrus x bretschneideri fructose-bisphosphate aldolase 3, chloroplastic-like (LOC103948139)
PCP011366	0.420942	0.00743109	0.0477858	130.365	93.8334	114.391	XM_009370547	Pyrus x bretschneideri uncharacterized protein At1g15400 (LOC103958289)
PCP011876	0.423634	0.00621549	0.0411368	74.8153	97.8336	118.98	XM_009344382.1	Pyrus x bretschneideri uncharacterized ,LOC103934624 (LOC103934624), mRNA
PCP019157	0.425368	0.000256075	0.00255319	104.312	200.428	244.091	XM_009352392.2	Pyrus x bretschneideri UDP-glycosyltransferase ,71A16-like (LOC103942188), mRNA
PCP022573	0.426531	0.00607952	0.040373	91.2406	101.97	125.01	XR_001951384.1	Pyrus x bretschneideri uncharacterized ,LOC103928106 (LOC103928106), ncRNA
PCP013257	0.427552	0.00122295	0.0102373	165.173	131.118	160.3	XM_018642711.1	Pyrus x bretschneideri serine/threonine-protein ,kinase GRIK2-like (LOC103927839), transcript variant
PCP044948	0.428718	0.00445026	0.0311001	216.767	109.62	133.669	XM_009336217.2	Pyrus x bretschneideri reticulon-like ,protein B2 (LOC103927308), mRNA
PCP025495	0.429038	0.00113029	0.00954029	111.912	135.001	165.001	XM_008370786	Malus x domestica universal stress protein PHOS34-like (LOC103432587), transcript variant X4
PCP032464	0.433264	0.00487878	0.0335588	124.043	96.7564	119.307	XM_009336048.1	Pyrus x bretschneideri probable protein ,phosphatase 2C 10 (LOC103927157), transcript variant X1,
PCP038990	0.435653	0.00726002	0.0467795	127.863	171.113	210.349	XM_008366971	Malus x domestica polyadenylate-binding protein RBP45C-like (LOC103428844)
PCP042987	0.437229	0.000984634	0.00847436	25.6393	171.377	211.144	NM_001302391	Pyrus x bretschneideri ferredoxin-like (LOC103940371)
PCP027697	0.438886	0.0037473	0.0269708	195.75	102.464	126.084	XM_009353243.2	Pyrus x bretschneideri phosphoglucomutase, ,cytoplasmic (LOC103943049), mRNA
PCP022761	0.439074	1.28043e-07	2.26999e-06	328.741	385.61	473.963	XM_009372467.2	Pyrus x bretschneideri histone H2A ,variant 1 (LOC103960076), transcript variant X2, mRNA
PCP020729	0.439609	0.007837	0.0498796	85.1037	94.3485	116.495	XM_009365689	Pyrus x bretschneideri calmodulin-binding receptor-like cytoplasmic kinase 3 (LOC103953888)
PCP018870	0.440593	2.91544e-09	6.20231e-08	465.699	602.192	740.666	XM_009355890	Pyrus x bretschneideri low-temperature-induced cysteine proteinase-like (LOC103945330)
PCP031750	0.440625	0.00674036	0.0439756	48.9036	92.5743	114.081	XM_009371297.2	Pyrus x bretschneideri cinnamoyl-CoA ,reductase 1-like (LOC103958973), mRNA
PCP014379	0.441893	0.000535011	0.00493884	40.4913	151.269	186.762	XM_018650316.1	Pyrus x bretschneideri cinnamoyl-CoA ,reductase 1-like (LOC103958972), transcript variant X2, mRNA
PCP034415	0.443629	0.000855279	0.00750191	186.412	129.215	159.662	XM_009346999.2	Pyrus x bretschneideri NADH dehydrogenase ,[ubiquinone] 1 beta subcomplex subunit 9-like (LOC103937079),
PCP013941	0.444764	5.63924e-05	0.000650523	185.327	188.857	233.504	***** No hits found *****,
PCP009325	0.445743	0.00736491	0.0474077	92.5908	86.6693	107.526	XM_009351731	Pyrus x bretschneideri F-box protein At2g26850-like (LOC103941524)
PCP007709	0.446062	0.00167647	0.01346	109.069	115.287	142.89	***** No hits found *****,
PCP012140	0.446574	0.00571927	0.0383669	94.6922	88.1214	109.066	XM_009337506.2	Pyrus x bretschneideri protein transport ,protein SEC13 homolog B (LOC103928462), transcript variant
PCP020055	0.447114	1.60658e-12	4.58244e-11	1392.12	847.519	1046.61	XM_009339681	Pyrus x bretschneideri MADS-box protein CMB1-like (LOC103930356)
PCP019831	0.451359	0.00543352	0.0367187	127.255	92.1814	114.213	XM_009335629	Pyrus x bretschneideri programmed cell death protein 4-like (LOC103926760), transcript variant X2
PCP002748	0.451779	1.02875e-06	1.58833e-05	1288.32	799.09	990.28	XM_008367198	Malus x domestica oxalate--CoA ligase-like (LOC103429050)
PCP023410	0.453106	0.00142384	0.0116752	108.702	112.059	139.525	XM_009362154.1	Pyrus x bretschneideri serine/threonine-protein ,phosphatase PP2A catalytic subunit (LOC103950907),
PCP040759	0.45415	0.000590997	0.00540802	119.641	134.294	166.574	XR_666910.2	Pyrus x bretschneideri THO complex subunit ,4A-like (LOC103944954), transcript variant X3, misc_RNA
PCP003879	0.455697	0.00340293	0.0247956	76.834	97.189	121.155	XM_009367445	Pyrus x bretschneideri rop guanine nucleotide exchange factor 14 (LOC103955546)
PCP001317	0.456999	0.000277333	0.00273316	190.261	143.602	179.098	XM_009370295	Pyrus x bretschneideri DNA replication licensing factor MCM6-like (LOC103958073)
PCP032784	0.45807	0.00206339	0.0161687	112.225	107.441	134.183	XM_009360370	Pyrus x bretschneideri uncharacterized LOC103949268 (LOC103949268)
PCP012377	0.458795	0.00428951	0.0300969	136.789	92.0584	115.253	XM_009380739.2	Pyrus x bretschneideri enoyl-CoA delta ,isomerase 2, peroxisomal-like (LOC103967488), mRNA
PCP012416	0.459925	1.22484e-06	1.87753e-05	274.534	280.282	349.685	XM_009351886	Pyrus x bretschneideri universal stress protein PHOS34-like (LOC103941687)
PCP037833	0.462466	0.00205028	0.0160921	170.906	108.575	135.801	XM_018650043.1	Pyrus x bretschneideri uncharacterized ,LOC103957923 (LOC103957923), transcript variant X3, mRNA
PCP019960	0.462473	0.00708349	0.0457953	119.646	78.9738	98.9835	XM_009353869.2	Pyrus x bretschneideri BI1-like protein ,(LOC103943562), mRNA
PCP005372	0.46442	0.000166866	0.00172446	174.896	150.636	188.578	XR_001954871.1	Pyrus x bretschneideri V-type proton ,ATPase 16 kDa proteolipid subunit (LOC103966944), transcript
PCP027125	0.464855	4.10494e-06	5.79417e-05	288.414	259.586	324.484	XM_009377991.2	Pyrus x bretschneideri 60S ribosomal ,protein L34 (LOC103964975), mRNA
PCP005151	0.467013	0.00342072	0.02489	73.5606	89.7855	112.606	XM_009358491.2	Pyrus x bretschneideri outer envelope ,membrane protein 7-like (LOC103947576), transcript variant
PCP025803	0.470246	0.00360821	0.0260463	58.8088	90.1486	113.172	XM_008368526	Malus x domestica tubulin beta chain (LOC103430391)
PCP007345	0.470285	0.00185096	0.0146955	296.047	127.21	160.299	XM_009380695.2	Pyrus x bretschneideri protein transport ,protein Sec61 subunit gamma (LOC103967438), mRNA
PCP008442	0.473142	1.39566e-06	2.12416e-05	310.284	243.339	306.091	XM_009368902.2	Pyrus x bretschneideri ADP-ribosylation ,factor 2-like (LOC103956855), mRNA
PCP025215	0.474268	0.000732289	0.00654235	118.309	118.675	149.113	XM_018649084.1	Pyrus x bretschneideri methyl-CpG-binding ,domain-containing protein 11-like (LOC103953979), transcript
PCP031278	0.475141	1.69653e-07	2.95062e-06	266.679	308.146	388.749	XR_001952273.1	Pyrus x bretschneideri protein translation ,factor SUI1 homolog 2 (LOC103937011), transcript variant
PCP028911	0.475828	6.69599e-08	1.22896e-06	354.405	321.078	404.951	XM_009341623	Pyrus x bretschneideri chitinase-like protein 1 (LOC103932072)
PCP011789	0.477328	2.01521e-07	3.46418e-06	156.275	283.547	357.459	XM_009366726.2	Pyrus x bretschneideri zinc finger ,A20 and AN1 domain-containing stress-associated protein 8-like
PCP032425	0.477985	8.1168e-08	1.47427e-06	191.545	304.61	384.624	XM_009362122.2	Pyrus x bretschneideri hypersensitive-induced ,response protein 2 (LOC103950870), transcript variant
PCP000189	0.47844	0.00488453	0.0335864	92.1134	83.9264	106.026	XM_018643790	Pyrus x bretschneideri uncharacterized LOC103932462 (LOC103932462)
PCP043691	0.479275	1.68147e-16	6.32293e-15	1220.24	1378.88	1741.17	XM_008391582	Malus x domestica glyceraldehyde-3-phosphate dehydrogenase 2, cytosolic (LOC103452095)
PCP021062	0.48017	1.71732e-05	0.000218241	136.407	215.391	273.339	XR_664416.2	Pyrus x bretschneideri 28 kDa heat- and ,acid-stable phosphoprotein-like (LOC103928806), transcript
PCP031139	0.483746	0.000204819	0.00208645	45.1365	132.301	168.044	XM_009370348.2	Pyrus x bretschneideri E3 ubiquitin-protein ,ligase RGLG2-like (LOC103958117), transcript variant
PCP005528	0.484273	0.00427449	0.0300134	235.431	82.309	104.396	XM_009375454	Pyrus x bretschneideri S-adenosylmethionine decarboxylase proenzyme-like (LOC103962701)
PCP035216	0.484368	2.03636e-11	5.24846e-10	603.487	759.682	963.772	NM_001294071	Malus domestica NAC transcription factor 25-like (NAC22)
PCP031851	0.486125	7.38575e-05	0.00083011	78.1077	183.192	232.512	XM_009378007	Pyrus x bretschneideri expansin-A10 (EXP8), transcript variant X2
PCP003527	0.489132	1.61045e-07	2.81106e-06	453.195	314.824	400.807	XM_009336075.2	Pyrus x bretschneideri 14-3-3 protein ,7-like (LOC103927179), transcript variant X2, mRNA
PCP009490	0.489368	4.58176e-12	1.25659e-10	479.052	612.076	778.536	XM_009380602.2	Pyrus x bretschneideri protein translation ,factor SUI1 homolog 2-like (LOC103967337), mRNA
PCP018998	0.490464	1.35137e-05	0.000175323	214.003	193.226	245.687	XM_009374376.2	Pyrus x bretschneideri pyrophosphate--fructose ,6-phosphate 1-phosphotransferase subunit alpha (LOC103961777),
PCP029910	0.491003	3.17009e-06	4.589e-05	124.559	230.104	293.735	XM_009362536	Pyrus x bretschneideri transcription factor GTE12-like (LOC103951224), transcript variant X2
PCP024333	0.491451	0.00512776	0.0349097	73.9534	73.9908	94.3694	XM_009362605	Pyrus x bretschneideri la-related protein 6A (LOC103951269)
PCP010327	0.492566	0.00223432	0.0173178	102.821	88.2115	112.972	XM_009376398	Pyrus x bretschneideri probable ADP-ribosylation factor GTPase-activating protein AGD6 (LOC103963567), transcript variant X2
PCP015937	0.492603	1.05767e-11	2.80873e-10	686.415	591.77	754.181	XM_008393049	Malus x domestica actin-7 (LOC103453508)
PCP043134	0.492952	2.85239e-07	4.79207e-06	326.267	261.854	334.125	XM_009374283.2	Pyrus x bretschneideri ubiquitin-conjugating ,enzyme E2 variant 1D (LOC103961697), mRNA
PCP037516	0.493822	0.000382201	0.00365005	102.934	117.018	149.503	XM_009352532.2	Pyrus x bretschneideri pleckstrin homology ,domain-containing protein 1-like (LOC103942340), mRNA
PCP044626	0.494388	0.00205955	0.0161452	58.6753	88.7528	113.595	***** No hits found *****,
PCP013282	0.494391	0.005577	0.0375565	57.6484	74.2753	95.4075	XM_009366276.2	Pyrus x bretschneideri outer envelope ,pore protein 24B, chloroplastic-like (LOC103954438), mRNA
PCP029518	0.495323	1.19233e-08	2.37148e-07	644.134	357.576	456.874	XM_009346662	Pyrus x bretschneideri levodione reductase-like (LOC103936791), transcript variant X2
PCP010745	0.497	0.00655667	0.0429958	58.9265	68.806	88.5875	XM_009380428.2	Pyrus x bretschneideri uncharacterized ,LOC103967164 (LOC103967164), mRNA
PCP043982	0.497253	0.00566071	0.0380537	77.1767	71.5509	91.2978	XM_009379085.2	Pyrus x bretschneideri quinone oxidoreductase ,PIG3 (LOC103965949), mRNA
PCP008426	0.497384	1.19852e-13	3.75465e-12	958.122	698.838	893.895	XM_009335822.1	Pyrus x bretschneideri ADP-ribosylation ,factor 1 (LOC103926940), transcript variant X2, mRNA
PCP001946	0.497511	0.00698384	0.0453032	110.766	67.5926	87.0834	XM_009372141.2	Pyrus x bretschneideri GTP-binding ,protein YPTM2 (LOC103959784), mRNA
PCP043715	0.499641	2.05805e-06	3.06922e-05	139.988	205.491	263.44	NM_001293866	Malus domestica auxin-responsive protein IAA8-like (IAA2)
PCP014656	0.500448	9.72478e-08	1.7531e-06	273.428	264.004	338.413	XM_009351482	Pyrus x bretschneideri zinc finger A20 and AN1 domain-containing stress-associated protein 8-like (LOC103941288)
PCP016369	0.500471	0.000223427	0.00225217	83.7337	121.835	156.274	XM_009363250.2	Pyrus x bretschneideri uncharacterized ,LOC103951793 (LOC103951793), transcript variant X1, mRNA
PCP028885	0.502986	7.44129e-07	1.17625e-05	202.735	224.523	287.983	XM_009371666	Pyrus x bretschneideri ubiquitin-conjugating enzyme E2 32 (LOC103959313)
PCP038156	0.50362	0.00022416	0.00225838	110.061	119.592	153.664	XM_009344503.2	Pyrus x bretschneideri casein kinase ,II subunit alpha (LOC103934757), mRNA
PCP008469	0.505313	0.00113297	0.00955281	99.9958	92.8378	120.125	XM_008388140	Malus x domestica uncharacterized LOC103448885 (LOC103448885)
PCP007792	0.506663	0.00219604	0.0170417	106.201	84.3971	109.241	XM_009381065.2	Pyrus x bretschneideri SKP1-like protein ,1A (LOC103967768), mRNA
PCP025169	0.508122	5.26222e-10	1.19756e-08	554.696	409.197	527.578	XM_008345047	Malus x domestica uncharacterized LOC103406018 (LOC103406018)
PCP024435	0.508365	0.00416606	0.0294454	60.9038	72.3912	93.5097	XM_008372461	Malus x domestica ER membrane protein complex subunit 2 (LOC103434152), transcript variant X2
PCP012211	0.508985	1.68147e-06	2.5351e-05	222.051	210.821	272.041	XM_009366769	Pyrus x bretschneideri homeobox-leucine zipper protein HOX11-like (LOC103954916)
PCP020856	0.510033	1.01203e-07	1.81421e-06	302.999	259.637	335.344	XM_009381159	Pyrus x bretschneideri NAC transcription factor 25 (LOC103967817)
PCP037249	0.510052	0.00138997	0.0114266	125.065	89.2989	115.859	XM_009349820.2	Pyrus x bretschneideri probable protein ,phosphatase 2C 10 (LOC103939711), transcript variant X2,
PCP042552	0.512752	0.00116408	0.00980407	157.967	89.6351	116.286	XM_009374797.2	Pyrus x bretschneideri cytochrome c ,oxidase subunit 6b-1-like (LOC103962120), transcript variant
PCP039687	0.51356	0.000148928	0.00156257	164.04	196.022	254.451	XM_008347484	Malus x domestica uncharacterized protein At2g27730, mitochondrial-like (LOC103408650)
PCP044053	0.516445	0.00673113	0.043952	92.5472	62.9451	81.8757	XM_009344592	Pyrus x bretschneideri V-type proton ATPase subunit d2-like (LOC103934832)
PCP019982	0.517428	0.00251942	0.0191953	5.86948	83.8452	108.963	XM_009372216	Pyrus x bretschneideri protein EXORDIUM-like 3 (LOC103959847)
PCP015003	0.519772	0.00126842	0.0105444	101.451	86.2565	112.965	XM_009339193.2	Pyrus x bretschneideri PTI1-like tyrosine-protein ,kinase 3 (LOC103929928), transcript variant X2,
PCP008749	0.521263	0.00575942	0.0385825	69.8539	65.3089	85.0169	XM_009361380.2	Pyrus x bretschneideri uncharacterized ,LOC103950203 (LOC103950203), transcript variant X4, mRNA
PCP024733	0.522542	0.000439911	0.0041477	135.784	104.685	136.616	XM_009374809.1	Pyrus x bretschneideri histone H3.3 ,(LOC103962136), mRNA
PCP001033	0.522551	0.000358655	0.00344575	203.755	103.453	135.287	XM_009345280.2	Pyrus x bretschneideri blue copper ,protein-like (LOC103935504), mRNA
PCP029513	0.522713	9.575e-05	0.00104866	146.549	142.851	186.498	XM_009363843	Pyrus x bretschneideri lipid transfer-like protein VAS (LOC103952276), transcript variant X2
PCP002813	0.524295	2.19564e-05	0.000274855	388.566	155.148	202.364	XM_009355813	Pyrus x bretschneideri U-box domain-containing protein 4-like (LOC103945266)
PCP045133	0.524377	1.29138e-06	1.97482e-05	815.708	192.418	250.937	XM_009369536.1	Pyrus x bretschneideri L-3-cyanoalanine ,synthase 2, mitochondrial (LOC103957376), mRNA
PCP003275	0.525747	7.63546e-07	1.20398e-05	178.813	195.571	255.919	XM_009362154.1	Pyrus x bretschneideri serine/threonine-protein ,phosphatase PP2A catalytic subunit (LOC103950907),
PCP023411	0.526662	0.00509177	0.0347016	72.0647	64.2409	84.0593	***** No hits found *****,
PCP033807	0.528702	1.57697e-06	2.3869e-05	436.516	210.339	275.554	XM_009374122.2	Pyrus x bretschneideri probable inactive ,2-oxoglutarate-dependent dioxygenase AOP2 (LOC103961548),
PCP024692	0.529762	0.00423574	0.0298065	61.9128	66.4498	87.9432	XM_009365634.2	Pyrus x bretschneideri uncharacterized ,LOC103953841 (LOC103953841), mRNA
PCP029619	0.530204	0.000277153	0.00273316	150.918	109.849	144.275	XM_009336251	Pyrus x bretschneideri 3-isopropylmalate dehydratase small subunit 3-like (LOC103927335)
PCP019318	0.534975	2.1574e-20	9.81949e-19	1826.47	1714.28	2250.13	XM_009360171.2	Pyrus x bretschneideri eukaryotic translation ,initiation factor 5A-2-like (LOC103949074), mRNA
PCP016133	0.538192	0.00593444	0.039576	77.2409	61.8294	81.4828	XM_009350879.2	Pyrus x bretschneideri uncharacterized ,LOC103940715 (LOC103940715), mRNA
PCP020919	0.538666	0.000960433	0.00829946	74.3024	86.8897	114.819	***** No hits found *****,
PCP028724	0.540513	0.00342548	0.0249153	70.7761	66.7473	88.3828	XM_009359454	Pyrus x bretschneideri triosephosphate isomerase, cytosolic-like (LOC103948425), transcript variant X2
PCP004489	0.541153	9.90268e-08	1.78017e-06	366.134	317.388	418.826	XM_009335733.2	Pyrus x bretschneideri actin-7 (LOC103926854), ,mRNA
PCP018861	0.54121	1.64169e-09	3.56342e-08	2033.01	895.186	1181.58	XM_009345692	Pyrus x bretschneideri early light-induced protein 1, chloroplastic-like (LOC103935876)
PCP018257	0.541915	0.00165179	0.0133007	117.354	78.7228	104.247	XM_018652005.1	Pyrus x bretschneideri AP-2 complex ,subunit mu (LOC103965739), mRNA
PCP010106	0.543082	0.000273719	0.00270668	93.4378	111.776	148.598	XM_009357457	Pyrus x bretschneideri SPX domain-containing protein 1-like (LOC103946695)
PCP032928	0.543503	2.23967e-05	0.000280184	125.048	137.008	181.592	XM_009368091	Pyrus x bretschneideri ethylene-responsive transcription factor ERF060 (LOC103956153)
PCP026501	0.544762	2.87425e-09	6.12146e-08	239.479	295.482	390.897	XM_009343151	Pyrus x bretschneideri putative E3 ubiquitin-protein ligase XBAT31 (LOC103933454)
PCP015491	0.545984	5.57963e-07	8.95952e-06	174.486	191.279	252.627	XM_009339086	Pyrus x bretschneideri tubulin beta chain-like (LOC103929828)
PCP014090	0.546328	0.000616894	0.00561563	125.114	87.2526	116.051	XM_009376370.2	Pyrus x bretschneideri diaminopimelate ,epimerase, chloroplastic-like (LOC103963546), mRNA
PCP014925	0.546599	0.00420153	0.0295983	71.6852	62.2865	82.9051	XM_008392965	Malus x domestica electron transfer flavoprotein subunit beta, mitochondrial (LOC103453422)
PCP005537	0.548243	3.04945e-05	0.000371141	200.75	127.594	170.057	XM_018651278	Pyrus x bretschneideri 6-phosphogluconate dehydrogenase, decarboxylating 3 (LOC103962710), transcript variant X2
PCP039837	0.548256	5.82322e-05	0.000669341	155.388	121.718	161.387	XM_008345418	Malus x domestica uroporphyrinogen decarboxylase (LOC103406437)
PCP042213	0.550635	3.40142e-09	7.21229e-08	225.999	269.972	358.354	XM_009336946	Pyrus x bretschneideri auxin-induced protein 15A (LOC103927958)
PCP021174	0.553421	0.00185883	0.0147458	252.554	71.5557	95.3956	XM_009337234	Pyrus x bretschneideri ABC transporter I family member 20 (LOC103928229)
PCP041866	0.553959	0.0012833	0.0106543	45.1886	77.2466	103.24	XM_017326527	Malus x domestica pyruvate kinase, cytosolic isozyme-like (LOC103414179)
PCP035895	0.554128	5.40387e-21	2.55002e-19	4394.67	4040.58	5375.07	NM_001302302	Pyrus x bretschneideri expansin (EXP1)
PCP008832	0.556547	1.70207e-05	0.000216589	141.298	130.818	174.868	XM_009362265.2	Pyrus x bretschneideri adenine phosphoribosyltransferase ,1-like (LOC103950991), mRNA
PCP005959	0.55697	0.000629687	0.00572126	165.341	83.6665	112.091	XM_009337193.2	Pyrus x bretschneideri cytochrome c ,(LOC103928188), mRNA
PCP034627	0.557686	2.20385e-06	3.27398e-05	115.361	158.633	211.965	XM_009343297.2	Pyrus x bretschneideri dnaJ protein ,homolog (LOC103933608), mRNA
PCP021806	0.558438	0.000275925	0.0027243	365.627	101.234	135.692	XM_008371654	Malus x domestica probable mediator of RNA polymerase II transcription subunit 37e (LOC103433399)
PCP008444	0.558454	0.0031193	0.0230187	113.622	62.9223	84.6634	XM_009368900	Pyrus x bretschneideri short-chain dehydrogenase reductase 3b-like (LOC103956853)
PCP029898	0.558484	0.000477181	0.0044533	100.709	88.9725	119.621	XM_009342265.2	Pyrus x bretschneideri ALA-interacting ,subunit 3-like (LOC103932633), mRNA
PCP005756	0.558898	2.35507e-05	0.000293286	243.493	133.181	177.829	XM_009357839.2	Pyrus x bretschneideri copper transport ,protein ATX1 (LOC103947008), transcript variant X2, mRNA
PCP030268	0.559494	0.00211318	0.0164917	151.495	198.086	266.227	***** No hits found *****,
PCP026148	0.559738	5.0888e-07	8.22626e-06	264.883	187.673	250.898	XM_008341716	Malus x domestica uncharacterized LOC103402933 (LOC103402933)
PCP011844	0.560395	0.00258101	0.0195562	66.276	70.5943	94.9307	XM_009370095	Pyrus x bretschneideri auxin-induced protein 15A-like (LOC103957874)
PCP026970	0.561023	9.92665e-07	1.53755e-05	270.975	170.097	227.72	XM_009380470.2	Pyrus x bretschneideri 60S ribosomal ,protein L19-1 (LOC103967195), mRNA
PCP035955	0.562107	0.00355199	0.0256706	89.0811	61.4743	82.8194	XM_018647763	Pyrus x bretschneideri glucan endo-1,3-beta-glucosidase-like (LOC103948420)
PCP041867	0.563131	0.000937667	0.00812462	88.212	76.5046	102.679	XM_009353492.2	Pyrus x bretschneideri phytochrome-associated ,serine/threonine-protein phosphatase (LOC103943242),
PCP028973	0.563437	6.53292e-17	2.52061e-15	652.684	626.719	839.534	XM_009337080	Pyrus x bretschneideri tubulin alpha chain-like (LOC103928068)
PCP002693	0.564518	0.000197489	0.00201711	141.255	99.8378	134.148	XM_009342210.2	Pyrus x bretschneideri V-type proton ,ATPase subunit B2 (LOC103932581), transcript variant X2, mRNA
PCP012364	0.565045	0.00707486	0.0457703	61.4987	51.345	69.2609	XM_009348859.2	Pyrus x bretschneideri uncharacterized ,LOC103938815 (LOC103938815), mRNA
PCP028053	0.567387	5.45378e-11	1.35661e-09	281.041	339.53	456.352	XM_018648327	Pyrus x bretschneideri pyruvate dehydrogenase E1 component subunit alpha, mitochondrial (LOC103950967)
PCP006889	0.567618	9.57598e-05	0.00104866	92.2995	104.794	141.204	XM_009355146.2	Pyrus x bretschneideri pyruvate dehydrogenase ,(acetyl-transferring) kinase, mitochondrial-like
PCP026250	0.567929	0.00307336	0.022732	47.137	60.4213	81.7468	XM_009363253	Pyrus x bretschneideri U-box domain-containing protein 14 (LOC103951797)
PCP044586	0.568404	0.00444132	0.0310715	66.3135	56.8018	76.4786	XM_009370520	Pyrus x bretschneideri coiled-coil domain-containing protein SCD2-like (LOC103958268), transcript variant X3
PCP021299	0.569496	6.07642e-06	8.3089e-05	138.407	140.122	188.603	XM_009371666.2	Pyrus x bretschneideri ubiquitin-conjugating ,enzyme E2 32 (LOC103959313), mRNA
PCP023757	0.573394	0.00064972	0.00587556	68.6153	77.831	105.68	XM_018650199.1	Pyrus x bretschneideri transcription ,initiation factor IIE subunit beta-like (LOC103958493), transcript
PCP020752	0.574561	0.00546755	0.0369228	40.1289	54.5797	74.1	XM_008339325	Malus x domestica (+)-neomenthol dehydrogenase-like (LOC103400509), transcript variant X3
PCP021313	0.575561	1.20478e-06	1.84825e-05	407.253	165.655	223.4	XM_009378829.2	Pyrus x bretschneideri soluble inorganic ,pyrophosphatase 4-like (LOC103965754), mRNA
PCP026935	0.575746	2.30285e-06	3.40528e-05	127.471	164.444	222.332	XM_009367063	Pyrus x bretschneideri fructose-bisphosphate aldolase 1, cytoplasmic-like (LOC103955183)
PCP021893	0.577014	0.000194331	0.00198696	161.271	95.2939	129.084	XM_009345830	Pyrus x bretschneideri probable N-succinyldiaminopimelate aminotransferase DapC (LOC103935994)
PCP024214	0.577678	0.000176021	0.00181421	101.906	122.657	166.414	XM_009360986.2	Pyrus x bretschneideri photosystem ,II core complex proteins psbY, chloroplastic (LOC103949857),
PCP000574	0.579195	1.00858e-09	2.23198e-08	355.944	276.46	375.092	XM_008348731	Malus x domestica uncharacterized LOC103409953 (LOC103409953)
PCP022614	0.581062	2.62574e-15	9.14165e-14	711.91	523.64	710.465	XM_009337598	Pyrus x bretschneideri bZIP transcription factor 44 (LOC103928540)
PCP011498	0.582291	0.00013343	0.00141929	103.069	93.8442	128.028	XM_009343921.2	Pyrus x bretschneideri branched-chain-amino-acid ,aminotransferase 3, chloroplastic-like (LOC103934193),
PCP022840	0.58607	0.00189997	0.0150474	44.0669	63.4773	86.7826	XM_009346209.2	Pyrus x bretschneideri coronatine-insensitive ,protein 1-like (LOC103936370), mRNA
PCP031115	0.587933	1.80182e-07	3.11685e-06	152.676	172.076	234.76	XM_009360071	Pyrus x bretschneideri THO complex subunit 4A-like (LOC103948973)
PCP043929	0.589305	0.000566562	0.00520421	174.855	93.5583	128.386	XM_009346160	Pyrus x bretschneideri putative polyol transporter 1 (LOC103936324)
PCP015865	0.59003	0.000347858	0.00335705	104.663	80.8696	111.057	XM_018651284.1	Pyrus x bretschneideri uncharacterized ,protein YwbO-like (LOC103962734), transcript variant X4,
PCP041932	0.5906	0.00700459	0.0453919	55.1222	55.6916	76.7453	XM_018650912.1	Pyrus x bretschneideri protein REDUCED ,WALL ACETYLATION 2 (LOC103961277), transcript variant X2,
PCP009957	0.590839	0.000894392	0.00780232	98.9427	75.429	103.295	XR_001790491	Malus x domestica protein TSS-like (LOC103439328), misc_RNA.
PCP033208	0.59208	0.00100142	0.00859964	63.6003	68.8996	94.149	XM_009351560.2	Pyrus x bretschneideri casein kinase ,II subunit alpha-like (LOC103941366), mRNA
PCP024373	0.592418	0.00128959	0.0106973	75.633	64.7926	89.264	XM_009358772	Pyrus x bretschneideri 14-3-3-like protein A (LOC103947809), transcript variant X3
PCP027781	0.593631	7.12302e-06	9.59017e-05	111.918	140.916	193.445	XM_009361316.2	Pyrus x bretschneideri high mobility ,group B protein 3-like (LOC103950156), transcript variant
PCP000391	0.593872	1.08325e-11	2.87271e-10	499.33	391.165	534.875	XM_009356769.2	Pyrus x bretschneideri cytochrome b-c1 ,complex subunit 8 (LOC103946132), mRNA
PCP010062	0.593928	7.11314e-13	2.08764e-11	389.104	371.939	508.858	XM_009364511	Pyrus x bretschneideri putative F-box protein At3g16210 (LOC103952824)
PCP031373	0.595238	0.000156236	0.00162771	110.281	101.417	139.317	XM_009360449	Pyrus x bretschneideri uncharacterized LOC103949330 (LOC103949330)
PCP016036	0.595482	8.16032e-11	1.99632e-09	513.454	372.959	511.33	XM_009378737	Pyrus x bretschneideri zinc finger protein 593 (LOC103965669)
PCP044164	0.596639	0.00354415	0.0256235	100.642	54.0592	75.1172	XM_009335751	Pyrus x bretschneideri protein transport protein Sec61 subunit alpha-like (LOC103926870)
PCP011547	0.597568	0.00266206	0.0200833	42.8125	55.7308	77.1377	***** No hits found *****,
PCP000395	0.600056	3.06783e-16	1.12719e-14	772.108	491.743	676.221	XM_008341829	Malus x domestica ADP-ribosylation factor 2 (LOC103403024), transcript variant X2
PCP037353	0.600399	6.96918e-07	1.10616e-05	146.424	157.255	216.826	XM_009364953.2	Pyrus x bretschneideri eukaryotic translation ,initiation factor 3 subunit E (LOC103953215), mRNA
PCP024532	0.600434	0.00110663	0.00936528	91.9606	66.1832	91.6516	XM_009343472.2	Pyrus x bretschneideri protein GPR107 ,(LOC103933781), mRNA
PCP006245	0.601122	0.000332961	0.0032246	113.343	81.3471	112.319	XR_001953441.1	Pyrus x bretschneideri oligosaccharyltransferase ,complex subunit ostc pseudogene (LOC103950473),
PCP010113	0.602726	0.00179962	0.0143471	64.5934	59.4174	82.8781	XM_018647358.1	Pyrus x bretschneideri putative L-ascorbate ,peroxidase 6 (LOC103946703), transcript variant X2,
PCP021044	0.602888	0.00488848	0.0336016	53.5015	48.8452	68.2234	XM_009353237.2	Pyrus x bretschneideri putative clathrin ,assembly protein At2g01600 (LOC103943045), mRNA
PCP021362	0.604121	4.30556e-13	1.28519e-11	247.394	349.195	481.237	XM_008377335	Malus x domestica dnaJ protein homolog (LOC103438785)
PCP000377	0.604246	0.00208159	0.0162782	50.0395	57.3577	79.9269	XM_009360912.2	Pyrus x bretschneideri L-tryptophan--pyruvate ,aminotransferase 1 (LOC103949799), mRNA
PCP015309	0.605983	0.000680474	0.00612204	47.2824	70.6778	98.3603	XM_009369801.1	Pyrus x bretschneideri uncharacterized ,LOC103957531 (LOC103957531), mRNA
PCP024393	0.606055	0.00323825	0.0237328	55.9157	52.8309	73.9496	XM_009358800.2	Pyrus x bretschneideri probable protein ,phosphatase 2C 52 (LOC103947835), mRNA
PCP034473	0.60636	0.00212873	0.0165955	65.9559	57.301	79.4827	XM_009380843.2	Pyrus x bretschneideri GPI-anchored ,protein LORELEI-like (LOC103967575), mRNA
PCP010705	0.6072	0.00567754	0.0381401	49.0194	46.7662	65.0705	XM_018643612.1	Pyrus x bretschneideri thioredoxin ,domain-containing protein 9 homolog (LOC103931709), transcript
PCP008986	0.6074	2.63242e-05	0.000324598	46.3686	109.82	152.368	XM_009361163.1	Pyrus x bretschneideri SNF1-related ,protein kinase regulatory subunit gamma-1-like (LOC103950016),
PCP013001	0.609092	1.36769e-05	0.000177321	141.212	110.46	152.798	XM_009365221	Pyrus x bretschneideri naringenin,2-oxoglutarate 3-dioxygenase (LOC103953484)
PCP014220	0.609662	0.00116484	0.00980613	55.8876	63.3341	87.2365	XM_009364953.2	Pyrus x bretschneideri eukaryotic translation ,initiation factor 3 subunit E (LOC103953215), mRNA
PCP002278	0.609954	1.21903e-05	0.000158688	220.396	123.665	171.939	XM_009353149	Pyrus x bretschneideri protein phosphatase 2C 37-like (LOC103942951)
PCP042003	0.611803	2.14587e-19	9.32605e-18	1359.47	1025.27	1419.61	XM_018643930	Pyrus x bretschneideri polyubiquitin (LOC103933013), transcript variant X2
PCP005768	0.613454	1.61562e-06	2.43965e-05	164.432	133.595	185.638	XM_009377910.2	Pyrus x bretschneideri ADP-ribosylation ,factor 2-like (LOC103964914), mRNA
PCP024256	0.613847	0.000292297	0.00286537	67.8071	77.0983	107.54	XR_001954923.1	Pyrus x bretschneideri OTU domain-containing ,protein 6B (LOC103967385), transcript variant X2,
PCP000389	0.6149	0.00658218	0.0431336	41.6116	44.0757	61.9062	***** No hits found *****,
PCP041092	0.616652	1.38984e-07	2.45043e-06	256.606	209.023	290.93	XM_009346537.2	Pyrus x bretschneideri thiosulfate ,sulfurtransferase 16, chloroplastic (LOC103936690), mRNA
PCP005574	0.616702	1.92666e-05	0.00024308	130.996	104.18	145.014	XM_009354046.2	Pyrus x bretschneideri ras-related ,protein RABB1c (LOC103943392), mRNA
PCP033690	0.61856	8.54807e-14	2.72477e-12	741.612	577.774	805.19	XM_009353884	Pyrus x bretschneideri peptide methionine sulfoxide reductase B5-like (LOC103943574)
PCP027609	0.620988	0.000387627	0.00369638	305.455	74.145	103.711	XM_009370617	Pyrus x bretschneideri probable acetyltransferase NATA1-like (LOC103958370)
PCP042525	0.62291	6.29595e-13	1.85346e-11	216.777	484.234	676.491	XM_009367264.2	Pyrus x bretschneideri uncharacterized ,LOC103955387 (LOC103955387), transcript variant X2, mRNA
PCP015516	0.622988	4.83478e-06	6.74034e-05	117.653	118.465	165.841	XM_009357137.2	Pyrus x bretschneideri glutathione ,S-transferase zeta class-like (LOC103946431), transcript variant
PCP027561	0.626795	0.00100941	0.00866439	72.6455	60.2897	85.192	XM_009342169.2	Pyrus x bretschneideri ras-related ,protein RABA1f-like (LOC103932541), mRNA
PCP041175	0.62772	1.83561e-07	3.1696e-06	101.487	165.927	232.939	XR_001953678.1	Pyrus x bretschneideri uncharacterized ,LOC103953947 (LOC103953947), transcript variant X2, misc_RNA
PCP013168	0.631216	2.07266e-07	3.55659e-06	213.079	155.498	219.187	XM_009373125.2	Pyrus x bretschneideri putative vesicle-associated ,membrane protein 726 (LOC103960636), transcript
PCP024037	0.632512	3.10403e-08	5.8995e-07	96.7926	171.727	241.665	XM_009350774.2	Pyrus x bretschneideri kinase-interacting ,family protein-like (LOC103940624), mRNA
PCP000103	0.632645	0.00139923	0.0114929	106.731	56.722	80.9936	XM_008375314	Malus x domestica probable xyloglucan endotransglucosylase/hydrolase protein 30 (LOC103436866)
PCP003930	0.633074	1.03489e-05	0.000136098	142.413	108.093	152.379	XM_009379856	Pyrus x bretschneideri nuclear transcription factor Y subunit B-1 (LOC103966659)
PCP019753	0.633504	0.00077389	0.00686939	86.239	62.7499	88.5499	XM_009360844	Pyrus x bretschneideri transmembrane 9 superfamily member 8-like (LOC103949729)
PCP010999	0.633608	4.51058e-08	8.4231e-07	198.893	158.94	223.988	XM_009378690	Pyrus x bretschneideri reticulon-like protein B8 (LOC103965606), transcript variant X2
PCP014701	0.634204	0.00337904	0.0246427	50.4056	47.5221	67.9279	XM_018646501	Pyrus x bretschneideri probable 6-phosphogluconolactonase 4, chloroplastic (LOC103943515), transcript variant X2
PCP029567	0.634998	3.83151e-06	5.45622e-05	225.348	113.732	159.907	XM_008378623	Malus x domestica 60S ribosomal protein L9 (LOC103439969)
PCP015477	0.635505	0.000836371	0.00735498	51.0552	60.7896	85.9549	XM_009357244.2	Pyrus x bretschneideri peptidyl-tRNA ,hydrolase 2, mitochondrial (LOC103946528), transcript variant
PCP029819	0.635635	0.00271378	0.0204255	65.2318	50.3072	70.949	XM_009368568	Pyrus x bretschneideri bifunctional aspartokinase/homoserine dehydrogenase 1, chloroplastic-like (LOC103956555), transcript variant X3
PCP029635	0.635646	0.00257888	0.0195477	73.3231	49.8314	70.9008	XM_009346241.2	Pyrus x bretschneideri auxin-responsive ,protein IAA9 (LOC103936405), transcript variant X1, mRNA
PCP028972	0.635911	1.57723e-08	3.08201e-07	181.558	169.61	239.119	XM_009337079	Pyrus x bretschneideri tubulin alpha chain (LOC103928067)
PCP004270	0.635927	0.000943336	0.00817006	53.8461	59.1795	83.6273	XM_009378965.2	Pyrus x bretschneideri BTB/POZ domain-containing ,protein POB1-like (LOC103965873), mRNA
PCP028922	0.637327	1.46354e-05	0.000188478	110.232	102.047	144.09	XM_009372874.2	Pyrus x bretschneideri eukaryotic translation ,initiation factor 3 subunit H (LOC103960401), mRNA
PCP010171	0.638128	0.00668173	0.0436996	51.4819	40.8632	58.0394	XM_009375979.2	Pyrus x bretschneideri pleckstrin homology ,domain-containing protein 1-like (LOC103963203), mRNA
PCP015889	0.640561	0.000140972	0.0014921	88.0369	77.0317	109.533	XM_017331478	Malus x domestica proton pump-interactor 1 (LOC103430635), transcript variant X2
PCP029217	0.641933	0.00148454	0.012065	106.039	58.3914	82.6729	XM_009343548.2	Pyrus x bretschneideri ATPase 8, plasma ,membrane-type (LOC103933853), mRNA
PCP000207	0.641974	0.00108148	0.00918067	70.8301	57.0732	81.6655	XM_008365829	Malus x domestica CBS domain-containing protein CBSX6-like (LOC103427761)
PCP030979	0.64372	0.000315923	0.00307583	49.2777	68.274	96.9826	XM_018648999	Pyrus x bretschneideri probable plastid-lipid-associated protein 8, chloroplastic (LOC103953564)
PCP033457	0.646907	0.000419846	0.003978	78.8118	64.9199	92.2974	XM_009340933.2	Pyrus x bretschneideri pyruvate kinase, ,cytosolic isozyme (LOC103931449), mRNA
PCP012049	0.64837	0.00256433	0.0194681	130.5	50.0857	71.8246	XM_009369197	Pyrus x bretschneideri probable WRKY transcription factor 7 (LOC103957105)
PCP018852	0.648625	0.00409849	0.0290784	36.7348	43.8296	62.4671	XM_009377933	Pyrus x bretschneideri NADPH--cytochrome P450 reductase (LOC103964936)
PCP032125	0.649455	4.41974e-12	1.2191e-10	283.479	246.57	350.894	XM_009351502	Pyrus x bretschneideri ubiquitin-conjugating enzyme E2 variant 1D-like (LOC103941308)
PCP028394	0.649667	0.00244698	0.0187397	60.4878	48.4846	69.3425	XM_009363169.2	Pyrus x bretschneideri uncharacterized ,LOC103951723 (LOC103951723), mRNA
PCP015393	0.650147	0.000443488	0.00417326	75.5222	63.3443	90.648	XM_009363156.2	Pyrus x bretschneideri protein BTR1 ,(LOC103951708), transcript variant X1, mRNA
PCP035595	0.650338	0.00224291	0.0173495	40.8475	49.0866	70.3115	XM_009360854.2	Pyrus x bretschneideri probable protein ,phosphatase 2C 60 (LOC103949735), transcript variant X2,
PCP021238	0.651876	0.00315596	0.0232448	21.3647	45.9336	65.3869	XM_018646514	Pyrus x bretschneideri transcription factor GTE12-like (LOC103943464), transcript variant X2
PCP009155	0.652058	2.37892e-14	7.88319e-13	1012.55	371.142	529.252	XM_009346208	Pyrus x bretschneideri profilin (LOC103936373)
PCP006083	0.652084	2.40302e-05	0.000298102	103.387	95.1139	136.146	XM_009372944.2	Pyrus x bretschneideri uncharacterized ,LOC103960461 (LOC103960461), mRNA
PCP039627	0.65291	0.00311182	0.0229724	87.9105	46.5152	66.877	XM_008364037	Malus x domestica L-ascorbate oxidase homolog (LOC103425941)
PCP005357	0.653756	0.000665709	0.00600323	56.9998	59.4066	85.4679	XM_009380153	Pyrus x bretschneideri GATA transcription factor 5-like (LOC103966926), transcript variant X2
PCP001045	0.656408	0.00104945	0.00894822	60.1887	55.3812	79.7134	XM_009345440	Pyrus x bretschneideri heterogeneous nuclear ribonucleoprotein F-like (LOC103935644)
PCP000735	0.657042	8.8707e-12	2.37205e-10	320.935	253.955	363.328	XM_008376055	Malus x domestica ATP-dependent Clp protease ATP-binding subunit ClpA homolog CD4B, chloroplastic (LOC103437570)
PCP015065	0.657671	0.000685376	0.00616038	52.0042	58.3903	84.226	XM_009351733.2	Pyrus x bretschneideri dihydropyrimidinase ,(LOC103941526), mRNA
PCP000256	0.658536	0.000207435	0.00210863	123.965	68.3733	98.25	XM_009373411.1	Pyrus x bretschneideri cytochrome c1-2, ,heme protein, mitochondrial (LOC103960918), mRNA
PCP030373	0.65939	2.47006e-07	4.18627e-06	229.767	128.528	184.808	XM_009336505.2	Pyrus x bretschneideri cytochrome b-c1 ,complex subunit 7-2 (LOC103927566), mRNA
PCP024429	0.660202	3.82586e-09	8.05019e-08	180.535	168.675	241.728	NM_001294022	Malus domestica zeta-carotene desaturase, chloroplastic/chromoplastic-like (LOC103434148)
PCP017767	0.660203	0.00364227	0.0262541	80.7211	44.8105	64.656	XM_018650372.1	Pyrus x bretschneideri TMV resistance ,protein N-like (LOC103959204), mRNA
PCP029198	0.661696	0.000142419	0.00150411	62.5374	71.9156	103.24	XM_009379752.2	Pyrus x bretschneideri V-type proton ,ATPase subunit C (LOC103966580), mRNA
PCP004222	0.66181	0.000228277	0.00229505	48.012	67.0271	96.6776	XM_009358713.2	Pyrus x bretschneideri polyadenylate-binding ,protein RBP47-like (LOC103947765), mRNA
PCP026473	0.661977	4.50095e-13	1.33729e-11	310.436	284.702	408.803	XM_009374429.2	Pyrus x bretschneideri ubiquitin thioesterase ,OTU1-like (LOC103961813), transcript variant X2,
PCP003486	0.662582	0.000206052	0.00209679	65.0268	67.4833	97.9103	XM_009378930.2	Pyrus x bretschneideri monodehydroascorbate ,reductase 4, peroxisomal-like (LOC103965840), mRNA
PCP004396	0.662676	5.61714e-22	2.78012e-20	626.684	610.496	875.625	XM_009343297	Pyrus x bretschneideri dnaJ protein homolog (LOC103933608)
PCP030788	0.662855	0.00589943	0.0393698	50.1059	38.2998	55.576	XM_009373389.2	Pyrus x bretschneideri uncharacterized ,protein At3g27210 (LOC103960898), mRNA
PCP010448	0.662883	9.58627e-05	0.00104866	50.034	75.4096	108.637	XM_008378922	Malus x domestica tubulin beta chain (LOC103440256)
PCP034992	0.665649	0.00749421	0.0480633	35.0329	37.8385	55.1047	XM_009380449.2	Pyrus x bretschneideri probable glutamyl ,endopeptidase, chloroplastic (LOC103967179), transcript
PCP001527	0.667587	3.27153e-06	4.72165e-05	91.1576	102.68	148.274	XM_008342000	Malus x domestica uncharacterized LOC103403169 (LOC103403169)
PCP014772	0.667976	1.00167e-06	1.55025e-05	368.903	177.033	256.094	XM_009355005.2	Pyrus x bretschneideri aconitate hydratase, ,cytoplasmic (LOC103944536), mRNA
PCP023081	0.668724	0.000279574	0.00275045	91.3428	63.9319	92.1677	XM_009365059.2	Pyrus x bretschneideri ALA-interacting ,subunit 3-like (LOC103953317), mRNA
PCP012365	0.668861	5.90577e-08	1.09225e-06	241.26	141.093	203.831	XM_009348862	Pyrus x bretschneideri fatty acid hydroperoxide lyase, chloroplastic (LOC103938818)
PCP040787	0.669554	0.000136108	0.00144539	53.5133	70.2105	102.173	XM_009349576.2	Pyrus x bretschneideri chromatin remodeling ,protein SHL-like (LOC103939482), transcript variant
PCP013673	0.670351	1.09142e-17	4.39603e-16	390.287	400.995	578.528	XM_008343340	Malus x domestica uncharacterized LOC103404432 (LOC103404432)
PCP040265	0.672163	0.0047742	0.0329809	37.4179	38.9248	57.1015	XM_008345170	Malus x domestica uncharacterized LOC103406158 (LOC103406158), partial mRNA.
PCP012347	0.67542	2.57841e-19	1.11305e-17	400.628	435.868	631.227	XM_009342704.2	Pyrus x bretschneideri 14-3-3-like ,protein GF14 kappa (LOC103933056), transcript variant X2, mRNA
PCP016791	0.675598	3.1268e-08	5.93692e-07	159.679	139.575	202.845	XM_009366206	Pyrus x bretschneideri protein WAVE-DAMPENED 2 (LOC103954384)
PCP040045	0.677399	0.00426457	0.0299547	16.4707	40.6515	59.6744	XM_009337574.2	Pyrus x bretschneideri probable carbohydrate ,esterase At4g34215 (LOC103928526), mRNA
PCP035052	0.677737	1.4541e-07	2.54971e-06	170.368	132.177	192.477	XM_018643168.1	Pyrus x bretschneideri clathrin light ,chain 1-like (LOC103928819), mRNA
PCP020270	0.677763	0.00574137	0.0384884	47.724	36.9667	54.4838	XM_009339580.2	Pyrus x bretschneideri transcription ,factor BIM1 (LOC103930262), transcript variant X2, mRNA
PCP029764	0.679095	0.000113755	0.00122422	73.616	69.9555	102.576	XM_008366608	Malus x domestica UBP1-associated protein 2A-like (LOC103428507), transcript variant X2
PCP026173	0.68197	0.000997965	0.0085776	53.6755	50.3904	74.6346	XM_009354448.2	Pyrus x bretschneideri protein transport ,protein Sec61 subunit alpha-like (LOC103944055), mRNA
PCP038948	0.68338	0.00306086	0.0226831	28.8538	41.9535	61.1864	XM_009372921.2	Pyrus x bretschneideri E3 ubiquitin-protein ,ligase RNF14 (LOC103960442), transcript variant X3,
PCP011577	0.683683	2.06114e-06	3.07146e-05	215.389	102.615	150.045	XM_009380033	Pyrus x bretschneideri 6-phosphogluconate dehydrogenase, decarboxylating 3-like (LOC103966813), transcript variant X2
PCP010880	0.684908	0.000991394	0.00852873	79.3626	50.41	73.7131	XM_008340484	Malus x domestica mitochondrial import inner membrane translocase subunit TIM23-2-like (LOC103401765)
PCP044181	0.685896	8.86406e-06	0.000117615	469.564	92.5658	135.629	XM_004290967	Fragaria vesca subsp. vesca uncharacterized LOC101301742 (LOC101301742)
PCP026032	0.68869	0.000112289	0.00121319	61.0018	66.6615	97.9591	XM_009362936.2	Pyrus x bretschneideri uncharacterized ,LOC103951530 (LOC103951530), mRNA
PCP019925	0.68936	0.00231051	0.0177937	59.5988	43.7453	64.5719	XM_009336701.1	Pyrus x bretschneideri beta-amyrin ,synthase-like (LOC103927760), transcript variant X2, mRNA
PCP022048	0.68941	1.06451e-12	3.08197e-11	118.21	240.44	351.642	XM_018652353.1	Pyrus x bretschneideri sucrose synthase ,2 (LOC103967199), mRNA
PCP024307	0.69004	2.05981e-10	4.86596e-09	403.263	253.421	371.093	XM_009378121	Pyrus x bretschneideri mitoferrin-like (LOC103965101)
PCP041763	0.690579	0.00294263	0.0219761	41.8469	41.0395	60.7152	XM_009355579.2	Pyrus x bretschneideri dihydroceramide ,fatty acyl 2-hydroxylase FAH1-like (LOC103945064), transcript
PCP005313	0.691447	6.79633e-07	1.08051e-05	107.557	130.758	191.79	XM_008246533	Prunus mume anoctamin-like protein At1g73020 (LOC103342875)
PCP005405	0.691608	0.0017638	0.0140734	40.1495	46.6414	69.2299	XM_009357869.2	Pyrus x bretschneideri auxin efflux ,carrier component 3-like (LOC103947028), mRNA
PCP016698	0.695752	0.00397929	0.0283753	28.9936	37.6093	55.8854	XM_018643422.1	Pyrus x bretschneideri two-component ,response regulator-like APRR1 (LOC103931191), mRNA
PCP001017	0.695918	0.000614389	0.00560343	59.561	52.5454	78.0483	XM_009364950	Pyrus x bretschneideri probable calcium-binding protein CML49 (LOC103953213), transcript variant X1
PCP011156	0.696952	3.78741e-05	0.000451791	91.6126	74.6496	110.095	NM_001328944	Malus domestica transcription factor MYC2 (LOC103436897)
PCP022535	0.697191	0.00306009	0.0226831	26.7373	39.9268	58.922	XM_009355515	Pyrus x bretschneideri KH domain-containing protein At1g09660/At1g09670-like (LOC103945008)
PCP027909	0.69743	3.8769e-07	6.39058e-06	167.155	112.967	166.944	XM_009345837	Pyrus x bretschneideri uncharacterized LOC103936001 (LOC103936001), transcript variant X2
PCP035024	0.698817	3.88084e-14	1.2664e-12	1176.96	899.033	1324.55	XM_018645916	Pyrus x bretschneideri uncharacterized protein At4g22758-like (LOC103940875)
PCP014356	0.699228	0.00105295	0.00897352	163.699	47.1026	70.2433	XM_009380606.2	Pyrus x bretschneideri universal stress ,protein PHOS32-like (LOC103967348), mRNA
PCP026040	0.700651	3.51559e-13	1.05759e-11	285.66	255.071	376.142	XM_009354717.2	Pyrus x bretschneideri fructose-bisphosphate ,aldolase 1, cytoplasmic (LOC103944293), mRNA
PCP041645	0.700781	6.48534e-08	1.19143e-06	254.869	138.321	204.533	XM_009335626	Pyrus x bretschneideri haloacid dehalogenase-like hydrolase domain-containing protein At3g48420 (LOC103926758)
PCP021522	0.704002	2.82942e-14	9.34389e-13	238.369	315.231	465.916	XM_008348384	Malus x domestica F-box/kelch-repeat protein At2g44130-like (LOC103409567)
PCP000737	0.704109	5.41347e-05	0.000626355	88.6689	79.9801	118.508	XM_009370526	Pyrus x bretschneideri auxin response factor 2-like (LOC103958273), transcript variant X2
PCP035328	0.704833	9.58432e-05	0.00104866	74.3202	65.6289	97.7838	XM_009362854.2	Pyrus x bretschneideri DNA polymerase ,delta subunit 4 (LOC103951478), mRNA
PCP022617	0.706082	0.00041913	0.00397513	34.2622	55.1117	81.932	XM_009337671.2	Pyrus x bretschneideri phosphatidylinositol/phosphatidylcholine ,transfer protein SFH8-like (LOC103928596),
PCP004636	0.706922	0.0019063	0.0150851	52.5819	42.3882	63.4062	XM_008344483	Malus x domestica uncharacterized LOC103405477 (LOC103405477)
PCP035380	0.70695	0.000135406	0.00143952	128.759	64.5658	96.2945	XM_009341001.2	Pyrus x bretschneideri uncharacterized ,LOC103931490 (LOC103931490), mRNA
PCP021504	0.707557	0.000589834	0.00540251	64.3631	51.3559	76.6856	XM_009372133	Pyrus x bretschneideri mitochondrial import receptor subunit TOM9-2 (LOC103959774)
PCP010964	0.708751	1.75028e-08	3.38674e-07	1035.42	575.9	855.725	XM_009344697	Pyrus x bretschneideri 60S acidic ribosomal protein P2-like (LOC103934930), transcript variant X2
PCP012940	0.70918	0.00284818	0.021337	54.0487	39.1389	58.9101	XM_009338866.2	Pyrus x bretschneideri clathrin interactor ,EPSIN 1-like (LOC103929642), mRNA
PCP026903	0.710216	0.00589416	0.0393482	76.4556	35.0308	52.874	XM_009343737.2	Pyrus x bretschneideri sodium/hydrogen ,exchanger 2-like (NHX), transcript variant X1, mRNA
PCP014646	0.71237	0.00350759	0.025426	62.9074	38.4014	57.5975	XR_001790310	Malus x domestica universal stress protein PHOS32-like (LOC103437506), transcript variant X3, misc_RNA.
PCP032744	0.71256	0.00101563	0.00871387	49.4689	48.8241	73.1899	XM_009355146.2	Pyrus x bretschneideri pyruvate dehydrogenase ,(acetyl-transferring) kinase, mitochondrial-like
PCP032850	0.713608	7.64759e-09	1.56305e-07	97.2234	136.327	202.716	XM_009357304.2	Pyrus x bretschneideri transcription ,factor ILR3-like (LOC103946579), mRNA
PCP024282	0.716282	0.000603275	0.00551251	49.7977	49.8213	74.5515	XM_009348836	Pyrus x bretschneideri gibberellin receptor GID1B-like (LOC103938790), transcript variant X1
PCP014885	0.716577	7.31434e-08	1.33862e-06	198.319	138.835	207.839	XM_009373449	Pyrus x bretschneideri succinate dehydrogenase [ubiquinone] iron-sulfur subunit 2, mitochondrial-like (LOC103960948)
PCP027696	0.717701	4.57449e-05	0.000537028	100.275	77.4649	116.103	XM_009353509.2	Pyrus x bretschneideri HMG-Y-related ,protein A-like (LOC103943255), partial mRNA
PCP028895	0.718109	1.08338e-09	2.38926e-08	174.64	151.177	225.883	***** No hits found *****,
PCP003986	0.718317	1.80321e-05	0.000228253	53.4369	77.3922	115.748	XM_009371043.2	Pyrus x bretschneideri pectinesterase ,1 (LOC103958735), mRNA
PCP007719	0.719597	0.00461916	0.0321866	175.182	35.4513	53.7149	NM_001328974	Malus domestica UDP-glycosyltransferase 71A15 (LOC103441425)
PCP004273	0.71962	0.00466118	0.0324197	49.1183	34.3831	52.0891	XM_009375830.2	Pyrus x bretschneideri digalactosyldiacylglycerol ,synthase 1, chloroplastic-like (LOC103963051),
PCP010955	0.719647	2.07426e-09	4.46208e-08	1963.56	640.163	958.408	XM_009344090	Pyrus x bretschneideri pathogenesis-related protein 1-like (LOC103934339)
PCP007306	0.71966	1.29743e-09	2.83535e-08	189.85	157.392	235.651	XM_018651021.1	Pyrus x bretschneideri monosaccharide-sensing ,protein 2 (LOC103961755), transcript variant X1,
PCP008341	0.720772	0.000266601	0.00264736	73.5249	54.3949	82.3114	XM_018644469	Pyrus x bretschneideri sphingosine-1-phosphate lyase (LOC103935108)
PCP030480	0.72161	0.00159731	0.012889	55.7412	41.7174	62.9061	XM_018648327.1	Pyrus x bretschneideri pyruvate dehydrogenase ,E1 component subunit alpha, mitochondrial (LOC103950967),
PCP034227	0.721758	1.62513e-07	2.83412e-06	120.329	109.398	164.131	XM_009380734.2	Pyrus x bretschneideri uncharacterized ,LOC103967485 (LOC103967485), mRNA
PCP000457	0.724488	6.72616e-05	0.000761758	85.1526	67.1034	101.053	NM_001301125	Malus domestica calmodulin binding transcription activator 1 (CAMTA1)
PCP026823	0.724767	8.59214e-08	1.5562e-06	198.167	113.155	170.404	XM_009347732.1	Pyrus x bretschneideri ras-related ,protein Rab7 (LOC103937778), mRNA
PCP029558	0.725397	0.00123763	0.010333	80.2318	42.5514	64.5709	XM_009362964.2	Pyrus x bretschneideri uncharacterized ,LOC103951547 (LOC103951547), mRNA
PCP015702	0.72552	4.71718e-06	6.58593e-05	110.394	83.3529	125.173	XM_009339113.2	Pyrus x bretschneideri UDP-D-apiose/UDP-D-xylose ,synthase 2-like (LOC103929854), transcript variant
PCP008809	0.726995	3.33532e-25	1.91686e-23	698.519	724.879	1087.85	XM_018648074.1	Pyrus x bretschneideri glyceraldehyde-3-phosphate ,dehydrogenase, cytosolic (LOC103949900), transcript
PCP001593	0.728137	0.000848314	0.0074476	162.134	49.0643	74.4604	XM_009337756	Pyrus x bretschneideri protein SULFUR DEFICIENCY-INDUCED 1-like (LOC103928676)
PCP015179	0.72844	0.00757502	0.0484524	43.0995	29.8722	45.4227	XM_009347098.2	Pyrus x bretschneideri aminodeoxychorismate ,synthase, chloroplastic-like (LOC103937180), mRNA
PCP007159	0.733208	0.00438787	0.030731	44.0139	33.3382	51.1108	XM_009344374.2	Pyrus x bretschneideri protein YIF1B-like ,(LOC103934616), transcript variant X3, mRNA
PCP018459	0.734168	0.000509126	0.00472623	57.6187	51.7298	78.575	XM_009374376.2	Pyrus x bretschneideri pyrophosphate--fructose ,6-phosphate 1-phosphotransferase subunit alpha (LOC103961777),
PCP016829	0.734942	0.000135681	0.00144165	70.1474	57.1676	86.7374	XM_008368939	Malus x domestica LIMR family protein At5g01460 (LOC103430799)
PCP013601	0.7354	1.41342e-16	5.34628e-15	562.381	305.589	461.755	XM_008395673	Malus x domestica 60S ribosomal protein L37-1 (LOC103456043)
PCP016627	0.73626	0.00183008	0.0145597	82.2956	39.3452	60.4165	XM_009346530	Pyrus x bretschneideri lysine histidine transporter-like 8 (LOC103936684)
PCP012079	0.737396	0.00238953	0.0183435	87.0997	37.0389	56.4773	XM_009373891.2	Pyrus x bretschneideri protein WVD2-like ,1 (LOC103961345), mRNA
PCP010111	0.737639	0.00416807	0.0294488	31.3234	33.5892	51.6643	XM_009357468	Pyrus x bretschneideri EIN3-binding F-box protein 1-like (LOC103946701)
PCP031409	0.739379	5.36626e-16	1.9457e-14	377.687	262.926	398.41	XM_009339019.2	Pyrus x bretschneideri auxin-responsive ,protein IAA14-like (LOC103929782), mRNA
PCP030454	0.739727	0.000726772	0.00649909	75.9169	44.9105	68.3052	XM_009362447	Pyrus x bretschneideri acetolactate synthase 1, chloroplastic-like (LOC103951139)
PCP008210	0.739981	2.24601e-10	5.28636e-09	362.205	232.566	353.126	XM_009377131.2	Pyrus x bretschneideri ethylene-responsive ,transcription factor ERF023-like (LOC103964224), mRNA
PCP030352	0.740204	1.41831e-05	0.00018339	66.5565	104.868	160.137	XM_009357444.2	Pyrus x bretschneideri transcription ,factor HY5-like (LOC103946681), transcript variant X2, mRNA
PCP042280	0.742041	2.58391e-14	8.54776e-13	291.863	262.196	397.715	NM_001300877	Malus domestica auxin-responsive protein IAA3-like (IAA4)
PCP044142	0.744191	0.00185773	0.0147432	15.4805	39.2112	60.2147	XM_009374005.2	Pyrus x bretschneideri chlorophyll ,a-b binding protein, chloroplastic (LOC103961459), mRNA
PCP028137	0.744881	1.65824e-07	2.88663e-06	469.644	111.654	170.486	XM_009370322	Pyrus x bretschneideri uncharacterized LOC103958096 (LOC103958096)
PCP024952	0.748461	0.00626899	0.0413913	99.0107	29.7755	45.856	XM_009378600.2	Pyrus x bretschneideri NAC domain-containing ,protein 2 (LOC103965530), mRNA
PCP035118	0.751057	3.55429e-09	7.50337e-08	244.636	129.014	197.395	XM_018647849.1	Pyrus x bretschneideri glucose-6-phosphate/phosphate ,translocator 1, chloroplastic-like (LOC103948783),
PCP021325	0.752546	0.00478202	0.0330231	57.5461	31.5292	48.3786	XM_009345614.2	Pyrus x bretschneideri BTB/POZ and ,MATH domain-containing protein 3-like (LOC103935799), transcript
PCP015564	0.753196	0.00167598	0.01346	17.6148	37.7351	58.3726	XM_009355707.2	Pyrus x bretschneideri 6-phosphofructo-2-kinase/fructose-2,6-bisphosphatase-like ,(LOC103945169),
PCP015681	0.753753	0.00515986	0.0350911	25.686	29.9701	46.7302	XM_009348283.2	Pyrus x bretschneideri protein transport ,protein sec24-like (LOC103938281), mRNA
PCP007776	0.754205	0.00588065	0.0392716	33.0017	29.2738	45.4601	XM_009378369.2	Pyrus x bretschneideri acyl-CoA-binding ,domain-containing protein 4-like (LOC103965327), mRNA
PCP016614	0.754436	0.000277391	0.00273316	55.1199	48.9489	75.514	XM_009365843.2	Pyrus x bretschneideri serine/threonine-protein ,phosphatase PP2A catalytic subunit (LOC103954033),
PCP028009	0.754968	1.90973e-11	4.94859e-10	799.249	529.246	811.111	NM_001294363	Malus domestica major allergen Mal d 1 (LOC103425638)
PCP043389	0.755047	0.000559456	0.00514385	52.2662	47.0479	72.7741	XM_018647545.1	Pyrus x bretschneideri proton pump-interactor ,1 (LOC103947610), transcript variant X2, mRNA
PCP025396	0.757717	6.61461e-05	0.00075123	111.496	69.5812	107.742	XM_009366443	Pyrus x bretschneideri uncharacterized LOC103954606 (LOC103954606)
PCP006847	0.758765	0.000976009	0.00841141	114.702	40.6374	63.8587	XM_008359933	Malus x domestica 2-hydroxyacyl-CoA lyase-like (LOC103421889)
PCP005517	0.759767	3.41848e-06	4.91531e-05	86.1008	76.435	118.119	XM_009372948.2	Pyrus x bretschneideri protein IWS1 ,homolog (LOC103960465), mRNA
PCP030388	0.760204	1.6595e-10	3.95914e-09	209.401	144.919	222.828	XM_009336517.2	Pyrus x bretschneideri V-type proton ,ATPase subunit c''2 (LOC103927577), mRNA
PCP027548	0.760277	4.30954e-05	0.000508404	76.8806	60.5089	93.4047	XM_009381249.2	Pyrus x bretschneideri MACPF domain-containing ,protein At4g24290-like (LOC103967921), mRNA
PCP029580	0.760688	0.000559733	0.00514393	60.076	43.9599	68.2442	XR_001953260	Pyrus x bretschneideri xylulose kinase-like (LOC103947966), transcript variant X4, misc_RNA.
PCP021041	0.76072	0.00697135	0.0452679	41.2918	28.0114	43.2601	XM_009351243	Pyrus x bretschneideri uncharacterized LOC103941062 (LOC103941062)
PCP038076	0.760978	0.000903006	0.00786677	46.6987	42.325	65.4065	XM_009349913.2	Pyrus x bretschneideri uncharacterized ,LOC103939802 (LOC103939802), mRNA
PCP000318	0.762983	0.00203753	0.0160052	57.5152	35.3869	55.7639	XM_018647328.1	Pyrus x bretschneideri probable protein ,phosphatase 2C 60 (LOC103946616), transcript variant X2,
PCP005943	0.76376	7.7981e-06	0.000104334	80.1192	72.2835	112.071	XM_009349630.2	Pyrus x bretschneideri probable ADP-ribosylation ,factor GTPase-activating protein AGD8 (LOC103939529),
PCP003976	0.765091	0.00125218	0.0104455	29.4306	37.9865	59.1968	XM_009362320.2	Pyrus x bretschneideri pectinesterase ,31 (LOC103951034), mRNA
PCP025320	0.765557	0.00648555	0.0426019	28.609	27.8911	44.1579	XM_008350125	Malus x domestica oxygen-dependent coproporphyrinogen-III oxidase, chloroplastic-like (LOC103411494)
PCP022113	0.766154	0.000268622	0.00266408	112.232	49.6263	77.264	XM_018652344	Pyrus x bretschneideri tripeptidyl-peptidase 2-like (LOC103967141)
PCP008762	0.766273	1.09783e-08	2.19485e-07	252.852	127.926	197.866	XM_009361351	Pyrus x bretschneideri RING-H2 finger protein ATL80-like (LOC103950183), transcript variant X2
PCP029383	0.76962	1.80958e-09	3.90582e-08	217.382	134.108	207.587	XM_009336952	Pyrus x bretschneideri auxin-responsive protein IAA11-like (LOC103927963)
PCP006181	0.770776	5.80506e-06	7.97182e-05	127.604	74.0193	115.592	XM_018647501.1	Pyrus x bretschneideri uncharacterized ,LOC103947448 (LOC103947448), transcript variant X2, mRNA
PCP011843	0.77203	2.81127e-05	0.000344528	113.608	69.184	107.893	XM_018650019	Pyrus x bretschneideri auxin-induced protein 15A-like (LOC103957876)
PCP005665	0.772051	0.00698222	0.0453032	45.6987	27.0988	42.6389	XM_009370664	Pyrus x bretschneideri transcription factor MYB1R1 (LOC103958408)
PCP009706	0.772965	0.0021789	0.0169488	40.1485	34.5228	54.115	XM_009358401.2	Pyrus x bretschneideri ubiquitin receptor ,RAD23c-like (LOC103947490), mRNA
PCP013256	0.774229	3.48886e-06	5.01276e-05	143.953	75.3759	118.121	XM_009348761.2	Pyrus x bretschneideri isovaleryl-CoA ,dehydrogenase, mitochondrial (LOC103938725), mRNA
PCP015023	0.775594	0.00481642	0.0331892	39.8668	28.7162	45.3579	XM_009340339	Pyrus x bretschneideri serine hydroxymethyltransferase 7-like (LOC103930939), transcript variant X2
PCP002107	0.775651	1.33949e-10	3.21963e-09	86.2543	181.063	281.737	XM_009364205	Pyrus x bretschneideri chlorophyll a-b binding protein CP24 10A, chloroplastic-like (LOC103952579), transcript variant X2
PCP019367	0.776168	1.23417e-16	4.67747e-15	66.741	338.876	526.527	XM_018650602.1	Pyrus x bretschneideri protein MARD1-like ,(LOC103960115), transcript variant X1, mRNA
PCP015176	0.778344	0.0025612	0.019452	57.3023	33.42	52.6271	XM_009347101	Pyrus x bretschneideri patatin-like protein 6 (LOC103937183)
PCP032442	0.778918	0.00745468	0.0478632	21.9419	26.0733	41.1883	XM_009358077.2	Pyrus x bretschneideri glutamate 5-kinase ,(LOC103947215), mRNA
PCP042766	0.779146	0.00386555	0.0276836	47.5668	29.5869	47.0606	XM_009353831.1	Pyrus x bretschneideri succinate dehydrogenase ,assembly factor 4, mitochondrial-like (LOC103943523),
PCP019537	0.780178	2.29755e-08	4.40585e-07	105.886	108.69	169.229	XM_008378904	Malus x domestica 24-methylenesterol C-methyltransferase 2-like (LOC103440234)
PCP019830	0.780416	0.00278115	0.0208754	50.7925	31.7785	50.4608	XM_009335627	Pyrus x bretschneideri probable UDP-N-acetylglucosamine--peptide N-acetylglucosaminyltransferase SPINDLY (LOC103926759)
PCP012003	0.782658	1.90281e-16	7.12738e-15	287.461	236.958	370.002	XM_009359881	Pyrus x bretschneideri cell number regulator 8 (LOC103948813)
PCP005460	0.782722	2.2131e-11	5.65104e-10	194.938	155.27	242.13	XM_009346125.2	Pyrus x bretschneideri accelerated ,cell death 11-like (LOC103936287), mRNA
PCP042562	0.783139	0.00581317	0.0388749	22.9003	26.9958	42.9407	XM_009370833.2	Pyrus x bretschneideri uncharacterized ,LOC103958560 (LOC103958560), mRNA
PCP041517	0.783625	5.163e-05	0.000599175	97.4809	56.2636	88.323	XM_009343510.2	Pyrus x bretschneideri protein NLP9-like ,(LOC103933819), mRNA
PCP027808	0.786598	0.0049707	0.0340209	37.4041	27.867	44.7471	XM_009374262.2	Pyrus x bretschneideri uncharacterized ,protein At5g41620-like (LOC103961685), mRNA
PCP009129	0.787073	0.00468304	0.0324793	39.8551	28.1846	44.4049	XR_669641.2	Pyrus x bretschneideri calcium-dependent ,protein kinase 32-like (LOC103963078), transcript variant
PCP017007	0.78731	0.000591964	0.00541429	100.776	41.5845	66.1806	XR_667662.2	Pyrus x bretschneideri 3-oxoacyl-[acyl-carrier-protein] ,synthase II, chloroplastic-like (LOC103950242),
PCP016317	0.787594	3.97116e-16	1.45079e-14	147.138	223.923	351.033	XM_009374437.2	Pyrus x bretschneideri polyadenylate-binding ,protein RBP45C-like (LOC103961819), mRNA
PCP031185	0.789001	2.62902e-16	9.75269e-15	195.161	224.951	352.21	XM_008353586	Malus x domestica transcription factor MYB1R1-like (LOC103415249)
PCP021321	0.789371	0.000554409	0.0051072	86.5223	40.1955	63.9525	XM_009345583	Pyrus x bretschneideri tropinone reductase homolog At5g06060-like (LOC103935774)
PCP025407	0.789993	0.00419483	0.0295727	52.5832	29.0472	46.3311	XM_009359796.2	Pyrus x bretschneideri probable carboxylesterase ,12 (LOC103948740), mRNA
PCP014945	0.790594	3.83636e-10	8.85628e-09	105.865	128.154	201.529	XM_009355429.2	Pyrus x bretschneideri ubiquitin-conjugating ,enzyme E2 7 (LOC103944946), mRNA
PCP033404	0.792386	0.00691603	0.044939	45.3115	26.7532	43.2648	XM_009350012.2	Pyrus x bretschneideri magnesium transporter ,MRS2-2-like (LOC103939914), mRNA
PCP019596	0.79249	9.48746e-05	0.00104259	66.7512	50.68	80.0478	XM_009365713.2	Pyrus x bretschneideri uncharacterized ,LOC103953912 (LOC103953912), mRNA
PCP043717	0.793704	8.11637e-12	2.17336e-10	261.479	173.222	272.863	XM_009349837.2	Pyrus x bretschneideri phosphoglycerate ,mutase-like protein 1 (LOC103939727), transcript variant
PCP031108	0.793937	3.05909e-05	0.000371906	64.4161	57.0238	90.6568	XM_009360082.2	Pyrus x bretschneideri inner membrane ,protein PPF-1, chloroplastic-like (LOC103948982), transcript
PCP006056	0.79398	0.000342407	0.0033061	35.3315	43.6942	69.9352	XM_009364522.1	Pyrus x bretschneideri 33 kDa ribonucleoprotein, ,chloroplastic-like (LOC103952835), mRNA
PCP021207	0.795901	0.000294342	0.00288395	69.1941	43.2884	68.9596	XM_008389077	Malus x domestica mitochondrial import inner membrane translocase subunit TIM17-2-like (LOC103449748)
PCP012558	0.796238	4.20493e-07	6.89001e-06	78.0099	83.0558	131.727	XM_009360867	Pyrus x bretschneideri probable steroid-binding protein 3 (LOC103949745)
PCP011581	0.797516	0.000370149	0.00354904	27.7566	42.3387	67.1426	XM_009380037	Pyrus x bretschneideri zinc finger protein CONSTANS-LIKE 2-like (LOC103966816)
PCP027925	0.797765	0.00180486	0.0143828	32.8692	32.7625	52.2837	XM_018647399.1	Pyrus x bretschneideri putative 3,4-dihydroxy-2-butanone ,kinase (LOC103946895), transcript variant
PCP001863	0.798807	0.000263712	0.00262254	58.2584	43.4336	69.9521	XM_018649986	Pyrus x bretschneideri serine decarboxylase-like (LOC103957762)
PCP034165	0.801123	7.8176e-05	0.00087558	45.6752	50.9374	81.6557	XM_009362071.2	Pyrus x bretschneideri sphinganine ,C4-monooxygenase 1-like (LOC103950829), mRNA
PCP022679	0.801434	0.00386224	0.0276739	38.1176	28.5923	45.9998	XM_009379748.2	Pyrus x bretschneideri cysteine-rich ,and transmembrane domain-containing protein A (LOC103966575),
PCP044511	0.801941	0.000957461	0.0082775	46.1486	37.0429	59.2779	NM_001328944	Malus domestica transcription factor MYC2 (LOC103436897)
PCP036214	0.802621	5.95123e-05	0.000682018	64.4319	52.0071	83.1807	XM_009346332.2	Pyrus x bretschneideri syntaxin-31 ,(LOC103936491), mRNA
PCP042568	0.803295	1.97394e-07	3.39628e-06	149.368	85.736	135.887	XM_008395282	Malus x domestica succinyl-CoA ligase [ADP-forming] subunit alpha-2, mitochondrial-like (LOC103455699)
PCP021906	0.804459	0.000122682	0.00130931	47.7622	48.3367	77.3252	XR_664310.2	Pyrus x bretschneideri probable inactive ,poly [ADP-ribose] polymerase SRO3 (LOC103928194), transcript
PCP012443	0.805329	0.00347725	0.0252442	42.4867	28.6234	46.2641	XM_009340428	Pyrus x bretschneideri ATP synthase gamma chain, chloroplastic-like (LOC103931021)
PCP016421	0.807957	7.4339e-11	1.82557e-09	118.306	130.705	208.052	XM_009341514	Pyrus x bretschneideri transmembrane protein 205 (LOC103931983)
PCP037163	0.808782	0.0041719	0.0294544	20.9192	27.4321	44.4378	XM_009379683.2	Pyrus x bretschneideri OTU domain-containing ,protein DDB_G0284757-like (LOC103966514), transcript
PCP039292	0.809304	0.00196989	0.0155245	39.6506	31.3116	50.6909	XR_001953444	Pyrus x bretschneideri protein-lysine N-methyltransferase Mettl10-like (LOC103950518), transcript variant X4, misc_RNA.
PCP021665	0.811014	0.00429204	0.0301037	40.4028	26.6235	43.1685	XM_018647340.1	Pyrus x bretschneideri beta-galactosidase ,10 (GAL3), transcript variant X1, mRNA
PCP015570	0.814138	4.91277e-08	9.14755e-07	116.878	90.5051	144.803	XM_009338323.1	Pyrus x bretschneideri GDT1-like protein ,4 (LOC103929175), transcript variant X4, mRNA
PCP003574	0.814159	0.00576708	0.0386193	27.6412	25.3401	41.3421	XM_009353633	Pyrus x bretschneideri nascent polypeptide-associated complex subunit alpha-like protein 2 (LOC103943349)
PCP021918	0.816957	7.96306e-06	0.000106393	110.323	65.8688	105.605	XM_009375957.2	Pyrus x bretschneideri probable NAD(P)H ,dehydrogenase (quinone) FQR1-like 2 (LOC103963180), transcript
PCP019950	0.81713	2.81377e-05	0.000344615	52.6893	54.7764	88.3282	XM_009367512	Pyrus x bretschneideri endo-1,3
PCP025897	0.817999	0.000835759	0.00735415	50.2283	35.0782	57.4645	XM_008390313	Malus x domestica uncharacterized LOC103450907 (LOC103450907), transcript variant X1
PCP007721	0.818074	0.00235303	0.018085	21.493	29.4642	48.4756	XM_018648457.1	Pyrus x bretschneideri proline synthase ,co-transcribed bacterial homolog protein-like (LOC103951394),
PCP014556	0.819347	0.00392896	0.0280892	58.3751	28.402	46.0622	XM_009379940.2	Pyrus x bretschneideri cytochrome P450 ,84A1-like (LOC103966736), mRNA
PCP015031	0.820193	3.71057e-07	6.13215e-06	136.44	78.731	126.555	XM_009365564.2	Pyrus x bretschneideri probable CCR4-associated ,factor 1 homolog 7 (LOC103953769), mRNA
PCP022526	0.82163	6.01731e-07	9.61421e-06	109.46	80.6841	130.055	XM_009343085	Pyrus x bretschneideri ETHYLENE INSENSITIVE 3-like 1 protein (LOC103933394)
PCP009283	0.823943	1.08024e-07	1.93109e-06	96.6279	88.2803	142.02	XM_009351970.2	Pyrus x bretschneideri early nodulin-93-like ,(LOC103941781), mRNA
PCP036499	0.826038	0.00333981	0.024412	32.8005	26.8444	43.9617	XM_009374832.2	Pyrus x bretschneideri uncharacterized ,LOC103962156 (LOC103962156), transcript variant X2, mRNA
PCP017835	0.826056	1.89061e-17	7.50512e-16	478.783	241.252	388.551	XM_009353982	Pyrus x bretschneideri xyloglucan 6-xylosyltransferase 2-like (LOC103943652)
PCP016303	0.826796	0.000143963	0.00151875	43.036	44.7173	72.7966	XM_009380274	Pyrus x bretschneideri uncharacterized LOC103967027 (LOC103967027)
PCP009349	0.827753	5.84974e-05	0.000671988	57.5912	48.6342	79.7215	XM_009356382	Pyrus x bretschneideri CBL-interacting serine/threonine-protein kinase 11-like (LOC103945799)
PCP043678	0.829994	0.00314052	0.0231576	31.8681	27.1813	44.6329	XM_018648977.1	Pyrus x bretschneideri WAT1-related ,protein At5g40240-like (LOC103953544), mRNA
PCP008563	0.830789	0.0039831	0.0283814	16.7906	25.5083	42.29	***** No hits found *****,
PCP028959	0.831586	5.41019e-10	1.22833e-08	137.765	110.294	178.827	XM_008343976	Malus x domestica OBERON-like protein (LOC103405005), transcript variant X2
PCP036513	0.832338	1.57838e-08	3.08201e-07	135.317	91.4904	148.516	XM_009358796.1	Pyrus x bretschneideri uncharacterized ,LOC103947831 (LOC103947831), mRNA
PCP006153	0.832705	1.0679e-08	2.14617e-07	131.433	96.9284	157.294	XM_009367807.2	Pyrus x bretschneideri 2-alkenal reductase ,(NADP(+)-dependent)-like (LOC103955895), mRNA
PCP029041	0.833131	0.00444097	0.0310715	47.1076	24.981	41.0472	XM_009358549.2	Pyrus x bretschneideri 3-deoxy-manno-octulosonate ,cytidylyltransferase, mitochondrial (LOC103947625),
PCP038412	0.833146	5.74497e-08	1.06456e-06	72.5224	85.1842	137.615	XM_009336316.2	Pyrus x bretschneideri probable ADP-ribosylation ,factor GTPase-activating protein AGD5 (LOC103927397),
PCP021818	0.835673	0.00482308	0.0332177	14.9074	24.0092	40.0738	XM_009346943.2	Pyrus x bretschneideri histone H3-like ,centromeric protein cnp1 (LOC103937036), transcript variant
PCP005403	0.835849	2.15344e-07	3.68207e-06	56.9406	77.0407	125.266	XM_009341393.2	Pyrus x bretschneideri serine carboxypeptidase-like ,50 (LOC103931862), transcript variant X1, mRNA
PCP021064	0.836495	2.11192e-06	3.14468e-05	57.4633	64.9059	105.696	XM_009337889	Pyrus x bretschneideri ras-related protein RABA1f-like (LOC103928803)
PCP018796	0.83688	0.00206948	0.0162098	32.9001	30.7941	50.3462	XM_009369939.2	Pyrus x bretschneideri transcription ,factor bHLH113-like (LOC103957736), transcript variant X2,
PCP012719	0.837217	6.92292e-05	0.0007822	102.607	50.5477	82.9826	XM_009336727.2	Pyrus x bretschneideri D-3-phosphoglycerate ,dehydrogenase 1, chloroplastic-like (LOC103927780),
PCP009370	0.840115	0.00191446	0.0151372	49.9538	29.1855	48.0968	XM_009373971	Pyrus x bretschneideri uncharacterized LOC103961431 (LOC103961431)
PCP023599	0.84019	1.66524e-05	0.000212605	82.2219	54.3571	88.891	XM_009362018	Pyrus x bretschneideri staphylococcal nuclease domain-containing protein 1-like (LOC103950780)
PCP001513	0.842229	5.15204e-10	1.17387e-08	112.746	107.742	175.594	XM_009344464	Pyrus x bretschneideri zinc finger A20 and AN1 domain-containing stress-associated protein 3-like (LOC103934712)
PCP007708	0.842662	0.00137315	0.0113125	28.6653	31.1365	51.2658	***** No hits found *****,
PCP013522	0.844046	8.85335e-06	0.000117554	54.1346	57.5547	94.8778	XM_008385922	Malus x domestica F-box protein CPR30 (LOC103446783), transcript variant X6
PCP016185	0.845004	2.75892e-06	4.03936e-05	81.7996	68.6585	112.756	XM_009364554	Pyrus x bretschneideri uncharacterized LOC103952861 (LOC103952861)
PCP005137	0.846772	1.06187e-05	0.000139266	103.017	56.2864	92.592	XM_009360342	Pyrus x bretschneideri dynamin-related protein 5A (LOC103949239)
PCP021047	0.847494	1.21178e-08	2.40519e-07	191.661	92.1089	151.058	XM_009353243.2	Pyrus x bretschneideri phosphoglucomutase, ,cytoplasmic (LOC103943049), mRNA
PCP005507	0.847501	0.00145771	0.0118871	46.4877	30.5359	50.7592	XM_009380643.2	Pyrus x bretschneideri peptide chain ,release factor APG3, chloroplastic (LOC103967393), transcript
PCP014070	0.84919	0.000206273	0.00209792	46.5747	39.6996	65.6794	XM_008366259	Malus x domestica cyclin-dependent kinase F-4-like (LOC103428161)
PCP003059	0.849902	0.000494115	0.00459575	61.3869	35.4499	58.9987	XM_008377890	Malus x domestica abscisic acid receptor PYL9-like (LOC103439337)
PCP013350	0.850031	0.00453464	0.0316439	23.2009	23.6767	40.0101	XM_009376233	Pyrus x bretschneideri pentatricopeptide repeat-containing protein At4g25270, chloroplastic-like (LOC103963417)
PCP042749	0.85173	5.82702e-06	7.99057e-05	55.3099	64.0452	105.541	XM_008341460	Malus x domestica protein NRT1/ PTR FAMILY 3.1 (LOC103402709)
PCP037763	0.852015	3.00851e-10	7.02948e-09	205.822	111.031	182.534	XM_018651968.1	Pyrus x bretschneideri glycine-rich ,cell wall structural protein 1.8-like (LOC103965581), mRNA
PCP016773	0.852801	0.000523763	0.00484809	57.1985	35.8057	59.0945	XM_008354674	Malus x domestica uncharacterized LOC103416428 (LOC103416428)
PCP020064	0.852926	0.00526073	0.035714	40.1935	23.1164	38.7119	XM_009339826	Pyrus x bretschneideri protein LONGIFOLIA 2 (LOC103930478)
PCP009568	0.853542	4.27516e-08	8.01458e-07	147.672	91.6005	150.942	XM_009359255	Pyrus x bretschneideri uncharacterized LOC103948243 (LOC103948243), transcript variant X3
PCP021329	0.85413	4.56666e-08	8.51956e-07	83.0714	82.4932	135.441	XM_009345652	Pyrus x bretschneideri mannose-1-phosphate guanylyltransferase 1-like (LOC103935842)
PCP030439	0.854359	0.00219018	0.017003	28.4971	27.7433	46.2044	XM_018642856.1	Pyrus x bretschneideri inactive LRR ,receptor-like serine/threonine-protein kinase BIR2 (LOC103928471),
PCP031360	0.855126	0.00362038	0.0261061	31.6283	25.9982	43.8611	XM_009375329	Pyrus x bretschneideri protein transport protein SEC23-like (LOC103962593)
PCP010274	0.856191	0.00565284	0.0380273	45.3753	22.7975	37.6966	XM_009351257	Pyrus x bretschneideri uncharacterized LOC103941076 (LOC103941076)
PCP044467	0.856718	8.11775e-06	0.000108385	74.1573	55.1937	91.9117	XM_008348493	Malus x domestica haloacid dehalogenase-like hydrolase domain-containing protein At3g48420 (LOC103409685)
PCP019590	0.857038	0.00127075	0.0105592	29.6629	30.598	51.208	XM_009365721.2	Pyrus x bretschneideri topless-related ,protein 4-like (LOC103953918), transcript variant X2, mRNA
PCP021360	0.859453	0.00632488	0.0417173	25.9777	21.6784	36.6095	XM_009343304.2	Pyrus x bretschneideri exocyst complex ,component EXO70A1 (LOC103933614), mRNA
PCP003398	0.861877	2.21103e-06	3.28211e-05	111.776	60.9956	101.665	XM_009351180	Pyrus x bretschneideri oxysterol-binding protein-related protein 3A (LOC103940998)
PCP025916	0.861965	3.04632e-07	5.10007e-06	58.1937	93.9047	156.031	XM_009374991.2	Pyrus x bretschneideri dnaJ homolog ,subfamily B member 6-like (LOC103962298), mRNA
PCP028080	0.862082	1.53142e-10	3.66721e-09	121.008	109.032	180.647	XM_009349448.2	Pyrus x bretschneideri uncharacterized ,LOC103939363 (LOC103939363), mRNA
PCP031426	0.862404	9.56514e-05	0.00104866	62.5811	43.4158	72.4475	XM_008382512	Malus x domestica pectinesterase 3 (LOC103443625)
PCP013958	0.86354	4.86632e-05	0.00056817	112.83	45.0442	75.7031	XM_018649522	Pyrus x bretschneideri methanol O-anthraniloyltransferase-like (LOC103955602), transcript variant X2
PCP013486	0.863564	1.13724e-09	2.50231e-08	155.511	100.246	165.635	XM_009365334.2	Pyrus x bretschneideri transmembrane ,9 superfamily member 8 (LOC103953573), mRNA
PCP010141	0.863674	0.000376677	0.00360087	41.8417	35.2063	58.6442	XM_009377347	Pyrus x bretschneideri arabinosyltransferase RRA2-like (LOC103964416)
PCP018948	0.864847	6.97129e-06	9.40562e-05	53.2438	54.7894	91.5342	XM_009373704.2	Pyrus x bretschneideri alanine--glyoxylate ,aminotransferase 2 homolog 2, mitochondrial-like (LOC103961176),
PCP027103	0.865864	9.03723e-15	3.07953e-13	106.96	170.31	282.073	XM_009374437	Pyrus x bretschneideri polyadenylate-binding protein RBP45C-like (LOC103961819)
PCP026168	0.867634	1.02445e-11	2.72804e-10	106.711	125.231	207.774	XM_009354443.2	Pyrus x bretschneideri BES1/BZR1 homolog ,protein 4-like (LOC103944049), mRNA
PCP025741	0.87038	0.00254772	0.0193649	20.6255	25.1624	42.976	XM_009335954.2	Pyrus x bretschneideri uncharacterized ,LOC103927052 (LOC103927052), mRNA
PCP036851	0.873803	0.000441238	0.00415411	48.3506	33.5775	55.9361	XM_009362931.2	Pyrus x bretschneideri probable gluconokinase ,(LOC103951525), transcript variant X1, mRNA
PCP041281	0.874448	0.000178838	0.00184127	71.927	39.4363	66.0883	XM_018647501.1	Pyrus x bretschneideri uncharacterized ,LOC103947448 (LOC103947448), transcript variant X2, mRNA
PCP023242	0.874795	5.36143e-13	1.58319e-11	115.085	146.031	243.83	XM_008367335	Malus x domestica uncharacterized LOC103429194 (LOC103429194), transcript variant X2
PCP020332	0.877183	0.00133425	0.011044	19.3798	29.0947	48.9322	XM_009361607.2	Pyrus x bretschneideri trihelix transcription ,factor ASR3-like (LOC103950405), mRNA
PCP041983	0.878633	0.000863548	0.0075641	57.0083	29.6929	50.899	XM_009378436	Pyrus x bretschneideri protein FLX-like 1 (LOC103965380), transcript variant X5
PCP004032	0.880573	0.00306601	0.0227038	50.703	24.4701	41.7739	XM_009377980.1	Pyrus x bretschneideri uncharacterized ,LOC103964966 (LOC103964966), mRNA
PCP024911	0.882044	5.66995e-18	2.3177e-16	287.174	199.624	333.746	XM_009349769	Pyrus x bretschneideri histone H3.3 (LOC103939661)
PCP008724	0.88336	9.86518e-17	3.76107e-15	333.2	471.474	790.281	XM_018648642	Pyrus x bretschneideri cysteine proteinase inhibitor A-like (LOC103952113), transcript variant X2
PCP025752	0.883466	3.8956e-41	3.96835e-39	5656.57	2028.21	3391.78	XM_009336070	Pyrus x bretschneideri dehydrin COR47 (LOC103927172)
PCP003669	0.883907	6.71003e-14	2.15314e-12	80.1908	143.562	240.951	XM_018648263	Pyrus x bretschneideri uncharacterized LOC103950649 (LOC103950649)
PCP029872	0.884548	0.00705967	0.0457027	37.991	19.6428	33.942	XM_009378739	Pyrus x bretschneideri uncharacterized LOC103965671 (LOC103965671)
PCP005947	0.884821	4.76618e-09	9.98512e-08	111.325	89.3836	150.277	XM_009342624.2	Pyrus x bretschneideri protein GPR107-like ,(LOC103932971), mRNA
PCP040175	0.887109	0.00253873	0.0193194	22.6326	24.8539	42.8473	XM_018645407.1	Pyrus x bretschneideri auxin-induced ,protein 15A-like (LOC103938992), mRNA
PCP030097	0.888467	9.53005e-18	3.85467e-16	272.086	218.309	367.81	XM_009360074	Pyrus x bretschneideri probable histone H2B.1 (LOC103948976)
PCP015848	0.888845	0.00408553	0.0290146	46.5647	21.9596	37.9865	XM_009380516.2	Pyrus x bretschneideri glucose-6-phosphate/phosphate ,translocator 1, chloroplastic-like (LOC103967237),
PCP044930	0.888853	0.00416568	0.0294454	51.8107	21.8896	37.9092	XM_009380660.2	Pyrus x bretschneideri aspartate aminotransferase, ,mitochondrial-like (LOC103967404), mRNA
PCP006710	0.89138	0.00102488	0.00877367	45.0308	28.3108	48.9038	XM_009371041.2	Pyrus x bretschneideri microtubule-associated ,protein RP/EB family member 1A (LOC103958733), mRNA
PCP033703	0.891792	1.41924e-13	4.41432e-12	500.025	223.043	376.133	XM_009359512	Pyrus x bretschneideri non-specific lipid-transfer protein 2-like (LOC103948480)
PCP024152	0.891976	2.66807e-05	0.000328232	64.1316	46.0457	78.1875	XM_009369004.2	Pyrus x bretschneideri F-box protein ,At5g67140-like (LOC103956938), mRNA
PCP016496	0.892957	3.0366e-07	5.08822e-06	102.622	67.9002	115.58	XM_009337686	Pyrus x bretschneideri ABC transporter F family member 1 (LOC103928612)
PCP031157	0.893046	1.65662e-20	7.57599e-19	160.555	223.925	377.726	XM_009338086	Pyrus x bretschneideri UBP1-associated protein 2A-like (LOC103928955), transcript variant X4
PCP004151	0.894214	5.37104e-06	7.41813e-05	76.193	52.5794	89.7077	XM_009366774	Pyrus x bretschneideri uncharacterized sugar kinase slr0537-like (LOC103954918)
PCP005863	0.895081	3.13093e-21	1.4995e-19	395.377	310.171	523.293	XM_009361670	Pyrus x bretschneideri low-temperature-induced cysteine proteinase-like (LOC103950458)
PCP018710	0.897534	0.00324175	0.0237494	81.3734	29.5378	51.2258	***** No hits found *****,
PCP003716	0.898028	2.67158e-07	4.50009e-06	59.8601	65.1512	110.681	XM_009374879	Pyrus x bretschneideri uncharacterized LOC103962201 (LOC103962201)
PCP015007	0.898286	3.57279e-22	1.81018e-20	246.656	256.959	434.213	XM_009365382.2	Pyrus x bretschneideri inositol transporter ,1-like (LOC103953620), mRNA
PCP033660	0.899565	0.000226996	0.00228575	59.7108	38.1794	65.4029	XM_009347128.2	Pyrus x bretschneideri oxysterol-binding ,protein-related protein 3A-like (LOC103937207), mRNA
PCP036021	0.900672	0.00609921	0.0404645	178.35	19.8175	34.9802	XM_009375898.2	Pyrus x bretschneideri organ-specific ,protein P4-like (LOC103963121), mRNA
PCP024936	0.901972	0.00576893	0.0386193	32.8502	20.0483	34.773	XM_009349492	Pyrus x bretschneideri COBRA-like protein 7 (LOC103939406)
PCP023679	0.904044	8.38921e-05	0.000929864	56.9735	38.5654	65.8451	XM_009348364	Pyrus x bretschneideri eukaryotic translation initiation factor 4B3-like (LOC103938358)
PCP003402	0.906218	0.00248766	0.0189908	375.409	36.5274	63.5009	XM_009351189.2	Pyrus x bretschneideri suppressor of ,disruption of TFIIS-like (LOC103941004), mRNA
PCP023454	0.906228	0.00489809	0.0336556	20.6793	20.509	35.9291	XM_009358072.2	Pyrus x bretschneideri uncharacterized ,LOC103947211 (LOC103947211), mRNA
PCP025671	0.908157	0.000332103	0.00321952	35.7168	35.142	60.6474	XM_009364422.1	Pyrus x bretschneideri quinone oxidoreductase-like ,(LOC103952748), transcript variant X4, mRNA
PCP013051	0.908263	5.27405e-14	1.70086e-12	251.695	133.132	227.037	XM_008381326	Malus x domestica uncharacterized LOC103442526 (LOC103442526), transcript variant X1
PCP005843	0.908528	2.23276e-10	5.26161e-09	117.552	105.644	180.838	XM_009374151	Pyrus x bretschneideri floral homeotic protein APETALA 2-like (LOC103961581), transcript variant X2
PCP006304	0.908897	2.72138e-09	5.80229e-08	217.888	88.0234	150.416	XM_009375301	Pyrus x bretschneideri crocetin glucosyltransferase, chloroplastic-like (LOC103962577)
PCP029302	0.911235	1.13568e-07	2.02832e-06	40.3472	67.3452	115.461	XM_009371122.2	Pyrus x bretschneideri serine/threonine-protein ,kinase AtPK1/AtPK6-like (LOC103958799), mRNA
PCP002057	0.911336	4.52231e-11	1.13075e-09	136.164	105.868	181.303	XM_008380466	Malus x domestica thioredoxin-like protein HCF164, chloroplastic (LOC103441760)
PCP041682	0.911682	0.000935022	0.00810534	53.4557	27.4475	47.7093	XM_009362670.2	Pyrus x bretschneideri putative hydrolase ,C777.06c (LOC103951318), transcript variant X3, mRNA
PCP041357	0.913031	0.00305135	0.0226388	5.90667	21.7283	38.7202	XM_018650938.1	Pyrus x bretschneideri uncharacterized ,LOC103961464 (LOC103961464), mRNA
PCP031056	0.913594	1.72466e-05	0.000219029	36.1887	44.303	76.472	XM_009377591.2	Pyrus x bretschneideri ATPase GET3-like ,(LOC103964646), mRNA
PCP023542	0.914874	2.75354e-06	4.03454e-05	93.0666	55.0031	95.0293	XM_017323651	Malus x domestica F-box/kelch-repeat protein SKIP11-like (LOC103402912)
PCP032736	0.915044	2.79549e-42	2.95723e-40	561.097	722.909	1235.73	XM_009337907	Pyrus x bretschneideri ribulose bisphosphate carboxylase small chain clone 512-like (LOC103928816)
PCP042212	0.915181	0.00471571	0.0326588	32.3123	19.8192	34.9539	XM_009350012.2	Pyrus x bretschneideri magnesium transporter ,MRS2-2-like (LOC103939914), mRNA
PCP027462	0.91545	0.00104296	0.00890076	38.3597	26.7113	46.4344	XM_009370417	Pyrus x bretschneideri myosin IB heavy chain-like (LOC103958175)
PCP029306	0.915808	0.00213014	0.0165971	29.7817	23.4313	41.2095	XM_009348456	Pyrus x bretschneideri serine/threonine-protein phosphatase PP2A catalytic subunit (LOC103938449)
PCP026420	0.916245	0.00285057	0.0213466	30.6602	22.3788	39.1903	XM_009360775	Pyrus x bretschneideri uncharacterized LOC103949663 (LOC103949663)
PCP014332	0.917349	8.97068e-06	0.000118948	72.7165	47.6421	82.2065	XM_009358796.1	Pyrus x bretschneideri uncharacterized ,LOC103947831 (LOC103947831), mRNA
PCP003576	0.918053	7.85271e-14	2.50727e-12	732.738	294.329	506	XM_009353623	Pyrus x bretschneideri NAC domain-containing protein 91-like (LOC103943342)
PCP021706	0.918975	1.74187e-11	4.56276e-10	127.413	102.939	177.389	XM_009348715.2	Pyrus x bretschneideri phosphatidylinositol:ceramide ,inositolphosphotransferase 2-like (LOC103938686),
PCP026792	0.920061	9.83065e-10	2.18304e-08	91.0818	94.3321	162.52	XM_009370473	Pyrus x bretschneideri scarecrow-like protein 8 (LOC103958227)
PCP007224	0.920263	2.74461e-06	4.02452e-05	170.951	51.2732	89.1084	XM_018647760	Pyrus x bretschneideri UDP-glucuronic acid decarboxylase 5 (LOC103948402), transcript variant X5
PCP036816	0.920717	0.00146076	0.0119018	27.2469	26.0567	46.2579	XM_009336877.2	Pyrus x bretschneideri protein SPA, ,chloroplastic (LOC103927901), mRNA
PCP014596	0.921481	9.08375e-07	1.41435e-05	53.6126	56.3115	97.6442	XM_009366065.1	Pyrus x bretschneideri ras-related ,protein Rab11C (LOC103954255), mRNA
PCP001286	0.921871	4.69152e-07	7.61601e-06	72.3415	58.5157	102.079	XM_018652088.1	Pyrus x bretschneideri E3 ubiquitin-protein ,ligase RLIM-like (LOC103966037), transcript variant
PCP018000	0.922891	3.44875e-09	7.29656e-08	102.847	80.0705	138.206	XM_018644778.1	Pyrus x bretschneideri probable ADP-ribosylation ,factor GTPase-activating protein AGD8 (LOC103936399),
PCP003521	0.923718	9.29209e-06	0.000122871	65.268	46.2508	80.5778	XM_018651134.1	Pyrus x bretschneideri multifunctional ,methyltransferase subunit TRM112-like protein At1g22270
PCP016957	0.925107	1.5055e-20	6.9013e-19	122.65	210.735	363.22	XM_009350820.1	Pyrus x bretschneideri 14-3-3-like ,protein D (LOC103940633), mRNA
PCP009006	0.925561	1.43115e-05	0.000184801	87.0619	44.4118	77.2745	XM_017323213	Malus x domestica uncharacterized LOC108169620 (LOC108169620)
PCP040398	0.927754	8.04242e-05	0.000897107	30.0721	36.5514	63.7554	XM_009379907.2	Pyrus x bretschneideri uncharacterized ,LOC103966712 (LOC103966712), mRNA
PCP004513	0.928296	2.28216e-11	5.81966e-10	95.2134	103.683	179.765	XM_018648710.1	Pyrus x bretschneideri protein G1-like1 ,(LOC103952329), mRNA
PCP015284	0.9286	1.82445e-06	2.73995e-05	90.5727	51.8944	90.5522	XM_009353288.2	Pyrus x bretschneideri ras-related ,protein RIC2 (LOC103943089), mRNA
PCP015301	0.932	1.98353e-08	3.82271e-07	1040.2	81.283	141.512	XM_009371303	Pyrus x bretschneideri NAD(P)H dehydrogenase (quinone) FQR1-like (LOC103958948)
PCP004977	0.933322	0.00143208	0.0117034	49.7075	24.1549	42.5469	XM_018643112.1	Pyrus x bretschneideri serine/threonine-protein ,kinase At5g01020-like (LOC103929713), transcript
PCP043445	0.933499	5.84293e-24	3.20496e-22	476.582	418.543	725.666	XM_008384010	Malus x domestica uncharacterized LOC103445047 (LOC103445047)
PCP006991	0.9337	4.46929e-07	7.28597e-06	107.866	61.2326	106.459	XM_018648504.1	Pyrus x bretschneideri cytochrome b5 ,(LOC103951609), mRNA
PCP012809	0.934251	0.00033696	0.00326005	28.7938	33.0198	58.2196	XM_009358391	Pyrus x bretschneideri protein NRT1/ PTR FAMILY 3.1 (LOC103947481)
PCP006688	0.93564	9.39864e-05	0.00103519	73.0517	67.3484	119.276	XM_009340819	Pyrus x bretschneideri chlorophyll a-b binding protein P4, chloroplastic (LOC103931352)
PCP016852	0.937006	0.0022425	0.0173495	35.9329	21.6818	39.1947	XM_018651901.1	Pyrus x bretschneideri cyclin-H1-1 ,(LOC103965368), partial mRNA
PCP017787	0.937693	0.00417193	0.0294544	45.2255	19.5903	35.3588	XM_009371497	Pyrus x bretschneideri 3-hydroxy-3-methylglutaryl-coenzyme A reductase 1-like (LOC103959147)
PCP021168	0.937694	0.000703345	0.00630424	15.7916	26.9747	47.951	XM_009337239	Pyrus x bretschneideri pyrrolidone-carboxylate peptidase-like (LOC103928234), transcript variant X3
PCP034439	0.941717	0.00103229	0.00882535	24.1488	24.9486	44.4571	XM_009365102	Pyrus x bretschneideri probable monogalactosyldiacylglycerol synthase, chloroplastic (LOC103953356)
PCP025073	0.942399	0.000217953	0.00220391	30.6871	31.1777	55.6359	XM_009363420	Pyrus x bretschneideri uncharacterized LOC103951929 (LOC103951929)
PCP003232	0.942843	2.18153e-05	0.000273444	202.822	43.2841	75.8202	XR_669661.2	Pyrus x bretschneideri probable galactinol--sucrose ,galactosyltransferase 2 (LOC103963105), misc_RNA
PCP022256	0.945569	8.48797e-06	0.000112936	52.9847	47.7308	84.6563	XM_018649148.1	Pyrus x bretschneideri protein DMR6-LIKE ,OXYGENASE 2-like (LOC103954209), transcript variant X1,
PCP031172	0.94753	1.50557e-11	3.95453e-10	174.551	97.2978	170.87	XM_009343474.2	Pyrus x bretschneideri oxysterol-binding ,protein-related protein 3A-like (LOC103933786), mRNA
PCP011275	0.947715	0.00372753	0.0268485	5.65842	19.5222	34.8365	XM_009339202	Pyrus x bretschneideri REF/SRPP-like protein At1g67360 (LOC103929939)
PCP028925	0.94783	2.71712e-08	5.18461e-07	86.2245	72.9072	128.879	NM_001328872	Malus domestica ethylene-responsive transcription factor 3-like (LOC103425978)
PCP000080	0.950829	3.34333e-17	1.31098e-15	80.3985	191.055	335.885	XM_008375279	Malus x domestica phosphoribulokinase, chloroplastic (LOC103436834)
PCP026805	0.952615	0.000237847	0.00238588	42.9534	29.9925	54.4134	XM_009342207.2	Pyrus x bretschneideri probable protein ,phosphatase 2C 60 (LOC103932579), mRNA
PCP027723	0.953289	2.69422e-06	3.95969e-05	39.1588	47.5434	85.0487	XM_018642907	Pyrus x bretschneideri pentatricopeptide repeat-containing protein At5g66520-like (LOC103928817), transcript variant X4
PCP013046	0.955626	7.90885e-11	1.93973e-09	133.271	88.9545	157.268	XM_009350387.2	Pyrus x bretschneideri 40S ribosomal ,protein S17-2-like (LOC103940296), mRNA
PCP039032	0.956835	6.42569e-10	1.44694e-08	119.477	80.1603	141.857	XM_009341358	Pyrus x bretschneideri ras-related protein RABH1b (LOC103931830)
PCP040441	0.957689	0.000237496	0.00238399	40.6651	29.6386	53.2977	***** No hits found *****,
PCP007430	0.95837	1.39394e-15	4.90631e-14	243.328	133.449	235.742	XM_009342467.2	Pyrus x bretschneideri probable protein ,phosphatase 2C 39 (LOC103932814), transcript variant X1,
PCP021268	0.959212	0.000113294	0.0012213	56.234	32.6181	58.7663	XM_008342360	Malus x domestica galactokinase-like (LOC103403520)
PCP029242	0.959523	0.00102417	0.00877151	36.3272	24.8177	44.9279	XM_009366918	Pyrus x bretschneideri heterogeneous nuclear ribonucleoprotein 1-like (LOC103955050)
PCP003333	0.961232	0.00449542	0.0313929	27.0371	17.8864	33.2356	XM_018648311.1	Pyrus x bretschneideri uncharacterized ,LOC103950823 (LOC103950823), transcript variant X2, mRNA
PCP040123	0.961293	7.89717e-05	0.000882951	41.818	36.5393	65.0312	***** No hits found *****,
PCP024032	0.961954	0.000559213	0.00514385	11.0501	26.2476	47.9497	XM_009342359	Pyrus x bretschneideri F-box/kelch-repeat protein At3g06240-like (LOC103932722), transcript variant X2
PCP031410	0.966783	1.08749e-06	1.67634e-05	81.1727	49.6984	89.2267	XM_009350012.2	Pyrus x bretschneideri magnesium transporter ,MRS2-2-like (LOC103939914), mRNA
PCP015040	0.967567	6.60284e-16	2.36291e-14	154.74	135.641	241.51	XM_009365682.2	Pyrus x bretschneideri ethylene-responsive ,transcription factor ERF003 (LOC103953878), mRNA
PCP032973	0.967795	5.5161e-24	3.03433e-22	651.409	277.883	493.039	XM_018646497.1	Pyrus x bretschneideri NDR1/HIN1-like ,protein 12 (LOC103943359), mRNA
PCP025953	0.969091	2.88514e-20	1.30088e-18	142.568	181.139	322.116	XM_009364705.2	Pyrus x bretschneideri glutaredoxin ,(LOC103952993), mRNA
PCP025857	0.969745	0.00155635	0.0125795	32.1798	21.7155	39.7763	XM_009339308.2	Pyrus x bretschneideri uncharacterized ,LOC103930023 (LOC103930023), mRNA
PCP013123	0.971088	4.54125e-12	1.24726e-10	430.228	110.522	196.99	XM_018646657.1	Pyrus x bretschneideri xaa-Pro dipeptidase ,(LOC103943958), transcript variant X2, mRNA
PCP020785	0.971175	0.00471085	0.0326484	12.7243	17.9339	32.2728	XM_009361607.2	Pyrus x bretschneideri trihelix transcription ,factor ASR3-like (LOC103950405), mRNA
PCP006386	0.971973	0.0014588	0.0118909	31.4807	22.2556	40.0485	XM_009344550.2	Pyrus x bretschneideri serine/threonine-protein ,kinase-like protein CCR1 (LOC103934795), mRNA
PCP043461	0.975071	0.00398113	0.0283779	20.1857	18.1494	33.4498	XM_009362215	Pyrus x bretschneideri E3 ubiquitin-protein ligase RING1-like (LOC103950950)
PCP001787	0.976939	0.00775929	0.0494995	14.483	15.4419	28.6414	XM_009358188.2	Pyrus x bretschneideri transcription ,factor BIM2 (LOC103947294), mRNA
PCP017391	0.976966	0.00250423	0.0191032	25.1584	19.697	36.2715	XM_009365752.2	Pyrus x bretschneideri uncharacterized ,LOC103953940 (LOC103953940), mRNA
PCP040058	0.977918	2.24403e-05	0.000280548	36.6592	39.9687	71.6911	XM_009358006.2	Pyrus x bretschneideri protein NRT1/ ,PTR FAMILY 3.1-like (LOC103947150), mRNA
PCP008527	0.978941	0.00149819	0.0121656	56.4773	21.1517	39.3155	XM_008352440	Malus x domestica receptor-like protein kinase FERONIA (LOC103414018)
PCP003813	0.979407	3.03122e-30	2.10686e-28	307.752	307.309	550.154	XM_008362831	Malus x domestica uncharacterized LOC103424737 (LOC103424737)
PCP011779	0.980008	0.00353716	0.0256019	33.8445	18.6005	34.6656	XR_001951337	Pyrus x bretschneideri uncharacterized LOC103927239 (LOC103927239), ncRNA.
PCP006883	0.980489	7.18405e-16	2.56613e-14	838.98	205.586	368.498	XM_009355137	Pyrus x bretschneideri S-adenosylmethionine synthase 2-like (LOC103944677)
PCP015330	0.981312	3.17654e-06	4.59488e-05	85.5482	44.7808	81.192	XR_668693.2	Pyrus x bretschneideri probable E3 ubiquitin-protein ,ligase RHB1A (LOC103957369), transcript variant
PCP040021	0.981882	0.00697622	0.0452843	14.0202	19.1497	35.7407	XM_009376500.2	Pyrus x bretschneideri MATH domain-containing ,protein At5g43560-like (LOC103963666), mRNA
PCP011807	0.985518	0.00170733	0.0136849	34.7941	20.7008	37.9281	***** No hits found *****,
PCP036792	0.985999	2.92606e-05	0.000357686	106.503	36.7929	67.1859	XM_018642698	Pyrus x bretschneideri probable glutathione S-transferase (LOC103927795), transcript variant X2
PCP028097	0.988285	4.79218e-05	0.000560533	90.7568	33.5881	61.4578	XM_009360319	Pyrus x bretschneideri long chain acyl-CoA synthetase 4-like (LOC103949217), transcript variant X2
PCP026395	0.989319	0.00745988	0.047875	32.198	15.3626	28.5393	XM_009362768.2	Pyrus x bretschneideri ethylene-responsive ,transcription factor 3-like (LOC103951411), mRNA
PCP013691	0.990369	4.73848e-11	1.18174e-09	190.023	129.649	235.229	XM_009378064	Pyrus x bretschneideri beta-amyrin 28-oxidase-like (LOC103965050)
PCP028933	0.991453	0.00300845	0.0224155	30.5595	18.3509	34.0111	XM_009366879.2	Pyrus x bretschneideri protein-tyrosine-phosphatase ,IBR5 (LOC103955017), transcript variant X2,
PCP038003	0.991782	0.00302746	0.0225049	45.2208	18.4239	34.5581	XM_008380489	Malus x domestica uncharacterized LOC103441791 (LOC103441791)
PCP044287	0.994352	6.7855e-06	9.19003e-05	84.8894	40.1494	73.3669	XM_009376949	Pyrus x bretschneideri E3 ubiquitin-protein ligase SINAT2-like (LOC103964058)
PCP005268	0.994867	1.70365e-30	1.2059e-28	96.9936	288.493	521.765	XM_009380206	Pyrus x bretschneideri stem-specific protein TSJT1-like (LOC103966966)
PCP013808	0.999135	2.20735e-14	7.36536e-13	222.561	110.873	201.939	XM_018647648	Pyrus x bretschneideri cytochrome c (LOC103947953), transcript variant X3
PCP028025	0.999255	9.0402e-06	0.000119705	92.257	39.3943	73.0848	XM_008354989	Malus x domestica mediator of RNA polymerase II transcription subunit 1-like (LOC103416767)
PCP042571	0.999518	0.00329781	0.0241142	22.0735	17.4267	33.3432	***** No hits found *****,
PCP020025	0.999733	0.00507367	0.0346149	29.8697	15.8535	30.3205	XM_008382293	Malus x domestica methyltransferase-like protein 13 (LOC103443442), transcript variant X3
PCP000626	1.00058	2.07028e-11	5.32164e-10	185.554	85.714	156.063	XM_009346573.2	Pyrus x bretschneideri probable sugar ,phosphate/phosphate translocator At4g32390 (LOC103936718),
PCP004244	1.00115	2.53661e-15	8.84736e-14	100.595	117.633	214.744	XM_009359518.2	Pyrus x bretschneideri protein ABHD17B-like ,(LOC103948486), mRNA
PCP000925	1.00248	0.00113326	0.00955281	35.0375	21.5171	40.0424	XM_009371897	Pyrus x bretschneideri polyadenylate-binding protein RBP47-like (LOC103959540), transcript variant X2
PCP023468	1.00252	0.00467899	0.0324793	19.8678	16.2229	31.059	XM_018647103	Pyrus x bretschneideri lysine-rich arabinogalactan protein 19-like (LOC103945927)
PCP022099	1.00416	2.40897e-06	3.5513e-05	112.681	46.7963	86.4854	XM_009348812.2	Pyrus x bretschneideri myb family transcription ,factor PHL11 (LOC103938767), mRNA
PCP002151	1.00502	0.00156159	0.0126165	28.2516	20.4205	37.7493	XM_009347503	Pyrus x bretschneideri histone deacetylase 6 (LOC103937553), transcript variant X2
PCP002495	1.00639	0.000535904	0.00494146	43.1605	23.5505	44.6432	XM_009363140	Pyrus x bretschneideri glycosyltransferase family protein 64 protein C5 (LOC103951695)
PCP019159	1.00695	0.00462078	0.0321866	27.8471	17.4845	32.9504	XM_009361159.2	Pyrus x bretschneideri ubiquitin-like ,modifier-activating enzyme 5 (LOC103950009), mRNA
PCP029228	1.00701	3.18855e-05	0.000385853	63.4808	34.7915	64.0583	XM_009366897.2	Pyrus x bretschneideri TBC1 domain ,family member 2A (LOC103955032), mRNA
PCP009037	1.00731	4.54928e-05	0.000535048	31.8087	33.0231	61.3378	XM_009375743	Pyrus x bretschneideri uncharacterized LOC103962966 (LOC103962966)
PCP034446	1.01012	9.73764e-05	0.0010622	28.9373	30.2131	56.2343	XM_009365267.2	Pyrus x bretschneideri probable protein ,phosphatase 2C 60 (LOC103953519), mRNA
PCP010915	1.01076	0.000697019	0.00625045	19.2945	22.5464	42.9018	XM_009368117	Pyrus x bretschneideri glutamyl-tRNA reductase 1, chloroplastic-like (LOC103956172)
PCP004101	1.01217	6.41755e-06	8.71963e-05	53.632	39.9018	73.7076	XM_009370232	Pyrus x bretschneideri protein FAM188A-like (LOC103958010)
PCP021642	1.01225	4.84367e-06	6.74784e-05	39.6627	39.4953	73.7679	XM_009353791.2	Pyrus x bretschneideri myosin ID heavy ,chain-like (LOC103943470), mRNA
PCP027400	1.01402	9.91972e-08	1.78157e-06	83.8434	55.9477	102.975	XM_009339960.2	Pyrus x bretschneideri uncharacterized ,LOC103930602 (LOC103930602), transcript variant X3, mRNA
PCP005990	1.01434	2.79712e-33	2.22533e-31	447.661	338.478	621.295	XM_009348327	Pyrus x bretschneideri universal stress protein PHOS34-like (LOC103938325)
PCP019260	1.01457	0.00442973	0.0310129	49.5943	15.8649	30.7553	XM_018643474.1	Pyrus x bretschneideri plasma membrane ,ATPase 4 (LOC103931136), transcript variant X3, mRNA
PCP003697	1.01801	0.00712855	0.0460557	32.132	15.5451	30.4268	XM_009361836.2	Pyrus x bretschneideri glutathione ,S-transferase U8-like (LOC103950607), mRNA
PCP009707	1.01831	0.000430277	0.00406483	88.9714	26.525	50.2268	XM_009358413	Pyrus x bretschneideri uncharacterized LOC103947496 (LOC103947496)
PCP024812	1.0184	0.000715214	0.00639942	27.5678	22.0394	41.4264	XM_009369051.2	Pyrus x bretschneideri beta-1,3-galactosyltransferase ,7 (LOC103956991), transcript variant X4,
PCP006582	1.01842	3.91292e-07	6.43539e-06	64.9254	49.7409	92.6251	XM_018650610	Pyrus x bretschneideri protein PIN-LIKES 6-like (LOC103960175), transcript variant X3
PCP015247	1.01969	4.16379e-05	0.000493934	32.6336	32.1087	59.862	XM_018649011.1	Pyrus x bretschneideri uncharacterized ,LOC103953608 (LOC103953608), transcript variant X3, mRNA
PCP018368	1.02208	1.73074e-07	3.00739e-06	93.0656	51.2454	95.0153	XM_009365168.2	Pyrus x bretschneideri NEP1-interacting ,protein 1-like (LOC103953437), mRNA
PCP021143	1.02386	0.000188554	0.00193303	21.8754	27.0654	51.6832	NM_001302302	Pyrus x bretschneideri expansin (EXP1)
PCP005418	1.0242	2.02393e-07	3.47606e-06	71.4746	49.6064	92.7977	XM_009357886.2	Pyrus x bretschneideri ELL-associated ,factor 2-like (LOC103947047), mRNA
PCP028625	1.02455	0.000570892	0.00524148	49.1743	23.1501	44.2988	XM_009336727	Pyrus x bretschneideri D-3-phosphoglycerate dehydrogenase 1, chloroplastic-like (LOC103927780)
PCP024211	1.02585	1.10169e-05	0.000144194	90.7818	35.8808	67.1262	XM_008391544	Malus x domestica very-long-chain 3-oxoacyl-CoA reductase 1-like (LOC103452064)
PCP017864	1.02606	5.54333e-11	1.37711e-09	61.5835	80.2068	149.068	XM_018644632.1	Pyrus x bretschneideri calcium-transporting ,ATPase 10, plasma membrane-type (LOC103935766), transcript
PCP022445	1.02657	0.00143144	0.0117034	31.9676	19.7955	37.7279	XM_018646879.1	Pyrus x bretschneideri protein kinase ,APK1A, chloroplastic-like (LOC103944911), transcript variant
PCP028871	1.0273	0.00243429	0.0186574	17.0134	18.004	33.8751	XM_018642931.1	Pyrus x bretschneideri RGS domain-containing ,serine/threonine-protein kinase A-like (LOC103928908),
PCP019583	1.02785	0.0077749	0.0495663	177.435	14.8752	28.725	XM_018649082	Pyrus x bretschneideri uclacyanin-3-like (LOC103953925), transcript variant X3
PCP011632	1.02827	0.00718603	0.0463338	27.4675	14.0688	27.4976	XR_001953652.1	Pyrus x bretschneideri uncharacterized ,LOC103953489 (LOC103953489), transcript variant X2, misc_RNA
PCP021222	1.02891	5.44267e-05	0.000629356	22.7648	30.4743	57.0792	XM_008389190	Malus x domestica acid phosphatase 1-like (LOC103449864)
PCP006663	1.02955	2.51621e-11	6.37429e-10	117.352	82.6696	153.892	XM_008376223	Malus x domestica protein EXECUTER 2, chloroplastic (LOC103437727)
PCP031443	1.03175	2.86842e-06	4.18377e-05	70.1829	39.7377	74.5906	XR_001953384.1	Pyrus x bretschneideri UDP-galactose ,transporter 2-like (LOC103949532), transcript variant X2,
PCP035390	1.03177	0.000364041	0.0034957	38.8518	25.3409	48.4012	XM_018649148.1	Pyrus x bretschneideri protein DMR6-LIKE ,OXYGENASE 2-like (LOC103954209), transcript variant X1,
PCP037209	1.03355	5.32511e-06	7.37055e-05	52.3578	38.4057	72.337	XM_009350606.2	Pyrus x bretschneideri GTP-binding ,protein SAR1A-like (LOC103940494), mRNA
PCP039836	1.0385	2.36327e-22	1.2037e-20	269.19	163.16	304.408	XM_008345417	Malus x domestica pseudouridine-5'-phosphatase-like (LOC103406436)
PCP022638	1.03945	7.46112e-05	0.000838092	56.1466	28.3978	54.7685	XM_017333803	Malus x domestica chloride channel protein CLC-c (LOC103442044)
PCP043237	1.04024	7.67796e-05	0.000860942	29.6256	29.0727	55.3468	XM_009360747.2	Pyrus x bretschneideri calcineurin ,B-like protein 10 (LOC103949640), transcript variant X3, mRNA
PCP015459	1.04084	0.00204292	0.0160409	18.0528	17.453	34.1457	XM_009338384.2	Pyrus x bretschneideri uncharacterized ,LOC103929231 (LOC103929231), transcript variant X2, mRNA
PCP014599	1.04132	1.34577e-07	2.37708e-06	83.2157	66.6391	125.764	XM_009366067	Pyrus x bretschneideri probable inactive 2-oxoglutarate-dependent dioxygenase AOP2 (LOC103954257)
[truncated: 1,032 more rows]
