# Supplementary material for: Investigation of the transcriptomic and metabolic changes associated with superficial scald physiology impaired by lovastatin and 1-methylcyclopropene in pear fruit (cv. “Blanquilla”)
Source: Hortic Res. 2020 Apr 1;7:49. doi: 10.1038/s41438-020-0272-x (PMC7109095; doi:10.1038/s41438-020-0272-x)
Supplement: Supplementary file 6 — Table_S3 [file 41438_2020_272_MOESM6_ESM.xlsx]

## Sheet: Sheet1
Gene	baseMean	log2FoldChange	stat	pvalue	padj	BL_CT	BL_1-MCP	BL_LOV	Gene	NCBI	Annotation
PCP042238	41.6992	-4.30557	-7.18753	6.6e-13	4.97e-11	81.977	0	0	PCP042238	XM_009367781.2	Pyrus x bretschneideri shaggy-related ,protein kinase alpha-like (LOC103955870), transcript variant
PCP001273	61.8897	-3.62233	-9.48857	2.34e-21	4.1e-19	116.863	0.373583	4.85605	PCP001273	XM_009361443.2	Pyrus x bretschneideri uncharacterized ,LOC103950251 (LOC103950251), transcript variant X1, mRNA
PCP011327	130.185	-3.52646	-11.6754	1.7e-31	5.4e-29	240.581	4.65105	14.929	PCP011327	XM_009370595	Pyrus x bretschneideri blue copper protein-like (LOC103958339)
PCP031622	68.2945	-3.48286	-7.43498	1.05e-13	8.62e-12	131.126	15.6612	1.59045	PCP031622	XM_009341757.2	Pyrus x bretschneideri uncharacterized ,LOC103932203 (LOC103932203), transcript variant X2, mRNA
PCP030486	73.5803	-3.33504	-8.88593	6.34e-19	9.27e-17	136.914	12.1683	7.53729	PCP030486	XM_009362173.2	Pyrus x bretschneideri uncharacterized ,LOC103950917 (LOC103950917), mRNA
PCP022927	65.9094	-3.11864	-8.09044	5.94e-16	6.29e-14	122.049	0.55036	7.48583	PCP022927	***** No hits found *****,
PCP000512	54.6728	-3.08345	-8.14766	3.71e-16	4.08e-14	100.624	13.356	6.66572	PCP000512	XM_009360540.2	Pyrus x bretschneideri uncharacterized ,LOC103949427 (LOC103949427), mRNA
PCP004316	62.9576	-3.08227	-8.55961	1.13e-17	1.43e-15	115.666	6.7264	8.19992	PCP004316	***** No hits found *****,
PCP000412	379.009	-3.0125	-10.4807	1.06e-25	2.41e-23	677.879	33.2224	65.5169	PCP000412	XM_009369928	Pyrus x bretschneideri endochitinase EP3-like (LOC103957728)
PCP012461	40.2426	-3.01131	-7.29634	2.96e-13	2.36e-11	74.9295	9.07351	4.56397	PCP012461	XM_009358873	Pyrus x bretschneideri protein E6 (LOC103947906)
PCP008633	38.2693	-2.95688	-7.56725	3.81e-14	3.32e-12	70.2605	1.25239	5.1261	PCP008633	XM_018651081.1	Pyrus x bretschneideri protein EXORDIUM-like ,(LOC103961973), mRNA
PCP000411	208.298	-2.94473	-8.78806	1.52e-18	2.15e-16	375.278	31.895	33.0521	PCP000411	XM_009369928	Pyrus x bretschneideri endochitinase EP3-like (LOC103957728)
PCP021703	107.401	-2.94221	-9.34286	9.38e-21	1.55e-18	192.683	3.88478	18.1672	PCP021703	XM_009348720.2	Pyrus x bretschneideri laccase-7-like ,(LOC103938691), mRNA
PCP014255	33.4259	-2.9234	-6.90145	5.15e-12	3.53e-10	62.0787	2.04578	3.37197	PCP014255	XM_009380604.2	Pyrus x bretschneideri probable glutathione ,S-transferase (LOC103967342), mRNA
PCP023134	41.2399	-2.88471	-7.23941	4.51e-13	3.46e-11	75.4866	4.25312	5.34646	PCP023134	XM_009366249.2	Pyrus x bretschneideri uncharacterized ,LOC103954422 (LOC103954422), mRNA
PCP023750	26.5415	-2.87745	-5.96222	2.49e-09	1.26e-07	50.5768	49.419	1.81749	PCP023750	XM_009344693	Pyrus x bretschneideri uncharacterized LOC103934926 (LOC103934926)
PCP004915	207.059	-2.82089	-12.3873	3.06e-35	1.17e-32	361.98	188.983	45.741	PCP004915	XM_009356579	Pyrus x bretschneideri 9-cis-epoxycarotenoid dioxygenase NCED3, chloroplastic-like (LOC103945979)
PCP005852	288.822	-2.81001	-17.7099	3.51e-70	4.7e-67	500.729	27.4284	69.0804	PCP005852	XM_009361807	Pyrus x bretschneideri probable isoaspartyl peptidase/L-asparaginase 2 (LOC103950574)
PCP027939	32.8117	-2.74782	-6.98159	2.92e-12	2.06e-10	59.8408	56.6187	4.77678	PCP027939	XM_009368778.2	Pyrus x bretschneideri cytokinin riboside ,5'-monophosphate phosphoribohydrolase LOG1 (LOC103956750),
PCP015301	600.834	-2.74104	-12.6668	9.04e-37	3.71e-34	1040.2	81.283	141.512	PCP015301	XM_009371303	Pyrus x bretschneideri NAD(P)H dehydrogenase (quinone) FQR1-like (LOC103958948)
PCP026217	174.322	-2.73999	-10.5289	6.36e-26	1.49e-23	304.094	35.9178	38.5312	PCP026217	XM_009347778	Pyrus x bretschneideri dehydrin DHN3-like (LOC103937812)
PCP043377	31.5338	-2.72551	-6.60046	4.1e-11	2.57e-09	57.7558	5.11141	4.11293	PCP043377	XM_009337073.2	Pyrus x bretschneideri UDP-glycosyltransferase ,74E1-like (LOC103928065), mRNA
PCP039035	573.358	-2.70341	-12.6733	8.32e-37	3.5e-34	989.188	25.0343	139.115	PCP039035	NM_001319261	Malus domestica polyphenol oxidase (PPO)
PCP035097	262.522	-2.69915	-13.0288	8.39e-39	4.28e-36	452.834	19.997	64.4166	PCP035097	XM_009345701.2	Pyrus x bretschneideri uncharacterized ,LOC103935886 (LOC103935886), mRNA
PCP043059	49.6918	-2.69584	-7.76107	8.42e-15	7.96e-13	88.7258	234.571	9.14841	PCP043059	XM_009339969.2	Pyrus x bretschneideri dormancy-associated ,protein homolog 3 (LOC103930608), transcript variant
PCP038548	1061.85	-2.62075	-6.35851	2.04e-10	1.16e-08	1986.43	29.9963	101.495	PCP038548	XM_009371114.2	Pyrus x bretschneideri coatomer subunit ,beta'-1-like (LOC103958792), mRNA
PCP022678	44.9263	-2.58296	-6.9309	4.18e-12	2.89e-10	80.1349	6.88156	8.05715	PCP022678	XM_009379747.2	Pyrus x bretschneideri GEM-like protein ,5 (LOC103966574), mRNA
PCP008382	74.2697	-2.56973	-8.6423	5.51e-18	7.13e-16	128.658	67.06	17.0474	PCP008382	XM_009356579.2	Pyrus x bretschneideri 9-cis-epoxycarotenoid ,dioxygenase NCED3, chloroplastic-like (LOC103945979),
PCP035138	15.5543	-2.54607	-4.92474	8.45e-07	2.85e-05	29.5342	0.124811	0.849802	PCP035138	XM_018649527.1	Pyrus x bretschneideri peroxidase 17-like ,(LOC103955654), mRNA
PCP016300	51.1223	-2.54507	-7.50753	6.03e-14	5.12e-12	89.5702	18.6223	10.851	PCP016300	XM_009380294.2	Pyrus x bretschneideri classical arabinogalactan ,protein 1-like (LOC103967045), mRNA
PCP037644	249.093	-2.52311	-6.05976	1.36e-09	7.05e-08	466.22	5.67905	23.548	PCP037644	XM_009348459.1	Pyrus x bretschneideri coatomer subunit ,beta'-1-like (LOC103938453), mRNA
PCP032268	48.9257	-2.51131	-6.42003	1.36e-10	7.93e-09	87.4627	2.29198	8.77981	PCP032268	XM_009372673.2	Pyrus x bretschneideri glutathione ,transferase GST 23-like (LOC103960232), mRNA
PCP014930	50.6226	-2.50223	-7.22405	5.05e-13	3.84e-11	88.5622	4.28978	11.154	PCP014930	XM_009380720	Pyrus x bretschneideri ethylene-responsive transcription factor 1B-like (LOC103967466)
PCP003402	222.526	-2.4118	-10.1664	2.8e-24	5.61e-22	375.409	36.5274	63.5009	PCP003402	XM_009351189.2	Pyrus x bretschneideri suppressor of ,disruption of TFIIS-like (LOC103941004), mRNA
PCP023942	25.7843	-2.38757	-5.65934	1.52e-08	7.02e-07	46.5135	7.71333	4.58025	PCP023942	XM_009340079.2	Pyrus x bretschneideri zinc finger ,protein ZAT12-like (LOC103930709), mRNA
PCP028401	11.1792	-2.36705	-5.06503	4.08e-07	1.45e-05	22.278	7.20701	0	PCP028401	XM_009377715.2	Pyrus x bretschneideri early light-induced ,protein 1, chloroplastic-like (LOC103964745), mRNA
PCP019583	104.624	-2.36585	-8.27453	1.29e-16	1.48e-14	177.435	14.8752	28.725	PCP019583	XM_018649082	Pyrus x bretschneideri uclacyanin-3-like (LOC103953925), transcript variant X3
PCP023118	375.292	-2.35143	-7.86528	3.68e-15	3.62e-13	636.436	33.2749	101.146	PCP023118	XM_008372483	Malus x domestica pathogenesis-related protein PR-4 (LOC103434169)
PCP011326	22.5651	-2.33225	-5.38825	7.11e-08	2.9e-06	40.691	16.5674	3.65275	PCP011326	XM_009370598	Pyrus x bretschneideri umecyanin-like (LOC103958342)
PCP010823	27.9475	-2.31934	-5.78148	7.4e-09	3.57e-07	49.4783	5.02132	5.48962	PCP010823	XM_018648460.1	Pyrus x bretschneideri uncharacterized ,LOC103951403 (LOC103951403), transcript variant X2, mRNA
PCP044524	98.9422	-2.30954	-9.58929	8.87e-22	1.57e-19	165.567	71.8772	30.0785	PCP044524	XM_009346628	Pyrus x bretschneideri caffeoylshikimate esterase-like (LOC103936760)
PCP011620	14.9831	-2.3033	-4.43305	9.29e-06	0.0002468	28.5769	1.11826	0.782008	PCP011620	XM_009362173.2	Pyrus x bretschneideri uncharacterized ,LOC103950917 (LOC103950917), mRNA
PCP014776	34.8868	-2.298	-6.10582	1.02e-09	5.39e-08	60.8037	3.90374	7.85621	PCP014776	XM_009354996.2	Pyrus x bretschneideri protein DETOXIFICATION ,40 (LOC103944529), transcript variant X2, mRNA
PCP007613	29.8395	-2.29726	-5.68352	1.32e-08	6.15e-07	52.7621	15.4213	5.98219	PCP007613	XM_009363917	Pyrus x bretschneideri cannabidiolic acid synthase-like 1 (LOC103952347)
PCP011170	21.7166	-2.28024	-5.25953	1.44e-07	5.56e-06	39.0142	2.75773	3.52523	PCP011170	XM_008393210	Malus x domestica ubiquinol oxidase, mitochondrial-like (LOC103453652)
PCP000143	27.6659	-2.27768	-5.40724	6.4e-08	2.62e-06	49.3108	5.08395	5.18808	PCP000143	XM_009378004	Pyrus x bretschneideri probable calcium-binding protein CML45 (LOC103964989)
PCP001867	212.609	-2.2688	-9.74135	2.01e-22	3.75e-20	352.167	164.713	66.4246	PCP001867	XM_018649989	Pyrus x bretschneideri extensin-3-like (LOC108865332), transcript variant X2
PCP022407	77.0596	-2.26878	-7.18962	6.5e-13	4.92e-11	130.507	6.92685	21.4229	PCP022407	XM_018645292.1	Pyrus x bretschneideri 4,5-DOPA dioxygenase ,extradiol-like (LOC108866525), mRNA
PCP017982	60.5082	-2.26045	-7.24126	4.45e-13	3.43e-11	102.492	20.1034	17.2402	PCP017982	XM_018651555	Pyrus x bretschneideri E3 ubiquitin-protein ligase RHA1B-like (LOC103963880), transcript variant X3
PCP007790	23.0846	-2.23401	-5.16995	2.34e-07	8.77e-06	41.2924	1.70882	4.00288	PCP007790	XM_009360939.2	Pyrus x bretschneideri non-functional ,NADPH-dependent codeinone reductase 2-like (LOC103949819),
PCP008968	19.545	-2.21364	-4.89268	9.95e-07	3.31e-05	35.52	4.31801	2.67679	PCP008968	XM_008370092	Malus x domestica metalloendoproteinase 3-MMP-like (LOC103431917)
PCP005349	25.3009	-2.20088	-5.15987	2.47e-07	9.17e-06	45.2284	2.27307	4.80313	PCP005349	XM_009374487.2	Pyrus x bretschneideri NADPH:quinone ,oxidoreductase-like (LOC103961850), mRNA
PCP016406	64.4321	-2.19354	-7.27756	3.4e-13	2.7e-11	107.665	11.715	19.4083	PCP016406	XM_018643667.1	Pyrus x bretschneideri protein YLS9 ,(LOC103931998), mRNA
PCP036021	108.177	-2.18228	-8.5692	1.04e-17	1.33e-15	178.35	19.8175	34.9802	PCP036021	XM_009375898.2	Pyrus x bretschneideri organ-specific ,protein P4-like (LOC103963121), mRNA
PCP014312	298.595	-2.16386	-5.21393	1.85e-07	7.02e-06	556.12	6.95239	31.5979	PCP014312	XM_009371146.1	Pyrus x bretschneideri coatomer subunit ,beta'-1-like (LOC103958827), mRNA
PCP013389	726.679	-2.15863	-13.5074	1.41e-41	8.49e-39	1176.02	33.5768	258.157	PCP013389	XM_009367866.2	Pyrus x bretschneideri chitotriosidase-1-like ,(LOC103955951), mRNA
PCP008155	28.98	-2.14338	-5.32977	9.83e-08	3.89e-06	50.1046	9.62528	6.4447	PCP008155	XM_009372357	Pyrus x bretschneideri probable carboxylesterase 15 (LOC103959978)
PCP024062	27.4469	-2.13958	-5.31301	1.08e-07	4.21e-06	47.5762	6.35598	6.26273	PCP024062	XM_009366234	Pyrus x bretschneideri probable aldo-keto reductase 1 (LOC103954409)
PCP010326	21.7772	-2.12328	-5.18221	2.19e-07	8.25e-06	38.0333	6.32946	5.12665	PCP010326	XM_009376399	Pyrus x bretschneideri cation/H(+) antiporter 20-like (LOC103963568)
PCP002235	70.0212	-2.11876	-8.01191	1.13e-15	1.17e-13	114.903	35.1808	23.5112	PCP002235	XM_009343006.2	Pyrus x bretschneideri sorbitol dehydrogenase-like ,(LOC103933316), mRNA
PCP027056	34.8559	-2.10632	-5.79446	6.85e-09	3.31e-07	58.8943	10.0712	9.44368	PCP027056	XM_018646033	Pyrus x bretschneideri classical arabinogalactan protein 1-like (LOC103941388)
PCP023657	58.9148	-2.10246	-5.41377	6.17e-08	2.54e-06	101.066	9.69113	14.5441	PCP023657	XM_009347177	Pyrus x bretschneideri protein P21-like (LOC103937247)
PCP016864	34.0315	-2.09925	-5.22031	1.79e-07	6.83e-06	58.7447	18.3508	8.1366	PCP016864	XM_018651904.1	Pyrus x bretschneideri mediator of ,RNA polymerase II transcription subunit 37f (LOC103965366),
PCP016876	12.7094	-2.09717	-4.42581	9.61e-06	0.000253224	22.914	0.331489	1.67941	PCP016876	XM_009341336.2	Pyrus x bretschneideri ethylene-responsive ,transcription factor 1B-like (LOC103931812), mRNA
PCP041918	37.2426	-2.09598	-5.90273	3.58e-09	1.79e-07	62.772	6.60103	10.5979	PCP041918	XM_009337233	Pyrus x bretschneideri uncharacterized LOC103928228 (LOC103928228)
PCP021651	900.764	-2.09097	-11.0369	2.54e-28	6.46e-26	1448.6	124.465	326.987	PCP021651	XM_008382199	Malus x domestica acidic endochitinase-like (LOC103443365)
PCP018854	19.0022	-2.0754	-4.68499	2.8e-06	8.41e-05	33.9296	4.14503	3.4383	PCP018854	XM_018644641.1	Pyrus x bretschneideri uncharacterized ,LOC103935787 (LOC103935787), transcript variant X1, mRNA
PCP019722	228.047	-2.07137	-11.4488	2.39e-30	7.04e-28	366.455	134.637	84.1317	PCP019722	XM_009372996	Pyrus x bretschneideri sorbitol dehydrogenase-like (LOC103960512)
PCP000891	10.331	-2.05041	-4.11721	3.83e-05	0.000901862	19.4393	25.8841	1.05949	PCP000891	XM_009377296	Pyrus x bretschneideri F-box/kelch-repeat protein At1g15670-like (LOC103964362)
PCP024465	95.2154	-2.02337	-8.5102	1.74e-17	2.12e-15	153.641	36.1911	34.7237	PCP024465	XM_009369488.2	Pyrus x bretschneideri 9-cis-epoxycarotenoid ,dioxygenase NCED3, chloroplastic-like (LOC103957334),
PCP027658	44.5348	-2.02045	-5.30861	1.1e-07	4.3e-06	75.6055	1.7509	12.6653	PCP027658	XM_009373221.2	Pyrus x bretschneideri probable 2-oxoglutarate-dependent ,dioxygenase AOP1 (LOC103960742), mRNA
PCP000409	28.95	-2.00605	-5.1911	2.09e-07	7.92e-06	48.8115	3.7285	8.04925	PCP000409	XM_009369931.2	Pyrus x bretschneideri endochitinase ,EP3-like (LOC103957731), mRNA
PCP044594	12.417	-1.99061	-4.18985	2.79e-05	0.000671504	23.0865	2.64442	1.26425	PCP044594	XM_009366112	Pyrus x bretschneideri expansin-A4 (LOC103954300)
PCP019747	16.0858	-1.98619	-4.51476	6.34e-06	0.000174162	28.4751	2.31997	3.49203	PCP019747	XM_009349025.2	Pyrus x bretschneideri chorismate mutase ,2-like (LOC103938972), mRNA
PCP003346	838.251	-1.97062	-17.8541	2.69e-71	4.52e-68	1319.19	2660.18	339.897	PCP003346	XM_009362050	Pyrus x bretschneideri expansin-A1 (EXP5)
PCP009685	26.684	-1.97014	-4.59583	4.31e-06	0.000123473	46.5472	2.84915	5.63709	PCP009685	XM_008343921	Malus x domestica 1-aminocyclopropane-1-carboxylate oxidase (LOC103404960)
PCP004709	213.965	-1.96423	-5.34918	8.84e-08	3.54e-06	355.695	26.7131	64.3594	PCP004709	XM_009375291.2	Pyrus x bretschneideri thaumatin-like ,protein 1b (LOC103962570), mRNA
PCP004431	14.7567	-1.95238	-4.32058	1.56e-05	0.000394083	26.2089	6.6954	2.71235	PCP004431	XM_009360056.2	Pyrus x bretschneideri zinc finger ,protein ZAT12-like (LOC103948960), mRNA
PCP007748	21.6583	-1.95126	-4.76679	1.87e-06	5.91e-05	37.1159	0.240584	5.4664	PCP007748	XM_009360498.1	Pyrus x bretschneideri aldo-keto reductase ,family 4 member C10-like (LOC103949386), mRNA
PCP016108	12.7136	-1.94924	-4.21029	2.55e-05	0.000617935	22.7188	2.0697	1.91706	PCP016108	XM_009337073.2	Pyrus x bretschneideri UDP-glycosyltransferase ,74E1-like (LOC103928065), mRNA
PCP036429	582.404	-1.94632	-9.88471	4.85e-23	9.27e-21	920.071	6.8438	229.339	PCP036429	XM_009352525	Pyrus x bretschneideri bifunctional epoxide hydrolase 2-like (LOC103942334)
PCP011710	37.5167	-1.93132	-5.56375	2.64e-08	1.16e-06	61.7451	15.2086	12.4844	PCP011710	XM_009353614.1	Pyrus x bretschneideri cytochrome b561 ,and DOMON domain-containing protein At5g47530-like (LOC103943253),
PCP038428	14.5924	-1.92503	-4.25923	2.05e-05	0.000504151	26.2709	0.660897	2.35369	PCP038428	XM_009348720.2	Pyrus x bretschneideri laccase-7-like ,(LOC103938691), mRNA
PCP025900	27.9848	-1.92186	-5.14993	2.61e-07	9.61e-06	46.4929	90.4499	8.79508	PCP025900	XM_009339969.2	Pyrus x bretschneideri dormancy-associated ,protein homolog 3 (LOC103930608), transcript variant
PCP023806	483.871	-1.89813	-11.23	2.9e-29	8.14e-27	759.09	41.1546	199.302	PCP023806	XM_009356771	Pyrus x bretschneideri putative laccase-9 (LOC103946137)
PCP000749	11.6906	-1.88681	-4.07567	4.59e-05	0.0010583	20.9844	1.24701	1.93837	PCP000749	XM_009337044.2	Pyrus x bretschneideri uncharacterized ,N-acetyltransferase p20-like (LOC103928036), mRNA
PCP003899	73.5635	-1.86382	-5.02677	4.99e-07	1.75e-05	121.117	22.7799	23.5086	PCP003899	XM_009366846	Pyrus x bretschneideri 1-aminocyclopropane-1-carboxylate oxidase (LOC103954990)
PCP032397	16.8142	-1.86081	-4.18011	2.91e-05	0.000699916	29.8497	5.06237	3.35547	PCP032397	XM_009355278.2	Pyrus x bretschneideri ABC transporter ,G family member 36-like (LOC103944818), mRNA
PCP024077	10.5445	-1.85537	-3.88564	0.000102062	0.00214632	19.6627	0.53985	1.0875	PCP024077	XM_009365951.2	Pyrus x bretschneideri probable mannitol ,dehydrogenase (LOC103954149), mRNA
PCP028211	44.1162	-1.84037	-5.41338	6.18e-08	2.54e-06	71.2909	8.28241	15.5371	PCP028211	XM_018643708.1	Pyrus x bretschneideri uncharacterized ,LOC108865936 (LOC108865936), mRNA
PCP028866	12.3765	-1.83491	-4.01864	5.85e-05	0.00131063	21.8245	4.65919	2.43986	PCP028866	XM_009373842.2	Pyrus x bretschneideri putative calmodulin-like ,protein 2 (LOC103961295), mRNA
PCP017881	21.4855	-1.83338	-4.53468	5.77e-06	0.000160604	35.7589	8.27226	6.48297	PCP017881	NM_001302275.1 Pyrus x bretschneideri probable xyloglucan endotransglucosylase/hydrolase ,protein 23 (XET2), mRNA
PCP017033	88.9321	-1.83299	-6.66628	2.62e-11	1.68e-09	140.899	15.8235	35.0526	PCP017033	XM_009378321.2	Pyrus x bretschneideri proline-rich ,protein 36-like (LOC103965286), mRNA
PCP002812	28.2249	-1.82897	-4.89825	9.67e-07	3.23e-05	46.222	19.5539	9.38302	PCP002812	XM_018646973	Pyrus x bretschneideri probable strigolactone esterase DAD2 (LOC103945267), transcript variant X2
PCP009794	66.5552	-1.82563	-6.89574	5.36e-12	3.66e-10	105.001	21.3182	26.5954	PCP009794	XM_009359436.2	Pyrus x bretschneideri uncharacterized ,LOC103948403 (LOC103948403), mRNA
PCP009345	40.7725	-1.82177	-5.05559	4.29e-07	1.52e-05	66.3206	2.44782	14.0663	PCP009345	XM_009341299.2	Pyrus x bretschneideri putative methyltransferase ,DDB_G0268948 (LOC103931772), mRNA
PCP007455	10.8271	-1.82162	-3.93759	8.23e-05	0.00177425	19.3328	20.4727	2.22601	PCP007455	XM_008340006	Malus x domestica acyl-coenzyme A thioesterase 9, mitochondrial-like (LOC103401296)
PCP027080	10.5468	-1.82061	-3.84325	0.000121413	0.00248971	19.7795	0.104837	1.13038	PCP027080	XM_009369269.2	Pyrus x bretschneideri phospholipase ,D alpha 4-like (LOC103957160), transcript variant X1, mRNA
PCP023053	20.1437	-1.81927	-4.38372	1.17e-05	0.000302752	33.9656	3.79071	5.56733	PCP023053	NM_001302332.1 Pyrus x bretschneideri 1-aminocyclopropane-1-carboxylate ,synthase 1 (LOC103933174), mRNA
PCP000439	437.573	-1.81818	-8.43575	3.29e-17	3.95e-15	680.694	4.94336	183.143	PCP000439	XM_009352525	Pyrus x bretschneideri bifunctional epoxide hydrolase 2-like (LOC103942334)
PCP033228	7.45694	-1.81198	-4.34325	1.4e-05	0.000360409	14.5928	2.02679	0	PCP033228	XM_009363922.2	Pyrus x bretschneideri dihydroceramide ,fatty acyl 2-hydroxylase FAH1-like (LOC103952351), transcript
PCP018691	12.1915	-1.80294	-3.95167	7.76e-05	0.00168816	21.6649	3.00199	2.35486	PCP018691	XM_018648460.1	Pyrus x bretschneideri uncharacterized ,LOC103951403 (LOC103951403), transcript variant X2, mRNA
PCP011584	361.411	-1.79573	-10.4236	1.93e-25	4.28e-23	556.969	229.679	157.548	PCP011584	XM_009380040.2	Pyrus x bretschneideri late embryogenesis ,abundant protein 2-like (LOC103966821), mRNA
PCP013135	113.852	-1.79537	-7.38373	1.54e-13	1.25e-11	177.775	9.33505	47.2292	PCP013135	XM_009354364	Pyrus x bretschneideri cytidine deaminase 1-like (LOC103943980)
PCP018633	43.3299	-1.79287	-4.81156	1.5e-06	4.84e-05	70.4909	3.40682	14.8157	PCP018633	XM_009346339.2	Pyrus x bretschneideri miraculin-like ,(LOC103936498), mRNA
PCP044181	305.753	-1.78987	-12.7807	2.1e-37	9.55e-35	469.564	92.5658	135.629	PCP044181	XM_004290967	Fragaria vesca subsp. vesca uncharacterized LOC101301742 (LOC101301742)
PCP026109	40.7829	-1.78453	-4.21178	2.53e-05	0.000614766	69.7336	1.76918	10.318	PCP026109	***** No hits found *****,
PCP029204	32.4564	-1.78326	-4.88368	1.04e-06	3.45e-05	52.6831	9.54495	11.4635	PCP029204	XM_009345922.2	Pyrus x bretschneideri GEM-like protein ,5 (LOC103936091), mRNA
PCP009941	31.2654	-1.77698	-4.8765	1.08e-06	3.56e-05	50.487	10.0704	11.1276	PCP009941	XM_009372265.2	Pyrus x bretschneideri microsomal glutathione ,S-transferase 3-like (LOC103959890), mRNA
PCP019699	16.0072	-1.77693	-3.96214	7.43e-05	0.00162633	28.8046	0.874166	2.8165	PCP019699	XM_009357545.2	Pyrus x bretschneideri 3,5-dihydroxybiphenyl ,synthase-like (LOC103946757), mRNA
PCP002229	40.4914	-1.77453	-5.3782	7.52e-08	3.06e-06	64.6906	0.226943	15.5005	PCP002229	XM_009343012.2	Pyrus x bretschneideri protein HOTHEAD-like ,(LOC103933322), mRNA
PCP002236	89.5912	-1.76519	-7.61853	2.57e-14	2.29e-12	138.932	57.1284	38.488	PCP002236	XM_009359572	Pyrus x bretschneideri E3 ubiquitin-protein ligase RMA1H1-like (LOC103948527)
PCP030487	11.0261	-1.76474	-3.82998	0.000128155	0.00260887	19.425	1.52154	1.78743	PCP030487	XM_009362174.2	Pyrus x bretschneideri metalloendoproteinase ,2-MMP (LOC103950918), mRNA
PCP021226	7.307	-1.7644	-4.28596	1.82e-05	0.000452191	14.2182	0.604502	0.0590377	PCP021226	XM_009339643.2	Pyrus x bretschneideri ATP-dependent ,6-phosphofructokinase 6-like (LOC103930315), transcript variant
PCP030531	23.0005	-1.76182	-4.42031	9.86e-06	0.000259357	38.1522	2.25818	7.29143	PCP030531	***** No hits found *****,
PCP044396	53.6655	-1.75744	-5.7297	1.01e-08	4.77e-07	84.6149	0.741146	21.3795	PCP044396	XM_009372243.2	Pyrus x bretschneideri 21 kDa protein-like ,(LOC103959872), mRNA
PCP035271	10.5272	-1.75666	-3.76526	0.000166378	0.00323802	19.4789	1.16437	0.969639	PCP035271	XM_009371481.1	Pyrus x bretschneideri 2-oxoglutarate-dependent ,dioxygenase DAO-like (LOC103959132), mRNA
PCP027969	106.986	-1.75171	-8.12405	4.51e-16	4.89e-14	164.916	91.2138	46.4546	PCP027969	XM_018648499.1	Pyrus x bretschneideri auxin-responsive ,protein SAUR32 (LOC103951601), mRNA
PCP002777	7.98282	-1.74787	-3.54639	0.000390545	0.00687645	14.8825	0.15993	0.752206	PCP002777	XM_009371973.2	Pyrus x bretschneideri laccase-7-like ,(LOC103959617), mRNA
PCP041919	15.0048	-1.74537	-4.02467	5.71e-05	0.00128431	25.7617	2.43815	4.12605	PCP041919	XM_009337233	Pyrus x bretschneideri uncharacterized LOC103928228 (LOC103928228)
PCP001868	49.375	-1.74308	-5.10046	3.39e-07	1.22e-05	78.5401	44.1616	18.966	PCP001868	XM_018649988.1	Pyrus x bretschneideri extensin-3-like ,(LOC108865332), transcript variant X1, mRNA
PCP021403	15.0461	-1.73779	-4.00152	6.29e-05	0.00140289	25.7796	1.27158	4.07315	PCP021403	XM_009335475.1	Pyrus x bretschneideri uncharacterized ,LOC103926661 (LOC103926661), mRNA
PCP025557	11.2004	-1.73449	-3.77695	0.000158762	0.00312221	20.0501	1.21968	2.13857	PCP025557	XM_009353328.2	Pyrus x bretschneideri uncharacterized ,LOC103943119 (LOC103943119), mRNA
PCP039507	15.1997	-1.73095	-4.05212	5.08e-05	0.00116117	25.3292	9.30265	4.44855	PCP039507	***** No hits found *****,
PCP016835	8.31763	-1.72817	-3.60246	0.000315217	0.00576128	15.3206	10.7988	1.00017	PCP016835	XM_009348049	Pyrus x bretschneideri dnaJ homolog subfamily B member 1-like (LOC103938050), transcript variant X2
PCP008440	83.9794	-1.72775	-6.77333	1.26e-11	8.33e-10	129.968	8.01634	35.9924	PCP008440	XM_009368903.2	Pyrus x bretschneideri probable boron ,transporter 2 (LOC103956856), mRNA
PCP015229	18.0405	-1.72329	-4.19654	2.71e-05	0.000652904	29.6875	3.37309	5.50053	PCP015229	XM_009361942	Pyrus x bretschneideri metal tolerance protein 1-like (LOC103950718)
PCP004080	16.5579	-1.72142	-4.11106	3.94e-05	0.000921077	27.6317	22.1681	4.74025	PCP004080	XM_008344331	Malus x domestica beta-amylase 1, chloroplastic (LOC103405347)
PCP045133	538.569	-1.71981	-15.9032	6.03e-57	5.63e-54	815.708	192.418	250.937	PCP045133	XM_009369536.1	Pyrus x bretschneideri L-3-cyanoalanine ,synthase 2, mitochondrial (LOC103957376), mRNA
PCP000977	57.5439	-1.71932	-5.75683	8.57e-09	4.08e-07	89.9966	7.16451	23.6384	PCP000977	***** No hits found *****,
PCP031267	11.0384	-1.71569	-3.73804	0.00018546	0.00355589	19.6632	10.4426	2.08911	PCP031267	XM_018649615	Pyrus x bretschneideri UDP-glycosyltransferase 74F2 (LOC103956027), transcript variant X3
PCP000235	15.1805	-1.71438	-4.00041	6.32e-05	0.00140642	25.3886	5.9267	4.39155	PCP000235	XM_009339671.1	Pyrus x bretschneideri probable receptor-like ,protein kinase At5g18500 (LOC103930350), partial
PCP010587	13.2324	-1.71168	-3.82021	0.00013334	0.00269484	23.2867	8.05744	3.17395	PCP010587	XM_009359976.1	Pyrus x bretschneideri LOB domain-containing ,protein 1-like (LOC103948892), mRNA
PCP021832	226.244	-1.70406	-9.38279	6.43e-21	1.08e-18	344.257	78.8459	103.455	PCP021832	XM_018648835.1	Pyrus x bretschneideri protein STAY-GREEN, ,chloroplastic-like (LOC103952867), mRNA
PCP011436	10.1683	-1.69963	-3.69007	0.000224194	0.00423576	18.0874	5.18376	2.02892	PCP011436	XM_009368194.2	Pyrus x bretschneideri protein PXR1-like ,(LOC103956228), transcript variant X1, mRNA
PCP006815	10.3417	-1.69208	-3.67886	0.000234279	0.00439665	18.0628	2.20998	1.76752	PCP006815	XM_008355845	Malus x domestica protein NUCLEAR FUSION DEFECTIVE 4-like (LOC103417686), partial mRNA.
PCP017572	40.6235	-1.68174	-4.44865	8.64e-06	0.000231002	65.3985	3.26255	14.5944	PCP017572	XM_009371707.2	Pyrus x bretschneideri major allergen ,Pru av 1-like (LOC103959357), mRNA
PCP022491	12.4286	-1.68089	-3.71329	0.000204579	0.0038958	22.2287	1.13259	2.05428	PCP022491	XM_008343921	Malus x domestica 1-aminocyclopropane-1-carboxylate oxidase (LOC103404960)
PCP011278	8.14988	-1.67917	-3.5296	0.000416187	0.00725953	15.1366	1.06853	1.24537	PCP011278	XM_009353328.2	Pyrus x bretschneideri uncharacterized ,LOC103943119 (LOC103943119), mRNA
PCP001044	39.6005	-1.67211	-5.23267	1.67e-07	6.41e-06	62.2804	42.22	16.2719	PCP001044	XM_009376771	Pyrus x bretschneideri uncharacterized LOC103963893 (LOC103963893)
PCP029169	153.856	-1.66336	-8.38349	5.14e-17	6.04e-15	233.246	61.2522	71.2839	PCP029169	XM_009354584	Pyrus x bretschneideri protein E6 (LOC103944168)
PCP022796	58.075	-1.66329	-5.73143	9.96e-09	4.73e-07	89.6191	42.2946	25.0445	PCP022796	XM_009339351.2	Pyrus x bretschneideri galactinol synthase ,2-like (LOC103930066), mRNA
PCP042775	39.136	-1.662	-5.04774	4.47e-07	1.58e-05	61.5659	2.15099	15.9768	PCP042775	XM_009339312.2	Pyrus x bretschneideri zinc finger ,protein ZAT12-like (LOC103930024), mRNA
PCP007685	38.6098	-1.66062	-4.96888	6.73e-07	2.31e-05	60.8138	1.0115	15.8459	PCP007685	XM_009359416.2	Pyrus x bretschneideri zinc finger ,protein ZAT12-like (LOC103948389), mRNA
PCP041989	67.6442	-1.6597	-5.8117	6.18e-09	3.01e-07	104.236	18.8862	29.1622	PCP041989	XM_009357585.2	Pyrus x bretschneideri NAC domain-containing ,protein 2-like (LOC103946790), mRNA
PCP024137	35.0651	-1.65346	-4.96038	7.04e-07	2.4e-05	55.2142	24.7301	14.4162	PCP024137	XM_009368795.2	Pyrus x bretschneideri uncharacterized ,LOC103956762 (LOC103956762), mRNA
PCP021653	56.9436	-1.64541	-4.9259	8.4e-07	2.84e-05	89.1533	12.7563	23.2061	PCP021653	XM_008349028	Malus x domestica acidic endochitinase-like (LOC103410311)
PCP017673	8.50552	-1.6431	-3.50613	0.000454679	0.00780942	15.6542	0.929252	1.00829	PCP017673	XM_009355277.2	Pyrus x bretschneideri ABC transporter ,G family member 35-like (LOC103944817), mRNA
PCP029426	54.2846	-1.64291	-5.65651	1.54e-08	7.12e-07	83.8402	37.0878	23.6498	PCP029426	XM_009345643.2	Pyrus x bretschneideri bax inhibitor ,1-like (LOC103935836), mRNA
PCP007525	32.6709	-1.63803	-4.8114	1.5e-06	4.84e-05	51.122	95.7852	13.6183	PCP007525	XR_668727	Pyrus x bretschneideri 50S ribosomal protein L1, chloroplastic-like (LOC103957594), transcript variant X2, misc_RNA.
PCP029460	8.15602	-1.63657	-3.4508	0.000558933	0.00930626	15.3858	1.44264	0.808644	PCP029460	***** No hits found *****,
PCP002646	7.45866	-1.63439	-3.42755	0.000609052	0.00991763	13.4318	6.20594	1.34085	PCP002646	XM_008385605	Malus x domestica protein TRANSPORT INHIBITOR RESPONSE 1-like (LOC103446480), transcript variant X2
PCP030426	33.2551	-1.63185	-4.64491	3.4e-06	9.97e-05	52.1672	21.1427	13.1954	PCP030426	XM_008381068	Malus x domestica zinc finger AN1 domain-containing stress-associated protein 12-like (LOC103442289)
PCP007719	115.978	-1.62419	-7.1598	8.08e-13	6.01e-11	175.182	35.4513	53.7149	PCP007719	NM_001328974	Malus domestica UDP-glycosyltransferase 71A15 (LOC103441425)
PCP014191	33.9317	-1.62303	-4.61338	3.96e-06	0.000114067	53.4926	5.54131	13.5357	PCP014191	XM_009380238	Pyrus x bretschneideri 3-ketoacyl-CoA synthase 4-like (LOC103966995)
PCP005019	11.3518	-1.61931	-3.58746	0.00033391	0.00603731	19.5669	3.48601	2.58577	PCP005019	XM_018648582.1	Pyrus x bretschneideri uncharacterized ,LOC103951893 (LOC103951893), transcript variant X2, mRNA
PCP008322	47.1943	-1.61873	-5.404	6.52e-08	2.67e-06	72.8202	34.2602	20.6113	PCP008322	***** No hits found *****,
PCP037801	95.0817	-1.61764	-6.45468	1.08e-10	6.42e-09	144.213	3.52191	43.763	PCP037801	XM_009359930.1	Pyrus x bretschneideri thionin-like ,protein 2 (LOC103948851), mRNA
PCP018457	203.489	-1.61679	-8.62202	6.58e-18	8.44e-16	305.584	88.1694	97.387	PCP018457	XM_009374387.2	Pyrus x bretschneideri bZIP transcription ,factor 60 (LOC103961780), mRNA
PCP019416	24.9401	-1.61395	-4.3233	1.54e-05	0.000390353	39.6373	194.154	9.51196	PCP019416	XM_009377170	Pyrus x bretschneideri cytochrome P450 78A6-like (LOC103964254)
PCP001690	19.7627	-1.60733	-3.98823	6.66e-05	0.00147283	31.6515	8.60995	6.56763	PCP001690	XM_009350830	Pyrus x bretschneideri NDR1/HIN1-Like protein 3-like (LOC103940668)
PCP037031	156.874	-1.60727	-6.50018	8.02e-11	4.8e-09	238.248	14.3713	72.6566	PCP037031	XM_009356771.2	Pyrus x bretschneideri putative laccase-9 ,(LOC103946137), mRNA
PCP030129	46.4422	-1.60278	-4.69959	2.61e-06	7.86e-05	72.4793	31.8204	19.5178	PCP030129	XM_009366329.2	Pyrus x bretschneideri glycine-rich ,cell wall structural protein 1-like (LOC103954497), mRNA
PCP010322	186.617	-1.60017	-9.16802	4.82e-20	7.43e-18	278.589	135.022	90.7663	PCP010322	XM_009376403	Pyrus x bretschneideri probable mediator of RNA polymerase II transcription subunit 37e (LOC103963573)
PCP027262	18.0653	-1.59934	-3.9251	8.67e-05	0.00186414	29.3538	10.097	6.30735	PCP027262	XM_018649516.1	Pyrus x bretschneideri UDP-glycosyltransferase ,73D1-like (LOC103955597), mRNA
PCP035631	107.942	-1.59255	-7.49268	6.75e-14	5.7e-12	161.789	119.066	51.5045	PCP035631	XM_009368990	Pyrus x bretschneideri heat shock protein 90-2 (LOC103956927)
PCP020283	164.247	-1.59056	-8.42308	3.67e-17	4.37e-15	245.421	31.152	79.5725	PCP020283	XR_001953603	Pyrus x bretschneideri uncharacterized LOC103952957 (LOC103952957), transcript variant X3, misc_RNA.
PCP026293	8.98325	-1.58913	-3.44516	0.000570718	0.00946413	16.1452	2.30633	1.95877	PCP026293	XM_009360315.2	Pyrus x bretschneideri late embryogenesis ,abundant protein At1g64065-like (LOC103949212), mRNA
PCP029197	114.36	-1.58668	-7.56407	3.91e-14	3.39e-12	171.157	116.192	54.8671	PCP029197	XR_001954829.1	Pyrus x bretschneideri mitochondrial ,phosphate carrier protein 3, mitochondrial-like (LOC103966582),
PCP014781	10.9799	-1.57617	-3.52681	0.000420593	0.00730444	18.804	5.57991	2.97755	PCP014781	XM_009354993	Pyrus x bretschneideri septum-promoting GTP-binding protein 1 (LOC103944527)
PCP034245	484.134	-1.57534	-13.7334	6.41e-43	4.14e-40	716.117	73.7641	243.463	PCP034245	XM_021978226	Prunus avium premnaspirodiene oxygenase-like (LOC110773702), transcript variant X2
PCP029751	13.4282	-1.56955	-3.50982	0.000448415	0.0077176	23.2356	0.68999	2.99817	PCP029751	XM_009356567.2	Pyrus x bretschneideri probable inactive ,2-oxoglutarate-dependent dioxygenase AOP2 (LOC103945969),
PCP043252	31.0315	-1.5692	-4.46429	8.03e-06	0.000216128	48.3099	5.26775	12.948	PCP043252	XM_009346006.2	Pyrus x bretschneideri probable WRKY ,transcription factor 75 (LOC103936164), mRNA
PCP023592	7.29316	-1.56718	-3.32923	0.000870868	0.0132522	12.9818	0.155506	0.804741	PCP023592	XM_009362014.2	Pyrus x bretschneideri uncharacterized ,LOC103950774 (LOC103950774), transcript variant X2, mRNA
PCP029294	36.0944	-1.56277	-4.51826	6.24e-06	0.000171872	55.871	18.1101	15.5702	PCP029294	XM_008376268	Malus x domestica protein EDS1L-like (LOC103437767)
PCP011324	7.4743	-1.56085	-3.33357	0.000857401	0.0130709	13.7197	0.644705	0.862749	PCP011324	XM_009370600	Pyrus x bretschneideri cucumber peeling cupredoxin-like (LOC103958345)
PCP030876	25.9496	-1.55912	-4.27632	1.9e-05	0.000469162	40.4894	7.45003	10.624	PCP030876	XM_009356510.1	Pyrus x bretschneideri uncharacterized ,LOC103945913 (LOC103945913), mRNA
PCP038006	18.2355	-1.5584	-3.84835	0.000118914	0.00244741	29.4521	1.15631	6.36492	PCP038006	XM_018651206.1	Pyrus x bretschneideri probable calcium-binding ,protein CML11 (LOC103962500), mRNA
PCP014468	8.66682	-1.55795	-3.39022	0.000698355	0.0110785	15.7279	1.95431	1.45161	PCP014468	XM_008370092	Malus x domestica metalloendoproteinase 3-MMP-like (LOC103431917)
PCP020699	41.4334	-1.55459	-5.01839	5.21e-07	1.82e-05	63.1699	38.4429	18.7496	PCP020699	XM_009347774.2	Pyrus x bretschneideri cold-shock protein ,CS120-like (LOC103937810), transcript variant X1, mRNA
PCP013035	52.5175	-1.54915	-4.66351	3.11e-06	9.27e-05	81.0294	38.0609	23.0979	PCP013035	XM_007223879	Prunus persica glutathione transferase GST 23 (LOC18792586)
PCP014287	15.1421	-1.54902	-3.48823	0.000486227	0.00825849	26.4219	1.33186	3.31751	PCP014287	XM_009357548.2	Pyrus x bretschneideri 3,5-dihydroxybiphenyl ,synthase-like (LOC103946760), mRNA
PCP029446	41.1842	-1.54612	-4.61729	3.89e-06	0.000112189	63.2564	19.5542	17.7995	PCP029446	XM_009364326.2	Pyrus x bretschneideri phytosulfokines ,3 (LOC103952672), mRNA
PCP014650	36.0954	-1.5457	-4.54689	5.44e-06	0.000153274	55.6853	28.3646	15.709	PCP014650	XM_009352529	Pyrus x bretschneideri calcium-binding protein PBP1-like (LOC103942339)
PCP005904	31.5868	-1.54489	-4.20584	2.6e-05	0.000629325	49.2744	13.7794	12.8079	PCP005904	XM_009368644	Pyrus x bretschneideri sugar transport protein 13-like (LOC103956618)
PCP023399	8.49887	-1.54416	-3.36083	0.00077709	0.012032	15.4721	0.967857	1.27547	PCP023399	XM_009374179.2	Pyrus x bretschneideri cytochrome P450 ,81E8-like (LOC103961611), mRNA
PCP020873	68.3325	-1.54329	-6.03436	1.6e-09	8.21e-08	102.453	46.3147	32.477	PCP020873	XM_009378653	Pyrus x bretschneideri uncharacterized LOC103965551 (LOC103965551), transcript variant X2
PCP016022	72.1187	-1.543	-5.91324	3.35e-09	1.68e-07	108.132	5.40044	34.3726	PCP016022	XM_009375122.2	Pyrus x bretschneideri uncharacterized ,LOC103962421 (LOC103962421), mRNA
PCP027609	206.829	-1.53815	-8.53638	1.38e-17	1.73e-15	305.455	74.145	103.711	PCP027609	XM_009370617	Pyrus x bretschneideri probable acetyltransferase NATA1-like (LOC103958370)
PCP006323	68.0435	-1.53801	-4.72975	2.25e-06	6.9e-05	103.939	5.85431	30.252	PCP006323	XM_009370791.2	Pyrus x bretschneideri uncharacterized ,LOC103958523 (LOC103958523), mRNA
PCP036276	9.32364	-1.53632	-3.36271	0.000771825	0.0119827	16.136	2.76497	1.90204	PCP036276	XR_669336.2	Pyrus x bretschneideri calcium-binding ,protein CML38 (LOC103960902), transcript variant X2, misc_RNA
PCP014204	79.8296	-1.53629	-5.10488	3.31e-07	1.2e-05	120.972	0.793001	36.3184	PCP014204	XM_009369473	Pyrus x bretschneideri phospholipase A1-Igamma2, chloroplastic-like (LOC103957319)
PCP024945	53.738	-1.5346	-4.47674	7.58e-06	0.000205222	82.6835	5.84144	23.5529	PCP024945	XM_008352951	Malus x domestica major allergen Mal d 1-like (LOC103414584)
PCP034711	47.4519	-1.53398	-5.18586	2.15e-07	8.11e-06	71.888	42.2652	21.7499	PCP034711	XM_009377941.2	Pyrus x bretschneideri uncharacterized ,LOC103964940 (LOC103964940), transcript variant X1, mRNA
PCP009317	16.0436	-1.53383	-3.67788	0.000235181	0.00440865	25.87	18.3813	5.84523	PCP009317	XM_009345426.2	Pyrus x bretschneideri aspartic proteinase ,PCS1 (LOC103935634), transcript variant X2, mRNA
PCP012089	11.8946	-1.53097	-3.40844	0.000653356	0.0105332	20.754	1.45474	2.93364	PCP012089	***** No hits found *****,
PCP009573	10.321	-1.52786	-3.38553	0.000710411	0.0112165	17.5045	0.914385	2.70833	PCP009573	XM_009352662.2	Pyrus x bretschneideri nudix hydrolase ,2-like (LOC103942477), mRNA
PCP040992	44.9156	-1.527	-4.4751	7.64e-06	0.000206469	69.1824	1.37457	19.4849	PCP040992	XM_009380786.2	Pyrus x bretschneideri cytochrome P450 ,714C2-like (LOC103967541), mRNA
PCP012398	9.15826	-1.52656	-3.33991	0.000838058	0.0128898	16.2985	2.02704	1.96285	PCP012398	XM_009338717.2	Pyrus x bretschneideri uncharacterized ,LOC103929514 (LOC103929514), mRNA
PCP004276	29.8916	-1.52301	-4.08615	4.39e-05	0.00101445	46.7591	1.42487	12.0271	PCP004276	XM_008359795	Malus x domestica E3 ubiquitin-protein ligase PUB24-like (LOC103421753)
PCP004153	31.9616	-1.52289	-4.42719	9.55e-06	0.000252006	49.5993	26.9858	13.9656	PCP004153	XM_009366733	Pyrus x bretschneideri isoflavone reductase-like protein (LOC103954880)
PCP000585	188.305	-1.51963	-9.23789	2.51e-20	3.99e-18	276.876	98.8913	96.1078	PCP000585	XM_009378566.2	Pyrus x bretschneideri haloacid dehalogenase-like ,hydrolase domain-containing protein Sgpp (LOC103965498),
PCP004541	537.875	-1.51602	-14.4481	2.58e-47	1.81e-44	786.519	102.717	279.723	PCP004541	XM_009356510.1	Pyrus x bretschneideri uncharacterized ,LOC103945913 (LOC103945913), mRNA
PCP012026	12.8573	-1.51558	-3.46321	0.00053377	0.0089485	20.9976	7.19194	4.029	PCP012026	XM_009336143.2	Pyrus x bretschneideri probable calcium-binding ,protein CML23 (LOC103927250), mRNA
PCP038450	10.6198	-1.51363	-3.382	0.00071959	0.0113295	17.8422	4.48903	3.21521	PCP038450	XM_009372020.2	Pyrus x bretschneideri lysine histidine ,transporter 1-like (LOC103959664), mRNA
PCP008562	10.4609	-1.51262	-3.38251	0.000718255	0.0113191	17.5166	17.1132	2.78411	PCP008562	XM_018642710.1	Pyrus x bretschneideri endoglucanase ,2 (LOC103927919), transcript variant X2, mRNA
PCP009888	8.62929	-1.50955	-3.29422	0.000986954	0.0147517	15.0642	7.31835	1.82541	PCP009888	XM_009357767.2	Pyrus x bretschneideri phosphoethanolamine ,N-methyltransferase 1-like (LOC103946940), mRNA
PCP028373	8.98493	-1.50761	-3.29982	0.000967464	0.014512	15.7064	0.715902	1.76506	PCP028373	XM_009346383.2	Pyrus x bretschneideri endochitinase-like ,(LOC103936532), mRNA
PCP024442	6.62168	-1.50635	-3.19818	0.00138298	0.0195748	12.4242	0.150996	0.655235	PCP024442	XM_009377099.2	Pyrus x bretschneideri transmembrane ,protein 45A (LOC103964196), mRNA
PCP024944	15.5816	-1.50473	-3.47529	0.000510305	0.00861188	25.6143	3.27346	5.18995	PCP024944	XM_009349094	Pyrus x bretschneideri major allergen Pru av 1-like (LOC103939040)
PCP030445	31.4072	-1.50412	-4.10654	4.02e-05	0.000936676	48.4077	9.00094	13.1963	PCP030445	XM_008359525	Malus x domestica AAA-ATPase At3g28580-like (LOC103421487)
PCP014003	275.923	-1.50074	-10.3592	3.8e-25	7.99e-23	403.668	191.493	143.149	PCP014003	XM_009369314	Pyrus x bretschneideri putative nuclease HARBI1 (LOC103957199)
PCP026256	15.5281	-1.4991	-3.6001	0.000318091	0.0058075	25.2788	9.4345	5.72237	PCP026256	XM_009363240	Pyrus x bretschneideri probable cinnamyl alcohol dehydrogenase 1 (LOC103951787), transcript variant X2
PCP011290	29.4485	-1.49856	-3.73761	0.000185779	0.00355794	46.7368	5.8954	11.2797	PCP011290	XM_008379204	Malus x domestica major allergen Mal d 1-like (LOC103440476)
PCP002039	10.3021	-1.49358	-3.33972	0.000838623	0.0128898	17.5277	7.4024	3.03369	PCP002039	XM_009349033.2	Pyrus x bretschneideri probable WRKY ,transcription factor 40 (LOC103938977), transcript variant
PCP022799	9.17025	-1.49336	-3.29385	0.000988266	0.0147582	16.3014	0.052077	1.46047	PCP022799	XM_009367795.2	Pyrus x bretschneideri WAT1-related ,protein At1g09380 (LOC103955883), mRNA
PCP005410	45.3684	-1.49056	-4.66434	3.1e-06	9.25e-05	68.685	17.4685	21.0861	PCP005410	XM_009357878.2	Pyrus x bretschneideri uncharacterized ,protein At1g66480-like (LOC103947038), mRNA
PCP017009	32.8243	-1.48958	-4.31724	1.58e-05	0.000398897	50.4918	194.649	14.5635	PCP017009	XM_018648197.1	Pyrus x bretschneideri 21 kDa protein ,(LOC103950240), transcript variant X2, mRNA
PCP012061	8.50573	-1.48898	-3.27992	0.00103835	0.0153968	15.3948	0.273685	1.35267	PCP012061	XM_009369424.1	Pyrus x bretschneideri hyphally-regulated ,protein-like (LOC103957277), mRNA
PCP021577	26.1675	-1.48835	-3.9616	7.44e-05	0.00162789	40.7568	2.17464	10.9487	PCP021577	XM_009360218.2	Pyrus x bretschneideri chitotriosidase-1-like ,(LOC103949120), mRNA
PCP006226	64.5852	-1.48769	-5.61628	1.95e-08	8.82e-07	96.2794	67.7934	31.7715	PCP006226	XM_009358466	Pyrus x bretschneideri uncharacterized LOC103947553 (LOC103947553)
PCP028212	8.99051	-1.48457	-3.25734	0.00112461	0.0165012	15.4816	0.931712	2.00007	PCP028212	***** No hits found *****,
PCP025815	12.1483	-1.48305	-3.40387	0.000664382	0.0106803	19.8754	3.90219	4.21952	PCP025815	XM_009336888	Pyrus x bretschneideri cytokinin riboside 5'-monophosphate phosphoribohydrolase LOG3-like (LOC103927909)
PCP028012	127.229	-1.47792	-4.62361	3.77e-06	0.000109449	191.536	15.034	59.6742	PCP028012	XM_009347937.2	Pyrus x bretschneideri major allergen ,Mal d 1-like (LOC103937950), transcript variant X5, mRNA
PCP024345	26.3129	-1.47768	-3.38964	0.000699847	0.0110914	45.7574	23.3931	6.49264	PCP024345	XM_018648425.1	Pyrus x bretschneideri transcription ,factor bHLH144 (LOC103951257), mRNA
PCP013231	20.4034	-1.47538	-3.77484	0.000160107	0.00313047	31.8209	31.218	8.34206	PCP013231	***** No hits found *****,
PCP002555	88.6515	-1.47342	-5.68695	1.29e-08	6.04e-07	131.523	4.55238	44.0758	PCP002555	XM_009378267.2	Pyrus x bretschneideri abscisic stress-ripening ,protein 1-like (LOC103965244), mRNA
PCP027155	25.8466	-1.47332	-3.80955	0.000139222	0.00279358	40.1006	10.2498	10.6504	PCP027155	XM_009379054.2	Pyrus x bretschneideri calcium-binding ,protein PBP1-like (LOC103965950), mRNA
PCP020231	37.6558	-1.4725	-4.13723	3.52e-05	0.000837241	57.9229	1.10018	16.5707	PCP020231	XM_009380782.2	Pyrus x bretschneideri cytochrome P450 ,714C2-like (LOC103967534), mRNA
PCP028137	322.864	-1.47215	-10.6266	2.24e-26	5.39e-24	469.644	111.654	170.486	PCP028137	XM_009370322	Pyrus x bretschneideri uncharacterized LOC103958096 (LOC103958096)
PCP026369	30.5447	-1.47047	-4.03767	5.4e-05	0.00122835	46.8525	9.67902	13.5647	PCP026369	XM_009359990	Pyrus x bretschneideri mitogen-activated protein kinase 3 (LOC103948905)
PCP005323	14.6569	-1.467	-3.47573	0.000509463	0.00861188	23.9563	11.6521	5.57491	PCP005323	XM_009369261	Pyrus x bretschneideri inorganic pyrophosphatase 1-like (LOC103957156)
PCP030897	10.6635	-1.4666	-3.27188	0.00106835	0.0157582	18.121	6.07868	2.98472	PCP030897	XM_009377500.2	Pyrus x bretschneideri auxin-responsive ,protein SAUR36-like (LOC103964554), mRNA
PCP007406	59.8222	-1.4645	-5.22144	1.78e-07	6.8e-06	88.8818	27.6791	29.3201	PCP007406	XM_009361595.2	Pyrus x bretschneideri sec14 cytosolic ,factor-like (LOC103950396), transcript variant X1, mRNA
PCP013122	6.44085	-1.46338	-3.13132	0.00174021	0.0237707	11.8882	0.431256	0.817314	PCP013122	XM_009354335	Pyrus x bretschneideri 1-aminocyclopropane-1-carboxylate synthase 7 (LOC103943957)
PCP001276	41.8867	-1.461	-4.71113	2.46e-06	7.48e-05	63.0848	26.5818	19.8423	PCP001276	XM_009361673.2	Pyrus x bretschneideri transcription ,factor bHLH35 (LOC103950461), mRNA
PCP023339	96.2552	-1.45991	-6.23644	4.48e-10	2.45e-08	141.874	37.0961	49.1566	PCP023339	XM_009361197	Pyrus x bretschneideri uncharacterized LOC103950045 (LOC103950045)
PCP028750	75.3245	-1.45153	-5.46454	4.64e-08	1.94e-06	111.33	14.7549	37.6863	PCP028750	XR_669661.2	Pyrus x bretschneideri probable galactinol--sucrose ,galactosyltransferase 2 (LOC103963105), misc_RNA
PCP023666	10.9945	-1.45027	-3.25966	0.00111545	0.0163953	18.484	0.293226	3.53187	PCP023666	***** No hits found *****,
PCP005371	73.5062	-1.44968	-5.15505	2.54e-07	9.39e-06	108.922	31.745	36.17	PCP005371	XM_009380179	Pyrus x bretschneideri arginine decarboxylase-like (LOC103966943)
PCP004540	9.49739	-1.44945	-3.20185	0.00136548	0.0194252	16.3039	3.69911	2.33434	PCP004540	***** No hits found *****,
PCP035049	19.255	-1.44707	-3.57959	0.000344139	0.00616918	30.4488	10.1724	7.70007	PCP035049	XM_008390331	Malus x domestica protein SRC2-like (LOC103450928)
PCP031714	17.4151	-1.43933	-3.39546	0.000685124	0.0109198	27.9069	3.36373	6.14153	PCP031714	XM_009372673.2	Pyrus x bretschneideri glutathione ,transferase GST 23-like (LOC103960232), mRNA
PCP041586	10.4953	-1.43852	-3.20979	0.00132831	0.019009	17.9042	3.56141	3.20071	PCP041586	***** No hits found *****,
PCP035490	24.4584	-1.43792	-3.82917	0.000128575	0.00261425	37.7493	5.85002	10.361	PCP035490	XM_009357585.2	Pyrus x bretschneideri NAC domain-containing ,protein 2-like (LOC103946790), mRNA
PCP026215	23.9621	-1.43641	-3.77603	0.00015935	0.00312657	36.8222	22.6714	10.2351	PCP026215	XM_009347773	Pyrus x bretschneideri cold-shock protein CS120-like (LOC103937809)
PCP021806	253.073	-1.43216	-9.39311	5.83e-21	1e-18	365.627	101.234	135.692	PCP021806	XM_008371654	Malus x domestica probable mediator of RNA polymerase II transcription subunit 37e (LOC103433399)
PCP001138	19.1109	-1.43194	-3.44915	0.000562347	0.00934374	30.1338	9.03825	7.31739	PCP001138	XM_009343324.2	Pyrus x bretschneideri ammonium transporter ,1 member 1-like (LOC103933639), mRNA
PCP023999	88.9429	-1.43139	-5.83222	5.47e-09	2.68e-07	130.19	19.5643	45.7443	PCP023999	XM_009379672.2	Pyrus x bretschneideri 7-deoxyloganetin ,glucosyltransferase-like (LOC103966506), mRNA
PCP011859	6.11416	-1.4299	-3.07314	0.00211817	0.0281557	11.2987	3.80287	0.564232	PCP011859	XM_008385585	Malus x domestica internal alternative NAD(P)H-ubiquinone oxidoreductase A1, mitochondrial-like (LOC103446463), transcript variant X3
PCP008561	9.28855	-1.42883	-3.16799	0.00153496	0.0214579	15.703	9.52526	2.63416	PCP008561	XM_009336888.2	Pyrus x bretschneideri cytokinin riboside ,5'-monophosphate phosphoribohydrolase LOG3-like (LOC103927909),
PCP016816	9.79319	-1.42558	-3.18578	0.00144364	0.0203477	16.505	44.6677	2.8917	PCP016816	XM_009347006	Pyrus x bretschneideri ubiquinol oxidase, mitochondrial-like (LOC103937089)
PCP007622	18.9825	-1.42521	-3.4328	0.000597379	0.00978085	30.4216	0.0655273	7.34711	PCP007622	***** No hits found *****,
PCP028412	38.3652	-1.42456	-3.83728	0.000124405	0.00253867	58.717	5.13344	16.8483	PCP028412	XM_009349100	Pyrus x bretschneideri major allergen Mal d 1-like (LOC103939046)
PCP009884	59.4413	-1.42364	-5.16807	2.37e-07	8.82e-06	87.3963	112.569	30.0917	PCP009884	XM_009357772	Pyrus x bretschneideri probable calcium-binding protein CML27 (LOC103946945)
PCP014695	103.425	-1.41048	-6.4981	8.13e-11	4.85e-09	150.279	45.1191	54.5762	PCP014695	XM_009353661.2	Pyrus x bretschneideri auxin-responsive ,protein SAUR32-like (LOC103943370), mRNA
PCP025721	6.79765	-1.40733	-3.08555	0.00203173	0.027222	12.275	0.152461	0.845191	PCP025721	XM_009348720.2	Pyrus x bretschneideri laccase-7-like ,(LOC103938691), mRNA
PCP025158	12.514	-1.40031	-3.2092	0.00133105	0.019032	20.2293	2.18975	4.46333	PCP025158	XM_008369512	Malus x domestica uncharacterized LOC103431360 (LOC103431360)
PCP007636	400.474	-1.39929	-7.44202	9.92e-14	8.21e-12	577.013	47.7969	215.711	PCP007636	XM_008358141	Malus x domestica glucan endo-1,3-beta-glucosidase-like (LOC103420080)
PCP017688	53.5104	-1.39923	-5.02773	4.96e-07	1.75e-05	78.8662	61.4709	27.5013	PCP017688	NM_001302317.1 Pyrus x bretschneideri caffeic acid 3-O-methyltransferase ,(LOC103943352), mRNA
PCP007266	57.7837	-1.39921	-4.70486	2.54e-06	7.68e-05	85.4592	13.9957	29.0606	PCP007266	XM_009348529.2	Pyrus x bretschneideri NAC domain-containing ,protein 83-like (LOC103938518), mRNA
PCP021985	158.767	-1.39822	-6.66502	2.65e-11	1.69e-09	229.672	6.68223	84.6249	PCP021985	XM_018643952	Pyrus x bretschneideri mitochondrial uncoupling protein 5-like (LOC103933057)
PCP024946	27.383	-1.39754	-3.54453	0.000393315	0.00689634	42.3573	4.58846	11.41	PCP024946	XM_009349094	Pyrus x bretschneideri major allergen Pru av 1-like (LOC103939040)
PCP021174	175.34	-1.39567	-8.26765	1.37e-16	1.54e-14	252.554	71.5557	95.3956	PCP021174	XM_009337234	Pyrus x bretschneideri ABC transporter I family member 20 (LOC103928229)
PCP022424	49.1149	-1.39454	-4.88379	1.04e-06	3.45e-05	72.1617	50.0087	25.223	PCP022424	XM_009376791	Pyrus x bretschneideri protein TIC 20-v, chloroplastic (LOC103963912)
PCP043913	7.45145	-1.39337	-3.04721	0.00230975	0.0302412	12.7361	0.0858893	2.00824	PCP043913	XM_009358565.2	Pyrus x bretschneideri cytochrome P450 ,CYP72A219-like (LOC103947636), mRNA
PCP044766	610.085	-1.39268	-12.8188	1.29e-37	6.18e-35	871.872	132.542	337.824	PCP044766	NM_001302310	Pyrus x bretschneideri endoglucanase 6-like (EG2)
PCP024321	18.0918	-1.38769	-3.30124	0.000962582	0.0144645	28.7705	4.86452	6.92109	PCP024321	XM_009374827	Pyrus x bretschneideri probable WRKY transcription factor 33 (LOC103962153)
PCP003232	140.69	-1.38604	-7.02433	2.15e-12	1.54e-10	202.822	43.2841	75.8202	PCP003232	XR_669661.2	Pyrus x bretschneideri probable galactinol--sucrose ,galactosyltransferase 2 (LOC103963105), misc_RNA
PCP028013	18.0741	-1.38204	-3.35276	0.000800112	0.0123543	28.2558	4.11321	7.52269	PCP028013	XM_009347934.2	Pyrus x bretschneideri major allergen ,Mal d 1-like (LOC103937949), mRNA
PCP023119	16.0824	-1.37804	-3.17676	0.00148928	0.0209384	25.8947	10.7332	5.44915	PCP023119	XR_001953709.1	Pyrus x bretschneideri uncharacterized ,LOC108867735 (LOC108867735), ncRNA
PCP019582	33.5639	-1.37691	-3.93438	8.34e-05	0.00179589	50.2373	1.99622	15.6098	PCP019582	XM_009365735.2	Pyrus x bretschneideri blue copper ,protein-like (LOC103953926), mRNA
PCP031774	117.846	-1.37472	-6.22776	4.73e-10	2.57e-08	169.834	23.2581	62.9611	PCP031774	***** No hits found *****,
PCP015026	16.6904	-1.37186	-3.37298	0.000743582	0.011631	26.0005	15.1317	6.85671	PCP015026	XM_009365435.2	Pyrus x bretschneideri probable WRKY ,transcription factor 40 (LOC103953663), transcript variant
PCP028413	93.6697	-1.37148	-4.37672	1.2e-05	0.000311672	138.147	12.0515	46.998	PCP028413	XM_008392377	Malus x domestica major allergen Pru av 1-like (LOC103452842)
PCP044379	42.9506	-1.37109	-4.43439	9.23e-06	0.00024566	63.5925	40.6557	21.4188	PCP044379	XM_018649516.1	Pyrus x bretschneideri UDP-glycosyltransferase ,73D1-like (LOC103955597), mRNA
PCP016932	24.0599	-1.36922	-3.63812	0.00027464	0.00508039	36.5339	53.6235	10.8848	PCP016932	XM_009360950	Pyrus x bretschneideri uncharacterized LOC103949828 (LOC103949828)
PCP022907	8.31493	-1.36769	-3.02141	0.00251603	0.0326695	14.4273	2.24558	1.90661	PCP022907	XM_008375897	Malus x domestica methionine gamma-lyase (LOC103437427)
PCP027408	89.7692	-1.36633	-5.4808	4.23e-08	1.78e-06	130.049	34.1621	47.4589	PCP027408	XM_009378350.2	Pyrus x bretschneideri REF/SRPP-like ,protein At3g05500 (LOC103965308), mRNA
PCP031534	23.6218	-1.36273	-3.55689	0.000375272	0.00663533	36.2998	21.422	10.9883	PCP031534	XM_009364493.2	Pyrus x bretschneideri 60S ribosomal ,protein L10 (LOC103952805), mRNA
PCP013274	7.60923	-1.36244	-2.98751	0.00281257	0.035747	12.702	1.49075	1.96824	PCP013274	XM_009366147.2	Pyrus x bretschneideri NAC domain-containing ,protein 74-like (LOC103954309), transcript variant
PCP030701	31.8579	-1.35994	-3.87354	0.000107266	0.00222677	47.7991	16.9969	15.3927	PCP030701	XM_009351604	Pyrus x bretschneideri linoleate 13S-lipoxygenase 3-1, chloroplastic-like (LOC103941411)
PCP011281	7.13228	-1.3596	-3.00421	0.00266274	0.0342308	12.4571	2.11588	1.38435	PCP011281	XM_009355278.2	Pyrus x bretschneideri ABC transporter ,G family member 36-like (LOC103944818), mRNA
PCP020182	12.3074	-1.35857	-3.15697	0.00159416	0.0220972	19.5258	0.770406	4.52905	PCP020182	XM_009348203.2	Pyrus x bretschneideri uncharacterized ,LOC103938205 (LOC103938205), mRNA
PCP020776	30.0193	-1.35545	-3.79055	0.000150313	0.00299114	45.1203	1.63438	14.2929	PCP020776	XM_009350890.2	Pyrus x bretschneideri uncharacterized ,LOC103940727 (LOC103940727), mRNA
PCP003083	6.42863	-1.35363	-2.94888	0.00318927	0.0397831	11.3355	1.51149	1.66316	PCP003083	XM_009342581	Pyrus x bretschneideri uncharacterized LOC103932930 (LOC103932930)
PCP017808	27.6189	-1.35133	-3.82534	0.00013059	0.00264755	41.2945	28.8113	13.1646	PCP017808	XM_009371466	Pyrus x bretschneideri RING-H2 finger protein ATL65-like (LOC103959121)
PCP041435	415.565	-1.35043	-11.5758	5.47e-31	1.7e-28	589.427	101.25	234.664	PCP041435	XM_009366171.2	Pyrus x bretschneideri probable low-specificity ,L-threonine aldolase 1 (LOC103954360), transcript
PCP002465	17.6967	-1.34817	-3.34974	0.000808879	0.0124668	27.385	2.39996	7.6213	PCP002465	XM_009381148.2	Pyrus x bretschneideri beta-glucosidase ,12-like (LOC103967837), mRNA
PCP002215	8.46938	-1.34195	-2.96777	0.00299971	0.0377263	14.2171	0	2.49791	PCP002215	XM_009341094.2	Pyrus x bretschneideri probable 2-oxoglutarate-dependent ,dioxygenase AOP1 (LOC103931576), mRNA
PCP017548	323.718	-1.33574	-7.77316	7.66e-15	7.27e-13	459.886	93.2258	181.03	PCP017548	XM_009353977.2	Pyrus x bretschneideri protein RALF-like ,33 (LOC103943649), mRNA
PCP040727	121.987	-1.33557	-6.699	2.1e-11	1.36e-09	174.647	27.1898	67.7682	PCP040727	XM_009353702	Pyrus x bretschneideri protein phosphatase 2C 57 (LOC103943402)
PCP032696	5.93976	-1.33551	-2.92137	0.00348492	0.042861	10.4598	0.347606	1.13823	PCP032696	XM_009344987.2	Pyrus x bretschneideri syntaxin-121-like ,(LOC103935225), mRNA
PCP010528	9.4755	-1.33299	-2.97438	0.00293577	0.0371067	15.6337	0.194268	2.88494	PCP010528	***** No hits found *****,
PCP016327	40.8348	-1.33289	-3.79982	0.000144799	0.00288732	60.6291	14.9633	19.9891	PCP016327	XM_009378250.2	Pyrus x bretschneideri G-type lectin ,S-receptor-like serine/threonine-protein kinase LECRK3 (LOC103965225),
PCP019099	14.5018	-1.33233	-3.18893	0.00142798	0.0201562	22.6607	11.6311	5.83888	PCP019099	XM_017326897	Malus x domestica 2-alkenal reductase (NADP(+)-dependent)-like (LOC103415537)
PCP005156	15.3638	-1.32951	-3.17872	0.00147925	0.0208147	23.9063	1.57067	6.36003	PCP005156	XM_009358484.2	Pyrus x bretschneideri basic 7S globulin ,(LOC103947569), mRNA
PCP015959	15.8666	-1.32783	-3.20385	0.00135602	0.0193233	24.5244	5.35609	6.42954	PCP015959	XM_018643533.1	Pyrus x bretschneideri SNAP25 homologous ,protein SNAP33-like (LOC103931365), transcript variant
PCP027447	16.1792	-1.32758	-3.25792	0.00112233	0.0164821	25.3243	2.64924	6.91328	PCP027447	XM_009370437.2	Pyrus x bretschneideri probable membrane-associated ,kinase regulator 5 (LOC103958195), mRNA
PCP025709	6032.37	-1.32671	-10.5875	3.41e-26	8.07e-24	8507.92	262.915	3441.65	PCP025709	XM_009367802.2	Pyrus x bretschneideri glucan endo-1,3-beta-glucosidase-like ,(LOC103955889), mRNA
PCP008156	7.11479	-1.32453	-2.91395	0.00356883	0.0437201	12.3271	2.57649	1.65933	PCP008156	XM_009372356	Pyrus x bretschneideri probable carboxylesterase 15 (LOC103959977)
PCP008934	60.0311	-1.32439	-4.99893	5.77e-07	1.99e-05	86.7801	44.8641	32.1686	PCP008934	XM_008343794	Malus x domestica aquaporin SIP1-1-like (LOC103404827)
PCP011197	6.46431	-1.32386	-2.95006	0.00317709	0.0396605	11.5068	0.218846	0.69702	PCP011197	XM_009356545.2	Pyrus x bretschneideri probable glutathione ,S-transferase (LOC103945951), transcript variant X1,
PCP032222	20.6962	-1.32028	-3.45579	0.000548678	0.0091528	31.2611	2.8626	9.77195	PCP032222	XM_009376111	Pyrus x bretschneideri taxadiene 5-alpha hydroxylase-like (LOC103963304)
PCP010220	35.1667	-1.3171	-4.03293	5.51e-05	0.00124496	51.4181	19.2244	17.8623	PCP010220	XM_009373517	Pyrus x bretschneideri probable calcium-binding protein CML23 (LOC103961016)
PCP012163	1726.09	-1.3169	-3.94216	8.08e-05	0.00174979	2534.75	200.896	874.666	PCP012163	XM_009345430.2	Pyrus x bretschneideri thaumatin-like ,protein 1a (LOC103935639), mRNA
PCP023516	10.6436	-1.31495	-2.96579	0.0030191	0.0379419	17.4463	6.0333	3.63569	PCP023516	XM_009354118.2	Pyrus x bretschneideri probable WRKY ,transcription factor 53 (LOC103943771), mRNA
PCP015084	59.9859	-1.31182	-4.22302	2.41e-05	0.000587417	87.4124	46.4795	31.2899	PCP015084	XM_018652125	Pyrus x bretschneideri heavy metal-associated isoprenylated plant protein 3-like (LOC103966167), transcript variant X5
PCP036310	8.43529	-1.30857	-2.90351	0.00369002	0.0449295	13.7635	0.034964	2.59014	PCP036310	***** No hits found *****,
PCP007817	5.94534	-1.30779	-2.88502	0.00391383	0.0471764	10.7983	1.43735	0.730725	PCP007817	XM_009366520.1	Pyrus x bretschneideri probable mannitol ,dehydrogenase (LOC103954695), mRNA
PCP026608	41.5036	-1.30496	-4.13293	3.58e-05	0.000851036	60.7793	1.85181	21.7822	PCP026608	XM_018648340.1	Pyrus x bretschneideri uncharacterized ,LOC108867510 (LOC108867510), mRNA
PCP018689	4.92358	-1.30338	-3.08655	0.00202493	0.0271959	9.3762	1.10898	0.413365	PCP018689	XM_009336222.2	Pyrus x bretschneideri uncharacterized ,LOC103927313 (LOC103927313), mRNA
PCP026258	11.302	-1.30311	-2.99347	0.00275829	0.0352436	17.9077	9.26333	4.33355	PCP026258	XM_009363237.2	Pyrus x bretschneideri probable cinnamyl ,alcohol dehydrogenase 1 (LOC103951786), mRNA
PCP024843	8.94762	-1.30295	-2.90934	0.00362197	0.0442366	14.4989	0.553406	2.88295	PCP024843	XM_009336933	Pyrus x bretschneideri agamous-like MADS-box protein AGL18 (LOC103927947), transcript variant X2
PCP011259	15.3208	-1.30255	-3.16795	0.00153517	0.0214579	23.7859	45.0957	6.56826	PCP011259	XR_668727	Pyrus x bretschneideri 50S ribosomal protein L1, chloroplastic-like (LOC103957594), transcript variant X2, misc_RNA.
PCP024797	12.5101	-1.30121	-2.97888	0.00289305	0.0366311	20.1081	2.16029	4.80805	PCP024797	XM_009372673.2	Pyrus x bretschneideri glutathione ,transferase GST 23-like (LOC103960232), mRNA
PCP016717	19.3826	-1.30061	-3.33395	0.000856232	0.0130709	28.9485	18.6922	8.63209	PCP016717	XM_018643586.1	Pyrus x bretschneideri haloacid dehalogenase-like ,hydrolase domain-containing protein Sgpp (LOC103931611),
PCP035546	121.945	-1.30025	-6.25713	3.92e-10	2.17e-08	173.605	125.476	68.7061	PCP035546	XM_009377453.2	Pyrus x bretschneideri L-arabinokinase-like ,(LOC103964520), transcript variant X2, mRNA
PCP012324	45.2126	-1.29976	-3.83982	0.000123126	0.00251564	66.8971	10.8761	23.0259	PCP012324	XM_009351206	Pyrus x bretschneideri bidirectional sugar transporter N3-like (LOC103941020)
PCP023697	27.4516	-1.29725	-3.64946	0.000262797	0.00487741	40.7782	10.2759	13.3963	PCP023697	XM_009362036.2	Pyrus x bretschneideri 3-oxo-Delta(4,5)-steroid ,5-beta-reductase-like (LOC103950796), transcript
PCP011588	8.62845	-1.29706	-2.88068	0.00396819	0.0476949	14.5628	0.853619	2.53692	PCP011588	XM_009380045.2	Pyrus x bretschneideri proline dehydrogenase ,1, mitochondrial-like (LOC103966826), mRNA
PCP018510	14.2162	-1.29509	-2.97424	0.0029372	0.0371067	22.726	2.31783	5.45432	PCP018510	XM_009352865	Pyrus x bretschneideri pleiotropic drug resistance protein 2-like (LOC103942675)
PCP021590	29.1421	-1.29191	-3.68002	0.00023322	0.00438546	43.3252	22.4955	14.5873	PCP021590	XM_009360304.1	Pyrus x bretschneideri uncharacterized ,LOC103949199 (LOC103949199), mRNA
PCP021496	12.3022	-1.2917	-3.01762	0.00254765	0.0330037	19.2735	15.2373	5.01707	PCP021496	XM_009372239.2	Pyrus x bretschneideri probable aminopyrimidine ,aminohydrolase, mitochondrial (LOC103959866), mRNA
PCP006420	36.8591	-1.29117	-4.05727	4.96e-05	0.00114053	53.2319	20.9323	19.4384	PCP006420	XM_009353229.2	Pyrus x bretschneideri uncharacterized ,protein At4g22758-like (LOC103943038), mRNA
PCP031778	105.905	-1.28967	-5.37568	7.63e-08	3.09e-06	150.84	23.4738	58.9396	PCP031778	XR_669661.2	Pyrus x bretschneideri probable galactinol--sucrose ,galactosyltransferase 2 (LOC103963105), misc_RNA
PCP012716	13.6641	-1.28715	-3.03194	0.00242987	0.031624	21.3063	6.23397	5.83708	PCP012716	XM_009372265.2	Pyrus x bretschneideri microsomal glutathione ,S-transferase 3-like (LOC103959890), mRNA
PCP008241	47.5901	-1.28549	-4.39725	1.1e-05	0.000285357	68.6649	4.64465	25.5535	PCP008241	XM_009378981.2	Pyrus x bretschneideri cyclin-dependent ,kinase inhibitor 1C (LOC103965883), transcript variant
PCP032519	4.92916	-1.28123	-3.06503	0.00217649	0.0288171	9.24717	0.854427	0.461818	PCP032519	***** No hits found *****,
PCP023488	33.0343	-1.27914	-3.03313	0.00242034	0.0315488	51.2484	2.62861	13.8835	PCP023488	XM_009368310	Pyrus x bretschneideri caffeic acid 3-O-methyltransferase-like (LOC103956347)
PCP022998	20.0976	-1.27899	-3.14372	0.00166816	0.0229543	30.7049	1.40389	8.87497	PCP022998	XM_009349397.2	Pyrus x bretschneideri glutathione ,S-transferase U8-like (LOC103939320), mRNA
PCP022447	95.7133	-1.27582	-4.52956	5.91e-06	0.000163735	137.154	20.8523	52.1186	PCP022447	XM_009347943	Pyrus x bretschneideri major allergen Mal d 1-like (LOC103937956)
PCP037094	56.573	-1.27167	-4.31806	1.57e-05	0.000398022	81.4335	14.9393	30.8813	PCP037094	XM_009375862.2	Pyrus x bretschneideri probable galactinol--sucrose ,galactosyltransferase 2 (LOC103963084), transcript
PCP024136	44.9694	-1.26906	-4.03942	5.36e-05	0.00122086	65.0593	16.4478	24.2794	PCP024136	XM_009368784.2	Pyrus x bretschneideri heat shock factor ,protein HSF24 (LOC103956754), mRNA
PCP010067	77.9888	-1.26689	-4.57895	4.67e-06	0.000133183	111.508	16.8202	42.9336	PCP010067	XM_009364503.2	Pyrus x bretschneideri uncharacterized ,LOC103952816 (LOC103952816), mRNA
PCP028294	81.1708	-1.26596	-5.41977	5.97e-08	2.48e-06	115.044	109.618	46.3015	PCP028294	XM_009359548	Pyrus x bretschneideri bifunctional epoxide hydrolase 2-like (LOC103948509)
PCP023723	30.1557	-1.26528	-3.56085	0.000369655	0.00657751	44.489	2.26061	15.3748	PCP023723	XM_009376637.2	Pyrus x bretschneideri glucan endo-1,3-beta-glucosidase-like ,(LOC103963788), mRNA
PCP040946	68.8453	-1.26084	-4.70194	2.58e-06	7.78e-05	98.1136	14.3213	38.3198	PCP040946	XM_018645208	Pyrus x bretschneideri short-chain type dehydrogenase/reductase-like (LOC103938199)
PCP044782	4.74929	-1.25817	-3.02107	0.00251879	0.0326802	9.03455	0.0661173	0.611686	PCP044782	XM_009370330.2	Pyrus x bretschneideri aspartyl protease ,family protein 2-like (LOC103958104), mRNA
PCP030833	216.702	-1.25539	-6.74291	1.55e-11	1.02e-09	303.598	1343.69	126.057	PCP030833	XM_009355622.2	Pyrus x bretschneideri asparagine synthetase ,[glutamine-hydrolyzing]-like (LOC103945091), transcript
PCP019312	89.345	-1.24831	-5.27204	1.35e-07	5.2e-06	126.014	327.402	50.9756	PCP019312	XM_009360184	Pyrus x bretschneideri CBL-interacting serine/threonine-protein kinase 6 (LOC103949085)
PCP008549	45.7904	-1.24762	-3.31733	0.00090883	0.0138049	67.352	0.761076	22.5919	PCP008549	XM_009339394.2	Pyrus x bretschneideri aldehyde oxidase ,GLOX1-like (LOC103930102), mRNA
PCP027791	22.0557	-1.24721	-3.33381	0.000856654	0.0130709	32.6927	16.3505	10.9759	PCP027791	XM_009338828	Pyrus x bretschneideri phosphoserine aminotransferase 1, chloroplastic (LOC103929609)
PCP018635	54.1232	-1.24319	-4.54224	5.57e-06	0.000155986	77.0582	109.641	30.2032	PCP018635	XM_009346345.1	Pyrus x bretschneideri peptide methionine ,sulfoxide reductase B1, chloroplastic (LOC103936503),
PCP016655	15.8369	-1.24142	-3.05452	0.00225421	0.029613	23.7433	13.2437	7.19034	PCP016655	XM_009366596	Pyrus x bretschneideri pleiotropic drug resistance protein 2-like (LOC103954767), transcript variant X1
PCP008617	1383.15	-1.24014	-9.33867	9.76e-21	1.59e-18	1920.19	66.7039	822.55	PCP008617	NM_001319807	Pyrus x bretschneideri phenylalanine ammonia-lyase 1 (LOC103934948)
PCP003028	260.259	-1.23984	-8.88424	6.44e-19	9.33e-17	361.514	385.068	154.719	PCP003028	XM_009345875	Pyrus x bretschneideri glycine-rich protein A3-like (LOC103936041)
PCP013732	23.5848	-1.23954	-3.25396	0.0011381	0.0166845	34.9227	20.1546	11.5041	PCP013732	XM_009365221.1	Pyrus x bretschneideri naringenin,2-oxoglutarate ,3-dioxygenase (LOC103953484), mRNA
PCP008438	18.7344	-1.23768	-3.04478	0.00232853	0.0304228	28.5616	6.40564	8.77378	PCP008438	XM_009335798.2	Pyrus x bretschneideri GDSL esterase/lipase ,At3g27950 (LOC103926922), mRNA
PCP009967	4.59356	-1.23043	-3.4576	0.000545005	0.00910056	8.84011	0.619482	0.101599	PCP009967	***** No hits found *****,
PCP007750	21.5713	-1.22928	-3.19924	0.00137788	0.0195355	32.0671	5.89281	10.5903	PCP007750	XM_009360496.2	Pyrus x bretschneideri aldo-keto reductase ,family 4 member C9-like (LOC103949384), mRNA
PCP016640	30.314	-1.2256	-3.5301	0.000415408	0.00725346	43.7808	14.1422	16.0444	PCP016640	XM_009346548.2	Pyrus x bretschneideri uncharacterized ,LOC103936697 (LOC103936697), mRNA
PCP044198	4.5924	-1.2227	-3.44841	0.000563904	0.00936036	9.26009	0.079571	0.234263	PCP044198	XM_009358524.2	Pyrus x bretschneideri protein GRIM ,REAPER (LOC103947607), mRNA
PCP022594	50.9106	-1.22258	-4.31346	1.61e-05	0.00040517	72.4443	485.094	28.8132	PCP022594	XM_009337351	Pyrus x bretschneideri probable cysteine protease RD19C (LOC103928316)
PCP044889	28.3402	-1.22242	-3.26367	0.0010998	0.0161795	41.5003	1.34826	14.3734	PCP044889	XM_009361567	Pyrus x bretschneideri uncharacterized LOC103950370 (LOC103950370)
PCP011155	160.979	-1.22003	-5.76769	8.04e-09	3.86e-07	224.796	110.445	94.2263	PCP011155	XM_009369313	Pyrus x bretschneideri sulfate transporter 3.1-like (LOC103957198)
PCP038613	53.1916	-1.21912	-4.10348	4.07e-05	0.000947824	75.4916	13.4579	29.5531	PCP038613	XM_009378384.2	Pyrus x bretschneideri probable linoleate ,9S-lipoxygenase 5 (LOC103965340), mRNA
PCP019266	62.5847	-1.21872	-4.33037	1.49e-05	0.000380397	88.8475	4.99643	35.1247	PCP019266	XM_009355069	Pyrus x bretschneideri F-box protein AFR-like (LOC103944590)
PCP035782	4.41683	-1.218	-3.42108	0.000623721	0.0101137	8.68384	0	0	PCP035782	XM_009376874.2	Pyrus x bretschneideri trichohyalin-like ,(LOC103963991), transcript variant X2, mRNA
PCP005280	79.1665	-1.21468	-5.10412	3.32e-07	1.2e-05	110.644	30.6233	46.0963	PCP005280	XM_009380218	Pyrus x bretschneideri NAC domain-containing protein 72 (LOC103966975), transcript variant X2
PCP035604	56.7806	-1.21335	-4.42848	9.49e-06	0.000250903	80.6711	90.5867	32.0512	PCP035604	XM_009360876.2	Pyrus x bretschneideri protein TIC ,55, chloroplastic-like (LOC103949755), mRNA
PCP023126	19.043	-1.2094	-3.06714	0.00216121	0.0286373	28.1233	18.8315	9.49841	PCP023126	XM_018649205.1	Pyrus x bretschneideri GDP-mannose ,3,5-epimerase 2 (LOC103954400), transcript variant X1, mRNA
PCP025195	74.5193	-1.20897	-4.71447	2.42e-06	7.37e-05	104.477	33.9422	43.0558	PCP025195	XM_008365465	Malus x domestica histone H2AX (LOC103427413)
PCP022167	4.5958	-1.20529	-3.4283	0.000607381	0.00990603	9.01899	0.0561483	0.381559	PCP022167	XM_009352663.2	Pyrus x bretschneideri nudix hydrolase ,2-like (LOC103942478), mRNA
PCP031314	4.5958	-1.20529	-3.4283	0.000607381	0.00990603	9.03157	0.316048	0.148022	PCP031314	XM_018642550.1	Pyrus x bretschneideri mitochondrial ,phosphate carrier protein 2, mitochondrial-like (LOC103927144),
PCP006883	609.088	-1.20407	-8.73956	2.34e-18	3.23e-16	838.98	205.586	368.498	PCP006883	XM_009355137	Pyrus x bretschneideri S-adenosylmethionine synthase 2-like (LOC103944677)
PCP000262	27.7854	-1.20213	-3.36004	0.000779314	0.0120554	40.1121	13.5223	14.6364	PCP000262	XM_009373425.2	Pyrus x bretschneideri lysine histidine ,transporter 1 (LOC103960928), mRNA
PCP024795	38.839	-1.20172	-3.88436	0.0001026	0.00215257	55.406	42.5668	21.6825	PCP024795	XM_009372633.2	Pyrus x bretschneideri glutaredoxin-C5, ,chloroplastic (LOC103960201), mRNA
PCP027673	23.0944	-1.19777	-3.11815	0.00181992	0.0247189	33.8195	5.03574	11.4007	PCP027673	XM_009349609.2	Pyrus x bretschneideri VQ motif-containing ,protein 22 (LOC103939513), mRNA
PCP005199	43.2395	-1.19501	-3.9377	8.23e-05	0.00177425	60.9076	35.0446	24.2865	PCP005199	XM_018650255	Pyrus x bretschneideri malate dehydrogenase, chloroplastic-like (LOC103958712), transcript variant X2
PCP022070	42.9086	-1.19302	-3.81695	0.000135113	0.00272577	60.9217	39.6996	24.1299	PCP022070	XM_008375078	Malus x domestica uncharacterized LOC103436635 (LOC103436635)
PCP012705	92.9388	-1.18821	-4.22039	2.44e-05	0.000593465	130.858	22.9821	53.3742	PCP012705	XR_001954740	Pyrus x bretschneideri probable galactinol--sucrose galactosyltransferase 2 (LOC103965532), misc_RNA.
PCP019517	64.8602	-1.18457	-4.67875	2.89e-06	8.65e-05	90.9237	109.367	37.9082	PCP019517	XM_008378869	Malus x domestica ATP-dependent zinc metalloprotease FTSH, chloroplastic (LOC103440202)
PCP039411	97.8657	-1.18303	-5.0945	3.5e-07	1.26e-05	135.961	69.1139	57.871	PCP039411	***** No hits found *****,
PCP032706	33.3281	-1.18123	-3.52253	0.000427457	0.00740235	47.6781	8.37764	18.1578	PCP032706	XR_001954740.1	Pyrus x bretschneideri probable galactinol--sucrose ,galactosyltransferase 2 (LOC103965532), misc_RNA
PCP007151	75.2323	-1.17926	-4.76051	1.93e-06	6.07e-05	105.087	9.8037	44.2803	PCP007151	XM_009344357.2	Pyrus x bretschneideri E3 ubiquitin-protein ,ligase RMA1H1-like (LOC103934602), transcript variant
PCP029766	47.8044	-1.17697	-3.77768	0.000158293	0.00311674	67.3934	15.1753	27.0661	PCP029766	XM_009339120	Pyrus x bretschneideri glucomannan 4-beta-mannosyltransferase 2-like (LOC103929863)
PCP014356	118.089	-1.1769	-5.15357	2.56e-07	9.45e-06	163.699	47.1026	70.2433	PCP014356	XM_009380606.2	Pyrus x bretschneideri universal stress ,protein PHOS32-like (LOC103967348), mRNA
PCP031279	16.524	-1.17635	-2.88911	0.00386336	0.0467028	24.8299	13.1427	8.14975	PCP031279	XM_009346934.2	Pyrus x bretschneideri polyubiquitin ,(LOC103937029), mRNA
PCP005528	171.148	-1.17512	-7.0757	1.49e-12	1.1e-10	235.431	82.309	104.396	PCP005528	XM_009375454	Pyrus x bretschneideri S-adenosylmethionine decarboxylase proenzyme-like (LOC103962701)
PCP026323	47.2207	-1.17377	-3.36483	0.0007659	0.0119136	67.5481	18.3759	25.5477	PCP026323	XM_009345306	Pyrus x bretschneideri expansin-A4-like (LOC103935534)
PCP044811	146.606	-1.17254	-5.48718	4.08e-08	1.73e-06	202.342	99.7984	87.9619	PCP044811	XM_009350611.2	Pyrus x bretschneideri acetate/butyrate--CoA ,ligase AAE7, peroxisomal-like (LOC103940498), mRNA
PCP002418	50.6152	-1.17196	-4.15333	3.28e-05	0.000782656	71.1634	51.5878	29.3939	PCP002418	XM_009361497	Pyrus x bretschneideri S-adenosylmethionine synthase 2-like (LOC103950307)
PCP006011	63.0476	-1.17195	-4.45963	8.21e-06	0.00022018	88.1507	16.5022	37.1082	PCP006011	XM_009370456.2	Pyrus x bretschneideri probable polygalacturonase ,(LOC103958214), mRNA
PCP039781	5.12035	-1.17168	-3.45077	0.000558984	0.00930626	10.1084	0.339574	0.279017	PCP039781	XM_009337588.2	Pyrus x bretschneideri uncharacterized ,LOC103928535 (LOC103928535), mRNA
PCP012657	31.7893	-1.16972	-3.51216	0.000444477	0.00766553	45.1779	13.1736	17.7361	PCP012657	XM_009354458.2	Pyrus x bretschneideri uncharacterized ,LOC103944066 (LOC103944066), mRNA
PCP039938	240.769	-1.16885	-8.03846	9.1e-16	9.44e-14	329.603	231.979	147.815	PCP039938	XM_008356806	Malus x domestica heat shock protein 90-2 (LOC103418696)
PCP029519	1526.8	-1.1677	-14.5953	3.01e-48	2.2e-45	2079.71	1054.47	949.828	PCP029519	XM_009346655	Pyrus x bretschneideri 3-oxoacyl-[acyl-carrier-protein] reductase FabG (LOC103936788)
PCP034395	21.5403	-1.1663	-3.11519	0.00183825	0.0249276	31.6068	19.9855	11.3629	PCP034395	XM_009354332.2	Pyrus x bretschneideri probable phospholipase ,A2 homolog 1 (LOC103943955), mRNA
PCP018447	25.7767	-1.16493	-3.14767	0.00164577	0.022702	37.158	11.7379	13.3817	PCP018447	XM_009360334	Pyrus x bretschneideri salutaridine reductase-like (LOC103949231), transcript variant X2
PCP001629	21.732	-1.16289	-3.056	0.00224311	0.0295364	31.7394	64.3287	11.1783	PCP001629	XM_009348584.1	Pyrus x bretschneideri uncharacterized ,LOC103938567 (LOC103938567), mRNA
PCP017777	24.3919	-1.15858	-3.13712	0.00170619	0.0233637	35.6265	4.88738	12.7741	PCP017777	XM_009371511.2	Pyrus x bretschneideri protein PIN-LIKES ,5-like (LOC103959162), transcript variant X2, mRNA
PCP037513	30.4341	-1.15793	-3.45793	0.000544336	0.00910056	42.9551	52.3885	17.104	PCP037513	XM_009352656.2	Pyrus x bretschneideri peroxisomal ,nicotinamide adenine dinucleotide carrier (LOC103942469), mRNA
PCP001660	132.659	-1.15722	-5.72502	1.03e-08	4.88e-07	182.401	103.891	80.4298	PCP001660	XM_009347922.2	Pyrus x bretschneideri alpha-1,4-glucan-protein ,synthase [UDP-forming] (LOC103937933), mRNA
PCP027955	18.1725	-1.15636	-2.96175	0.003059	0.0383859	27.0882	24.8024	9.39513	PCP027955	XM_009336263	Pyrus x bretschneideri palmitoyl-protein thioesterase 1-like (LOC103927345)
PCP004528	29.6163	-1.15621	-3.33394	0.000856254	0.0130709	42.3786	17.4771	16.3427	PCP004528	XR_001952779.1	Pyrus x bretschneideri uncharacterized ,LOC108866856 (LOC108866856), ncRNA
PCP033045	29.4019	-1.15433	-3.37398	0.000740889	0.0115997	42.0537	6.03347	16.2079	PCP033045	XM_009336152.2	Pyrus x bretschneideri protein RSI-1-like ,(LOC103927256), mRNA
PCP015818	4.42581	-1.15335	-3.34494	0.000823011	0.012673	8.56594	0.174683	0.255211	PCP015818	***** No hits found *****,
PCP024980	37.3316	-1.15185	-3.65333	0.000258858	0.00481492	52.2866	27.0727	21.1693	PCP024980	XM_009353895	Pyrus x bretschneideri uncharacterized LOC103943587 (LOC103943587)
PCP029429	91.3466	-1.15108	-4.66219	3.13e-06	9.31e-05	126.351	44.0532	54.6654	PCP029429	XM_008382563	Malus x domestica protein TIFY 6b-like (LOC103443669)
PCP022604	530.194	-1.15043	-6.98268	2.9e-12	2.05e-10	723.045	167.926	327.185	PCP022604	XM_009337426	Pyrus x bretschneideri thioredoxin H1-like (LOC103928381), transcript variant X2
PCP013355	117.63	-1.14668	-4.74746	2.06e-06	6.44e-05	162.714	6.28106	70.5957	PCP013355	XM_009376285	Pyrus x bretschneideri protein EXORDIUM-like 3 (LOC103963459)
PCP014261	56.8937	-1.14653	-3.8063	0.000141059	0.00282706	79.5724	311.626	33.2293	PCP014261	XM_009348584	Pyrus x bretschneideri uncharacterized LOC103938567 (LOC103938567)
PCP028432	87.3653	-1.14589	-5.11353	3.16e-07	1.15e-05	120.389	69.8761	53.0855	PCP028432	XM_009365284.2	Pyrus x bretschneideri carbonic anhydrase ,2 (LOC103953531), mRNA
PCP038860	34.5214	-1.1451	-3.37682	0.000733298	0.011513	49.1172	6.93098	19.4988	PCP038860	XM_018647840.1	Pyrus x bretschneideri short-chain ,type dehydrogenase/reductase-like (LOC103948741), mRNA
PCP028884	112.229	-1.14396	-5.58735	2.31e-08	1.02e-06	153.797	61.7834	68.5383	PCP028884	XM_009371662.2	Pyrus x bretschneideri universal stress ,protein PHOS32 (LOC103959310), mRNA
PCP013123	316.178	-1.14356	-8.18341	2.76e-16	3.05e-14	430.228	110.522	196.99	PCP013123	XM_018646657.1	Pyrus x bretschneideri xaa-Pro dipeptidase ,(LOC103943958), transcript variant X2, mRNA
PCP040596	20.6879	-1.13986	-3.01084	0.00260527	0.0336205	30.1134	6.31619	11.0428	PCP040596	XM_009352550.2	Pyrus x bretschneideri uncharacterized ,LOC103942366 (LOC103942366), mRNA
PCP013948	123.037	-1.13923	-5.48724	4.08e-08	1.73e-06	168.737	56.8698	75.2912	PCP013948	XM_009336352	Pyrus x bretschneideri NAC domain-containing protein 72 (LOC103927431)
PCP011708	25.2369	-1.13738	-3.09044	0.0019986	0.0268636	36.3918	59.8554	13.8476	PCP011708	XM_009354144.2	Pyrus x bretschneideri tonoplast dicarboxylate ,transporter-like (LOC103943766), mRNA
PCP005607	22.1854	-1.13712	-3.07597	0.00209817	0.0279341	31.8652	48.1268	12.1586	PCP005607	XM_009342520.2	Pyrus x bretschneideri uncharacterized ,LOC103932873 (LOC103932873), mRNA
PCP006980	83.7367	-1.13685	-4.73898	2.15e-06	6.68e-05	115.541	87.2548	50.5064	PCP006980	XM_009352921.2	Pyrus x bretschneideri glycine-rich ,protein A3-like (LOC103942726), transcript variant X1, mRNA
PCP030343	52.7696	-1.13594	-4.12059	3.78e-05	0.00089249	73.3161	58.3903	31.3643	PCP030343	NM_001302317	Pyrus x bretschneideri caffeic acid 3-O-methyltransferase (LOC103943352)
PCP000261	55.5293	-1.13471	-3.91193	9.16e-05	0.00195137	77.6447	11.0829	32.659	PCP000261	XM_018650479.1	Pyrus x bretschneideri lysine histidine ,transporter 1-like (LOC103959750), mRNA
PCP029508	88.0305	-1.13468	-5.02292	5.09e-07	1.78e-05	120.867	93.941	53.5475	PCP029508	XM_008371293	Malus x domestica cytochrome P450 76M5-like (LOC103433075)
PCP018283	21.0677	-1.13278	-2.90894	0.00362653	0.0442526	30.9248	27.0601	11.0221	PCP018283	XM_008378964	Malus x domestica cytokinin dehydrogenase 5-like (LOC103440288)
PCP004758	239.631	-1.12856	-5.21722	1.82e-07	6.93e-06	327.744	9.97799	147.254	PCP004758	XM_008354939	Malus x domestica desiccation-related protein PCC13-62-like (LOC103416713)
PCP025753	25.7181	-1.12451	-3.17402	0.00150345	0.02112	36.7532	7.72871	14.2826	PCP025753	XM_009336080.2	Pyrus x bretschneideri alcohol dehydrogenase-like ,7 (LOC103927182), mRNA
PCP022926	442.417	-1.12144	-9.73922	2.05e-22	3.79e-20	597.81	63.4734	279.824	PCP022926	XM_008380353	Malus x domestica mitochondrial uncoupling protein 5-like (LOC103441661)
PCP019039	269.916	-1.12101	-6.68971	2.24e-11	1.45e-09	366.149	154.321	169.327	PCP019039	XM_009354331	Pyrus x bretschneideri uncharacterized LOC103943953 (LOC103943953)
PCP016372	105.657	-1.11098	-5.3673	7.99e-08	3.22e-06	143.988	51.8224	65.6121	PCP016372	XM_009363182	Pyrus x bretschneideri zinc finger CCCH domain-containing protein 23-like (LOC103951731)
PCP000226	25.0623	-1.11097	-3.09647	0.0019584	0.0263654	35.3059	23.4649	13.8545	PCP000226	XM_018643286	Pyrus x bretschneideri F-box protein At2g02240-like (LOC103930367), transcript variant X1
PCP001593	119.086	-1.10855	-5.5934	2.23e-08	9.96e-07	162.134	49.0643	74.4604	PCP001593	XM_009337756	Pyrus x bretschneideri protein SULFUR DEFICIENCY-INDUCED 1-like (LOC103928676)
PCP026838	72.7862	-1.10153	-4.41648	1e-05	0.000262587	99.4979	14.7244	44.4743	PCP026838	XM_018648269	Pyrus x bretschneideri mitogen-activated protein kinase kinase 9-like (LOC103950550), transcript variant X1
PCP000937	98.8694	-1.09683	-5.03503	4.78e-07	1.68e-05	134.643	4.8683	61.5286	PCP000937	XM_018647904.1	Pyrus x bretschneideri uncharacterized ,LOC103948945 (LOC103948945), transcript variant X2, mRNA
PCP025942	254.387	-1.09466	-7.66022	1.86e-14	1.68e-12	342.982	390.41	162.24	PCP025942	XM_009364741	Pyrus x bretschneideri iron-sulfur cluster assembly scaffold protein IscU-like (LOC103953016)
PCP024839	29.6435	-1.09225	-3.01406	0.00257778	0.0332913	42.0634	6.80831	16.7107	PCP024839	XM_009364924.2	Pyrus x bretschneideri heat stress ,transcription factor B-3 (LOC103953189), mRNA
PCP002841	32.3136	-1.0906	-3.20287	0.00136064	0.0193728	45.1306	5.28491	19.1153	PCP002841	XM_009337643	Pyrus x bretschneideri exocyst complex component EXO70B1-like (LOC103928576)
PCP035605	37.7898	-1.09017	-3.43587	0.000590659	0.00971813	52.6443	62.1013	22.6171	PCP035605	XM_009360876	Pyrus x bretschneideri protein TIC 55, chloroplastic-like (LOC103949755)
PCP003878	23.8967	-1.09006	-2.95398	0.00313709	0.0392194	33.9056	9.34937	13.4422	PCP003878	XM_018649510.1	Pyrus x bretschneideri glutathione ,S-transferase F13 (LOC103955545), transcript variant X3, mRNA
PCP043393	26.2216	-1.08901	-3.10393	0.0019097	0.0257718	37.2031	39.3402	15.0711	PCP043393	XM_008368680	Malus x domestica E3 ubiquitin-protein ligase RMA1H1-like (LOC103430525), transcript variant X2
PCP039285	24.2143	-1.08541	-2.98995	0.00279021	0.0355166	34.2507	12.2433	13.6793	PCP039285	XM_009361600.2	Pyrus x bretschneideri ethylene-responsive ,transcription factor ERF113-like (LOC103950400), transcript
PCP022090	203.691	-1.0825	-6.51066	7.48e-11	4.51e-09	274.421	161.386	129.973	PCP022090	XM_009343601.2	Pyrus x bretschneideri probable serine/threonine-protein ,kinase DDB_G0282963 (LOC103933900), mRNA
PCP019674	24.5444	-1.08201	-3.03256	0.0024249	0.0315838	34.887	30.2968	13.9651	PCP019674	XM_021969724	Prunus avium protein PHOX1 (LOC110766399)
PCP011451	22.5041	-1.07528	-2.90452	0.00367812	0.0448171	31.8021	39.7628	12.6981	PCP011451	XM_009380523	Pyrus x bretschneideri ethylene-responsive transcription factor ERF113-like (LOC103967248)
PCP026019	71.5667	-1.07057	-3.57394	0.000351656	0.00629053	98.5718	151.162	43.4105	PCP026019	XM_009371320.2	Pyrus x bretschneideri 18 kDa seed ,maturation protein (LOC103958993), mRNA
PCP000401	113.746	-1.06597	-5.13974	2.75e-07	1.01e-05	153.174	122.565	72.2294	PCP000401	***** No hits found *****,
PCP021127	34.8196	-1.06487	-3.23723	0.00120695	0.0175107	48.3231	14.2671	20.7127	PCP021127	XM_009365506	Pyrus x bretschneideri methylesterase 17-like (LOC103953725)
PCP024215	27.9034	-1.06223	-3.08081	0.00206441	0.0275719	39.0809	18.9088	16.1502	PCP024215	XR_528432	Malus x domestica uncharacterized LOC103428185 (LOC103428185), ncRNA.
PCP010682	29.1058	-1.06097	-3.05809	0.00222752	0.0294001	40.8179	3.87573	17.0415	PCP010682	XM_009366249.2	Pyrus x bretschneideri uncharacterized ,LOC103954422 (LOC103954422), mRNA
PCP014474	41.3697	-1.05944	-3.4056	0.000660195	0.0106333	57.1799	13.0458	25.1567	PCP014474	XM_009375883.1	Pyrus x bretschneideri probable galactinol--sucrose ,galactosyltransferase 2 (LOC103963108), partial
PCP006769	81.1119	-1.05888	-4.60305	4.16e-06	0.00011947	109.441	94.0788	51.6158	PCP006769	XM_009371232	Pyrus x bretschneideri uncharacterized LOC103958911 (LOC103958911)
PCP030193	107.979	-1.05826	-4.82186	1.42e-06	4.63e-05	145.71	14.0341	68.4482	PCP030193	XM_009352734.2	Pyrus x bretschneideri trans-resveratrol ,di-O-methyltransferase-like (LOC103942548), mRNA
PCP010160	71.8622	-1.05632	-4.37052	1.24e-05	0.000319663	97.504	9.3709	45.0426	PCP010160	XM_009375995	Pyrus x bretschneideri uncharacterized LOC103963214 (LOC103963214)
PCP016237	55.9441	-1.04793	-3.91576	9.01e-05	0.00192551	75.9437	67.0271	34.9566	PCP016237	XM_018642903.1	Pyrus x bretschneideri succinate--CoA ,ligase [ADP-forming] subunit beta, mitochondrial-like (LOC103928759),
PCP000145	41.344	-1.04744	-3.46524	0.00052975	0.00889884	56.7697	17.1936	25.472	PCP000145	XM_009378002.2	Pyrus x bretschneideri uncharacterized ,LOC103964987 (LOC103964987), mRNA
PCP028249	3538.07	-1.04646	-12.3779	3.44e-35	1.29e-32	4693.1	66.7163	2330.08	PCP028249	XM_009356948	Pyrus x bretschneideri 11S globulin seed storage protein 2-like (LOC103946294)
PCP024952	73.1378	-1.04362	-3.99654	6.43e-05	0.00142774	99.0107	29.7755	45.856	PCP024952	XM_009378600.2	Pyrus x bretschneideri NAC domain-containing ,protein 2 (LOC103965530), mRNA
PCP037161	281.467	-1.03969	-5.49831	3.83e-08	1.64e-06	375.45	76.0932	182.332	PCP037161	XM_009377058.2	Pyrus x bretschneideri cysteine-rich ,and transmembrane domain-containing protein B-like (LOC103964160),
PCP000031	25.0518	-1.039	-2.90792	0.00363837	0.0443649	35.0591	41.9456	14.6463	PCP000031	XM_009371118.2	Pyrus x bretschneideri activator of ,90 kDa heat shock protein ATPase homolog (LOC103958793), mRNA
PCP019727	62.7043	-1.03799	-3.8168	0.000135194	0.00272577	84.9025	13.9326	39.4005	PCP019727	***** No hits found *****,
PCP011981	35.9437	-1.03434	-3.29493	0.000984471	0.0147277	49.1945	39.6157	21.8711	PCP011981	XM_009362073.2	Pyrus x bretschneideri probable methyltransferase ,PMT2 (LOC103950831), mRNA
PCP033140	41.9858	-1.03422	-3.46832	0.000523729	0.0088065	57.1147	69.4382	25.687	PCP033140	***** No hits found *****,
PCP013394	44.0209	-1.03397	-3.51868	0.000433693	0.00749491	60.2764	50.8804	27.4008	PCP013394	XM_009343531	Pyrus x bretschneideri uncharacterized LOC103933841 (LOC103933841)
PCP021920	102.801	-1.03289	-4.5011	6.76e-06	0.000184832	138.42	100.357	66.3372	PCP021920	XM_009375959.2	Pyrus x bretschneideri homeobox-leucine ,zipper protein ATHB-40 (LOC103963182), mRNA
PCP030789	38.6703	-1.0326	-3.28084	0.001035	0.0153741	52.7234	2.46504	23.9169	PCP030789	XM_009373388.2	Pyrus x bretschneideri triacylglycerol ,lipase 2 (LOC103960897), mRNA
PCP010955	1474.04	-1.03226	-5.35289	8.66e-08	3.47e-06	1963.56	640.163	958.408	PCP010955	XM_009344090	Pyrus x bretschneideri pathogenesis-related protein 1-like (LOC103934339)
PCP017371	212.33	-1.02482	-6.37181	1.87e-10	1.07e-08	281.867	67.8529	139.504	PCP017371	XM_009371303.2	Pyrus x bretschneideri NAD(P)H dehydrogenase ,(quinone) FQR1-like (LOC103958948), mRNA
PCP012745	34.9501	-1.02243	-3.14151	0.00168078	0.0230901	47.9022	39.0919	21.1277	PCP012745	XM_018647542.1	Pyrus x bretschneideri early nodulin-like ,protein 2 (LOC103947602), transcript variant X2, mRNA
PCP019968	107.582	-1.02114	-4.94611	7.57e-07	2.58e-05	143.738	23.2023	69.9149	PCP019968	XM_009346732	Pyrus x bretschneideri uncharacterized LOC103936855 (LOC103936855)
PCP015094	70.0975	-1.0181	-3.87888	0.000104937	0.00219192	94.3914	93.5847	44.8372	PCP015094	XM_009379304	Pyrus x bretschneideri UDP-glycosyltransferase 88A1-like (LOC103966155)
PCP022685	77.0872	-1.01798	-4.28553	1.82e-05	0.000452191	103.316	57.4323	49.6557	PCP022685	XR_001954829	Pyrus x bretschneideri mitochondrial phosphate carrier protein 3, mitochondrial-like (LOC103966582), transcript variant X2, misc_RNA.
PCP002649	617.684	-1.01515	-8.52756	1.49e-17	1.83e-15	815.487	82.5162	411.066	PCP002649	XM_009376645	Pyrus x bretschneideri sugar carrier protein C (LOC103963763)
PCP003627	34.5749	-1.01269	-3.16464	0.00155274	0.0216137	47.2546	56.5756	21.1924	PCP003627	XR_001953910.1	Pyrus x bretschneideri TVP38/TMEM64 ,family membrane protein slr0305 (LOC103956550), transcript
PCP011928	167.268	-1.01104	-5.76096	8.36e-09	4e-07	221.531	146.103	110.266	PCP011928	XM_009347922.2	Pyrus x bretschneideri alpha-1,4-glucan-protein ,synthase [UDP-forming] (LOC103937933), mRNA
PCP034524	39.9922	-1.00781	-3.30495	0.000949926	0.0142999	53.9892	24.2104	25.1357	PCP034524	XM_009369321	Pyrus x bretschneideri serine/threonine-protein kinase STY17-like (LOC103957204)
PCP007420	49.8965	-1.00719	-3.58023	0.000343298	0.00616866	67.5954	51.8021	31.7923	PCP007420	XM_018642842	Pyrus x bretschneideri uncharacterized protein At5g01610-like (LOC103928394)
PCP011519	82.9227	-1.00656	-4.46267	8.09e-06	0.000217429	110.708	72.8391	54.2794	PCP011519	XM_009357204.2	Pyrus x bretschneideri transcription ,initiation factor IIB-2 (LOC103946495), mRNA
PCP020532	43.3074	-1.00511	-3.42689	0.000610536	0.009919	58.6213	29.0177	27.4727	PCP020532	XM_009369231	Pyrus x bretschneideri uncharacterized LOC103957137 (LOC103957137)
PCP018639	26.5597	-1.0046	-2.86923	0.00411475	0.0490102	36.6345	7.63763	15.9731	PCP018639	XM_009375248.2	Pyrus x bretschneideri phenylalanine ,ammonia-lyase 1-like (LOC103962533), mRNA
PCP032223	1048.27	-0.998054	-7.06653	1.59e-12	1.17e-10	1378.7	206.826	701.208	PCP032223	XM_009376110	Pyrus x bretschneideri non-specific lipid-transfer protein 1-like (LOC103963303)
PCP018777	70.613	-0.995934	-2.8891	0.00386343	0.0467028	96.5473	9.29324	43.1103	PCP018777	XM_009347948	Pyrus x bretschneideri major allergen Pru av 1-like (LOC103937960)
PCP007280	65.7866	-0.995297	-3.37245	0.000745032	0.0116429	88.5284	9.19916	41.6845	PCP007280	XM_009348032	Pyrus x bretschneideri protein TIFY 10B-like (LOC103938037)
PCP002232	48.8467	-0.982806	-3.44088	0.000579816	0.00957367	65.4616	35.3501	31.086	PCP002232	XM_009343010	Pyrus x bretschneideri sorbitol dehydrogenase-like (LOC103933319)
PCP035932	481.782	-0.982687	-8.74231	2.28e-18	3.17e-16	630.643	289.548	326.103	PCP035932	XM_009341641	Pyrus x bretschneideri probable phospholipid hydroperoxide glutathione peroxidase (LOC103932090)
PCP012548	583.533	-0.982644	-6.89437	5.41e-12	3.67e-10	766.333	16.3721	392.84	PCP012548	XM_009363912	Pyrus x bretschneideri reticuline oxidase-like protein (LOC103952341)
PCP007243	56.3335	-0.97817	-3.31072	0.000930568	0.0140715	75.788	16.1356	36.3369	PCP007243	XM_009355829	Pyrus x bretschneideri zinc finger protein ZAT10 (LOC103945279)
PCP023604	100.268	-0.970847	-4.22546	2.38e-05	0.000581934	132.57	34.2637	66.2315	PCP023604	XM_009351133	Pyrus x bretschneideri uncharacterized LOC103940956 (LOC103940956)
PCP000807	29.3724	-0.967628	-2.87403	0.00405273	0.0483653	39.7672	104.51	18.2963	PCP000807	XM_009340567	Pyrus x bretschneideri flowering-promoting factor 1-like (LOC103931147)
PCP009155	775.914	-0.967627	-8.95567	3.38e-19	5.12e-17	1012.55	371.142	529.252	PCP009155	XM_009346208	Pyrus x bretschneideri profilin (LOC103936373)
PCP004662	88.3276	-0.966199	-4.27982	1.87e-05	0.000463213	116.857	43.768	58.5679	PCP004662	XM_009364562	Pyrus x bretschneideri transcription factor TCP9-like (LOC103952873)
PCP002813	297.599	-0.964172	-7.06461	1.61e-12	1.18e-10	388.566	155.148	202.364	PCP002813	XM_009355813	Pyrus x bretschneideri U-box domain-containing protein 4-like (LOC103945266)
PCP028279	563.416	-0.959102	-9.21644	3.07e-20	4.83e-18	733.513	374.313	386.069	PCP028279	XM_009337123.2	Pyrus x bretschneideri somatic embryogenesis ,receptor kinase 2-like (LOC103928108), mRNA
PCP011174	94.6432	-0.957994	-4.41628	1e-05	0.000262587	124.659	107.826	63.6459	PCP011174	XM_009373893	Pyrus x bretschneideri histone H1.2-like (LOC103961347)
PCP012989	108.502	-0.956174	-4.42887	9.47e-06	0.000250845	142.566	63.935	72.5272	PCP012989	XM_009379912	Pyrus x bretschneideri GDP-mannose 4,6 dehydratase 1 (LOC103966717)
PCP026053	54.2235	-0.952971	-3.55994	0.000370938	0.00658511	72.1409	59.1887	35.3778	PCP026053	XM_009354734.2	Pyrus x bretschneideri tocopherol O-methyltransferase, ,chloroplastic-like (LOC103944307), mRNA
PCP000826	893.568	-0.95278	-9.38711	6.17e-21	1.05e-18	1162.41	175.795	613.644	PCP000826	XM_008378979	Malus x domestica bZIP transcription factor 53-like (LOC103440305)
PCP002390	169.973	-0.949945	-5.65293	1.58e-08	7.25e-07	222.166	37.3668	115.951	PCP002390	XM_009338446.2	Pyrus x bretschneideri dnaJ homolog ,subfamily B member 7-like (LOC103929282), transcript variant
PCP026216	2005.82	-0.940825	-8.14681	3.74e-16	4.08e-14	2598.46	1929.73	1384.03	PCP026216	XM_009347771	Pyrus x bretschneideri cold-shock protein CS120-like (LOC103937807)
PCP044548	43.8244	-0.940157	-3.22625	0.00125424	0.0180875	58.4272	44.3605	28.6935	PCP044548	XM_009362319.2	Pyrus x bretschneideri uncharacterized ,protein At5g39570 (LOC103951033), transcript variant X1,
PCP007224	130.69	-0.939305	-5.00685	5.53e-07	1.92e-05	170.951	51.2732	89.1084	PCP007224	XM_018647760	Pyrus x bretschneideri UDP-glucuronic acid decarboxylase 5 (LOC103948402), transcript variant X5
PCP002219	55.7203	-0.936133	-3.52359	0.00042574	0.00738022	73.3752	53.9402	36.8075	PCP002219	XM_008378559	Malus x domestica phosphoglucomutase, chloroplastic-like (LOC103439907), transcript variant X2
PCP040344	162.022	-0.934063	-5.03776	4.71e-07	1.66e-05	210.945	26.4622	110.598	PCP040344	XR_664913.2	Pyrus x bretschneideri pirin-like protein ,(LOC103932053), transcript variant X2, misc_RNA
PCP043115	90.3415	-0.933244	-4.13283	3.58e-05	0.000851036	118.36	79.328	60.7969	PCP043115	XM_009353259.2	Pyrus x bretschneideri uncharacterized ,LOC103943064 (LOC103943064), mRNA
PCP013136	115.394	-0.932956	-4.76007	1.94e-06	6.07e-05	150.685	37.5027	78.336	PCP013136	XM_009354367	Pyrus x bretschneideri thioredoxin-like 2, chloroplastic (LOC103943984)
PCP022721	75.5203	-0.932878	-3.77667	0.000158942	0.00312221	99.3156	103.386	50.431	PCP022721	XM_009380554.2	Pyrus x bretschneideri 40S ribosomal ,protein S27-2-like (LOC103967276), mRNA
PCP022964	278.199	-0.9301	-6.97021	3.16e-12	2.21e-10	359.998	500.541	192.295	PCP022964	NM_001328820	Malus domestica CBL-interacting serine/threonine-protein kinase 6-like (LOC103417952)
PCP001709	36.9524	-0.929655	-2.97879	0.0028939	0.0366311	49.3097	15.6807	23.9723	PCP001709	XR_001952594.1	Pyrus x bretschneideri syntaxin-121-like ,(LOC103940481), transcript variant X1, misc_RNA
PCP016231	36.438	-0.928799	-2.96507	0.00302613	0.0380018	48.6587	29.1828	23.7046	PCP016231	XM_009337883.1	Pyrus x bretschneideri FBD-associated ,F-box protein At5g22730-like (LOC103928794), mRNA
PCP030007	150.137	-0.925171	-4.43169	9.35e-06	0.000247971	195.728	34.4081	102.273	PCP030007	XM_009377432.2	Pyrus x bretschneideri heat stress ,transcription factor B-1-like (LOC103964495), mRNA
PCP003473	116.987	-0.923143	-4.56691	4.95e-06	0.00014038	152.449	137.852	79.6493	PCP003473	XM_018651573.1	Pyrus x bretschneideri formate dehydrogenase, ,mitochondrial-like (LOC103963948), mRNA
PCP044895	36.7726	-0.92033	-2.94185	0.00326254	0.0406067	48.618	2.12518	23.8092	PCP044895	XM_009354651.2	Pyrus x bretschneideri heat stress ,transcription factor B-2a-like (LOC103944219), mRNA
PCP017836	46.2023	-0.918844	-3.01922	0.00253424	0.0328552	61.5803	7.76138	30.3489	PCP017836	XM_018646571.1	Pyrus x bretschneideri MDIS1-interacting ,receptor like kinase 2-like (LOC103943651), transcript
PCP028486	1480.12	-0.918176	-8.10602	5.23e-16	5.57e-14	1911.74	228.048	1031.92	PCP028486	***** No hits found *****,
PCP031249	35.7737	-0.914304	-2.87461	0.00404529	0.0483377	47.8602	15.6899	23.2165	PCP031249	XM_009364145	Pyrus x bretschneideri probable alkaline/neutral invertase D (LOC103952542)
PCP035130	758.3	-0.913279	-10.2477	1.21e-24	2.46e-22	975.467	1640.41	531.622	PCP035130	XM_018648701	Pyrus x bretschneideri 21 kDa protein-like (LOC103952270)
PCP006863	268.74	-0.910803	-6.59589	4.23e-11	2.64e-09	346.316	256.26	187.463	PCP006863	XM_008379861	Malus x domestica ultraviolet-B receptor UVR8-like (LOC103441159), transcript variant X2
PCP004966	113.558	-0.907877	-4.60987	4.03e-06	0.000115812	147.27	183.803	78.1538	PCP004966	XM_009338930	Pyrus x bretschneideri aldehyde dehydrogenase family 7 member A1 (LOC103929705), transcript variant X2
PCP017228	3819.57	-0.907824	-2.93534	0.00333187	0.0412254	5049.95	448.973	2517.14	PCP017228	XM_009359507	Pyrus x bretschneideri thaumatin-like protein 1a (LOC103948476)
PCP024257	96.3951	-0.90244	-3.85574	0.00011538	0.00238637	125.558	23.2501	66.0329	PCP024257	XM_008388402	Malus x domestica glutaredoxin-C11-like (LOC103449119)
PCP001284	895.616	-0.900198	-7.52847	5.13e-14	4.4e-12	1151.75	26.4551	629.402	PCP001284	XM_009361920.2	Pyrus x bretschneideri endoglucanase ,CX-like (LOC103950695), mRNA
PCP023100	81.013	-0.896668	-3.91854	8.91e-05	0.00190831	105.297	152.363	55.9611	PCP023100	XM_009365036.2	Pyrus x bretschneideri YTH domain-containing ,family protein 2 (LOC103953297), mRNA
PCP023197	272.72	-0.892395	-6.31866	2.64e-10	1.49e-08	350.379	162.532	191.871	PCP023197	XM_009355380.2	Pyrus x bretschneideri (R)-mandelonitrile ,lyase 2-like (LOC103944908), mRNA
PCP007436	53.7323	-0.892238	-3.24012	0.00119481	0.0173792	70.4807	26.3997	36.401	PCP007436	XM_009345845.2	Pyrus x bretschneideri 2-hydroxyacyl-CoA ,lyase-like (LOC103936009), mRNA
PCP021313	317.235	-0.890436	-7.03195	2.04e-12	1.48e-10	407.253	165.655	223.4	PCP021313	XM_009378829.2	Pyrus x bretschneideri soluble inorganic ,pyrophosphatase 4-like (LOC103965754), mRNA
PCP026833	70.3592	-0.889636	-3.43962	0.000582539	0.00960333	91.5668	33.007	48.0935	PCP026833	***** No hits found *****,
PCP007219	141.327	-0.878984	-4.66027	3.16e-06	9.37e-05	181.942	127.517	98.7612	PCP007219	XM_009359442	Pyrus x bretschneideri heat shock cognate 70 kDa protein 2 (LOC103948411)
PCP021406	351.6	-0.877882	-3.87836	0.000105164	0.00219192	453.692	19.3506	243.799	PCP021406	XM_021962869	Prunus avium uncharacterized LOC110760569 (LOC110760569)
PCP015821	53.1747	-0.877688	-3.24483	0.00117521	0.0171533	69.3087	54.1801	36.6078	PCP015821	XM_018652275.1	Pyrus x bretschneideri uncharacterized ,protein YwbO-like (LOC103966774), transcript variant X4,
PCP023163	41.4397	-0.875215	-2.959	0.00308635	0.0386714	54.0248	41.7692	28.1454	PCP023163	XM_009356062.2	Pyrus x bretschneideri polyamine oxidase ,1-like (LOC103945491), mRNA
PCP000129	173.102	-0.872293	-5.35434	8.59e-08	3.45e-06	221.726	333.902	122.517	PCP000129	XM_009362319.2	Pyrus x bretschneideri uncharacterized ,protein At5g39570 (LOC103951033), transcript variant X1,
PCP007345	230.026	-0.871902	-3.91053	9.21e-05	0.00196017	296.047	127.21	160.299	PCP007345	XM_009380695.2	Pyrus x bretschneideri protein transport ,protein Sec61 subunit gamma (LOC103967438), mRNA
PCP014784	55.9039	-0.869975	-3.22107	0.00127715	0.0183549	72.7468	5.13278	38.1697	PCP014784	XM_009354987.2	Pyrus x bretschneideri isocitrate lyase ,(LOC103944520), mRNA
PCP037210	144.356	-0.864757	-4.7623	1.91e-06	6.03e-05	185.05	94.0773	101.858	PCP037210	XM_009371675.1	Pyrus x bretschneideri GTP-binding ,protein SAR1A (LOC103959323), mRNA
PCP042889	574.511	-0.861505	-6.50838	7.6e-11	4.56e-09	731.249	458.662	410.604	PCP042889	XM_009335914.1	Pyrus x bretschneideri 60S ribosomal ,protein L23 (LOC103927017), mRNA
PCP012049	101.847	-0.856873	-4.00914	6.09e-05	0.00136081	130.5	50.0857	71.8246	PCP012049	XM_009369197	Pyrus x bretschneideri probable WRKY transcription factor 7 (LOC103957105)
PCP009611	125.862	-0.856341	-4.11863	3.81e-05	0.000897587	161.189	177.796	88.8035	PCP009611	XM_009341766	Pyrus x bretschneideri cytochrome P450 89A2-like (LOC103932212), transcript variant X2
PCP041884	42.9785	-0.852973	-2.86375	0.00418659	0.0496456	56.0377	107.532	29.3134	PCP041884	XM_009359617	Pyrus x bretschneideri uncharacterized LOC103948572 (LOC103948572)
PCP020855	79.942	-0.852427	-3.57995	0.000343656	0.00616866	102.903	57.6233	55.9568	PCP020855	XM_009335439.1	Pyrus x bretschneideri alpha-galactosidase-like ,(LOC103926602), transcript variant X3, mRNA
PCP008330	82.5532	-0.852378	-3.75123	0.000175968	0.00340887	106.204	13.7843	58.2319	PCP008330	XM_009374004.2	Pyrus x bretschneideri probable methyltransferase ,At1g27930 (LOC103961458), mRNA
PCP029636	164.533	-0.8522	-4.79919	1.59e-06	5.1e-05	210.06	39.6252	116.862	PCP029636	XM_009346238	Pyrus x bretschneideri uncharacterized LOC103936404 (LOC103936404)
PCP027653	102.458	-0.842152	-3.96734	7.27e-05	0.00159545	131.105	171.451	72.7869	PCP027653	XM_009348986.2	Pyrus x bretschneideri peptidyl-prolyl ,cis-trans isomerase CYP19-4-like (LOC103938935), mRNA
PCP020228	342.383	-0.842013	-6.88469	5.79e-12	3.91e-10	433.501	493.548	247.187	PCP020228	XM_009346705	Pyrus x bretschneideri calmodulin-7 (LOC103936833)
PCP006218	301.694	-0.840022	-6.60875	3.88e-11	2.44e-09	381.994	213.981	217.657	PCP006218	XM_009374162	Pyrus x bretschneideri cysteine proteinase COT44-like (LOC103961590)
PCP023641	3203.51	-0.839706	-12.4067	2.4e-35	9.4e-33	4043.46	603.06	2324.36	PCP023641	NM_001302329	Pyrus x bretschneideri probable pectate lyase 18 (PL)
PCP033732	1124.97	-0.839468	-8.72018	2.78e-18	3.77e-16	1420.6	733.243	814.643	PCP033732	XM_018649862	Pyrus x bretschneideri cysteine proteinase COT44-like (LOC103957171)
PCP004978	47.6691	-0.839457	-2.95946	0.00308174	0.0386424	61.7728	58.6708	32.8476	PCP004978	XM_018643115.1	Pyrus x bretschneideri thiol protease ,aleurain-like (LOC103929718), mRNA
PCP002661	102.33	-0.837262	-3.86217	0.000112384	0.00232726	130.445	66.2575	72.7947	PCP002661	XM_009360708.2	Pyrus x bretschneideri dCTP pyrophosphatase ,1-like (LOC103949595), mRNA
PCP017796	301.584	-0.836914	-4.55573	5.22e-06	0.000147534	383.056	88.9589	215.482	PCP017796	XM_009371480	Pyrus x bretschneideri 2-oxoglutarate-dependent dioxygenase DAO-like (LOC103959131)
PCP025915	480.472	-0.832008	-7.71469	1.21e-14	1.11e-12	606.565	162.691	348.92	PCP025915	XM_017336537	Malus x domestica exonuclease DPD1, chloroplastic/mitochondrial (LOC103450873), transcript variant X2
PCP018285	651.885	-0.831765	-8.27071	1.33e-16	1.51e-14	822.744	790.537	473.608	PCP018285	XM_009337426.2	Pyrus x bretschneideri thioredoxin ,H1-like (LOC103928381), transcript variant X2, mRNA
PCP023120	49.7845	-0.830551	-2.93732	0.00331057	0.0409921	64.0819	176.68	34.9227	PCP023120	NM_001294044	Malus domestica auxin-responsive protein IAA16 (LOC103434164)
PCP037765	73.4416	-0.827965	-3.44072	0.000580171	0.00957367	93.6146	97.5851	52.0806	PCP037765	XM_009378626.1	Pyrus x bretschneideri acyl-coenzyme ,A thioesterase 13-like (LOC103965559), transcript variant
PCP022763	50.9782	-0.826712	-3.00847	0.00262565	0.0338057	65.8095	72.0482	35.6862	PCP022763	XM_008388186	Malus x domestica protein LONGIFOLIA 1-like (LOC103448924)
PCP018861	1616.52	-0.824181	-11.8943	1.27e-32	4.26e-30	2033.01	895.186	1181.58	PCP018861	XM_009345692	Pyrus x bretschneideri early light-induced protein 1, chloroplastic-like (LOC103935876)
PCP006847	89.8434	-0.821193	-3.3168	0.000910546	0.0138184	114.702	40.6374	63.8587	PCP006847	XM_008359933	Malus x domestica 2-hydroxyacyl-CoA lyase-like (LOC103421889)
PCP020292	143.577	-0.819435	-4.54369	5.53e-06	0.000155178	181.97	107.956	103.573	PCP020292	XM_009370168	Pyrus x bretschneideri dnaJ protein homolog (LOC103957942)
PCP011895	873.122	-0.818799	-7.74051	9.9e-15	9.25e-13	1098.49	5.11069	637.464	PCP011895	XM_009345085	Pyrus x bretschneideri putative pectinesterase 63 (LOC103935324)
PCP030312	501.589	-0.816022	-6.71459	1.89e-11	1.23e-09	630.907	698.63	366.048	PCP030312	XM_009341766	Pyrus x bretschneideri cytochrome P450 89A2-like (LOC103932212), transcript variant X2
PCP034107	1187.41	-0.814085	-8.05601	7.88e-16	8.23e-14	1491.86	251.291	869.006	PCP034107	XM_018652271	Pyrus x bretschneideri S-adenosylmethionine decarboxylase proenzyme-like (LOC103966823)
PCP012051	700.009	-0.810265	-7.58524	3.32e-14	2.92e-12	878.673	459.232	513.089	PCP012051	XM_018649862	Pyrus x bretschneideri cysteine proteinase COT44-like (LOC103957171)
PCP008057	470.129	-0.809635	-6.59012	4.39e-11	2.73e-09	590.347	311.704	343.942	PCP008057	XM_018649862	Pyrus x bretschneideri cysteine proteinase COT44-like (LOC103957171)
PCP011500	229.865	-0.809446	-5.493	3.95e-08	1.68e-06	289.353	3.0597	167.719	PCP011500	NM_001302276	Pyrus x bretschneideri 1-aminocyclopropane-1-carboxylate synthase (LOC103931408)
PCP038628	196.439	-0.807008	-4.80563	1.54e-06	4.96e-05	247.174	160.378	142.695	PCP038628	XM_009361871.2	Pyrus x bretschneideri 40S ribosomal ,protein S7 (LOC103950640), transcript variant X2, mRNA
PCP029771	203.08	-0.798514	-5.13388	2.84e-07	1.04e-05	255.114	124.447	148.751	PCP029771	XM_009339128	Pyrus x bretschneideri uncharacterized LOC103929867 (LOC103929867)
PCP020722	356.704	-0.791661	-5.21518	1.84e-07	6.99e-06	446.593	10.637	261.891	PCP020722	XM_009380783.2	Pyrus x bretschneideri cytochrome P450 ,714C2-like (LOC103967535), mRNA
PCP033872	456.443	-0.79143	-6.31496	2.7e-10	1.52e-08	570.42	375.297	336.902	PCP033872	XM_009343697.2	Pyrus x bretschneideri glutathione ,S-transferase L3-like (LOC103933996), mRNA
PCP029032	72.9506	-0.789186	-3.31402	0.000919665	0.0139442	92.1662	42.4318	52.7431	PCP029032	XM_009358529	Pyrus x bretschneideri beta-glucuronosyltransferase GlcAT14B-like (LOC103947611), transcript variant X2
PCP011456	75.4659	-0.785657	-3.37208	0.000746024	0.0116475	95.3604	90.9467	54.5676	PCP011456	XM_009355233.1	Pyrus x bretschneideri probable beta-1,4-xylosyltransferase ,IRX10 (LOC103944760), mRNA
PCP018366	54.8057	-0.782915	-2.93221	0.00336564	0.0416126	69.4475	119.273	39.3672	PCP018366	XM_009338800.2	Pyrus x bretschneideri aconitate hydratase ,1-like (LOC103929578), mRNA
PCP020105	236.282	-0.782383	-5.00192	5.68e-07	1.96e-05	295.57	201.976	174.584	PCP020105	XM_009351878	Pyrus x bretschneideri ubiquitin-60S ribosomal protein L40 (LOC103941677)
PCP010262	281.404	-0.781373	-4.73797	2.16e-06	6.7e-05	351.88	182.178	207.134	PCP010262	XM_009376124	Pyrus x bretschneideri 60S ribosomal protein L10-like (LOC103963316)
PCP025752	4550.83	-0.780087	-11.9784	4.61e-33	1.58e-30	5656.57	2028.21	3391.78	PCP025752	XM_009336070	Pyrus x bretschneideri dehydrin COR47 (LOC103927172)
PCP034800	110.515	-0.779367	-3.56974	0.00035734	0.00638541	138.684	116.711	80.8088	PCP034800	XR_666931	Pyrus x bretschneideri uncharacterized LOC103945162 (LOC103945162), ncRNA.
PCP028092	2080.82	-0.778653	-8.00178	1.23e-15	1.26e-13	2589.32	562.915	1547.66	PCP028092	XM_008343259	Malus x domestica uncharacterized LOC103404356 (LOC103404356)
PCP018150	87.8895	-0.777874	-3.39316	0.000690906	0.0109878	110.516	81.4297	64.0352	PCP018150	XM_009359711.2	Pyrus x bretschneideri acid phosphatase ,1-like (LOC103948667), mRNA
PCP003586	62.4206	-0.777587	-2.98183	0.00286532	0.0363625	78.8162	62.1456	45.1001	PCP003586	XM_009353612.2	Pyrus x bretschneideri uncharacterized ,LOC103943330 (LOC103943330), mRNA
PCP015454	59.8612	-0.773387	-3.03352	0.0024172	0.0315324	75.871	81.3014	43.1749	PCP015454	XM_009359226.2	Pyrus x bretschneideri pyrophosphate--fructose ,6-phosphate 1-phosphotransferase subunit beta (LOC103948223),
PCP034194	93.6936	-0.772925	-3.15443	0.00160809	0.0222369	117.964	4.56957	68.033	PCP034194	XM_009366772	Pyrus x bretschneideri uncharacterized LOC103954920 (LOC103954920)
PCP021845	173.002	-0.76566	-3.95616	7.62e-05	0.00165894	215.873	60.6401	127.451	PCP021845	XM_008371977	Malus x domestica PRA1 family protein B4 (LOC103433708)
PCP012921	69.9344	-0.764845	-2.90928	0.00362259	0.0442366	88.0971	39.9604	50.4688	PCP012921	XM_009336405	Pyrus x bretschneideri cytokinin dehydrogenase 7-like (LOC103927480)
PCP000724	210.883	-0.762597	-5.00401	5.61e-07	1.95e-05	262.388	69.4187	156.772	PCP000724	XM_009364893.1	Pyrus x bretschneideri UDP-galactose ,transporter 1 (LOC103953159), mRNA
PCP044059	64.0267	-0.761341	-3.00253	0.00267746	0.0343938	80.7616	221.87	46.6085	PCP044059	XM_009369127	Pyrus x bretschneideri protein MIZU-KUSSEI 1-like (LOC103957052)
PCP030635	152.393	-0.761173	-4.2293	2.34e-05	0.000572926	189.874	56.6985	112.964	PCP030635	XM_008367509	Malus x domestica 50S ribosomal protein L13, chloroplastic-like (LOC103429353)
PCP018409	284.26	-0.760891	-4.79082	1.66e-06	5.3e-05	353.836	76.7082	211.678	PCP018409	XM_008353535	Malus x domestica probable pectate lyase 18 (LOC103415187)
PCP006361	91.7231	-0.752564	-3.38937	0.00070054	0.0110919	114.885	20.9554	67.4022	PCP006361	XM_009338447.2	Pyrus x bretschneideri dnaJ homolog ,subfamily B member 7-like (LOC103929282), transcript variant
PCP024687	1320.88	-0.750931	-8.67951	3.97e-18	5.26e-16	1632.04	477.056	995.743	PCP024687	XM_018649522	Pyrus x bretschneideri methanol O-anthraniloyltransferase-like (LOC103955602), transcript variant X2
PCP023930	87.5357	-0.748929	-3.33848	0.000842377	0.0129357	109.26	19.3809	64.6874	PCP023930	XM_009342687.2	Pyrus x bretschneideri aspartic proteinase-like ,protein 2 (LOC103933034), mRNA
PCP025665	99.9405	-0.746395	-3.39725	0.000680675	0.0108695	124.741	15.2287	74.1448	PCP025665	XM_009360390.2	Pyrus x bretschneideri probable WRKY ,transcription factor 31 (LOC103949253), mRNA
PCP009419	78.1066	-0.745981	-3.1704	0.00152227	0.0213308	97.6409	93.4011	57.5637	PCP009419	XM_009352350.2	Pyrus x bretschneideri proteasome subunit ,alpha type-3 (LOC103942143), mRNA
PCP020056	184.069	-0.744732	-4.65121	3.3e-06	9.72e-05	228.037	116.52	138.261	PCP020056	XM_009339736	Pyrus x bretschneideri alpha-1,4-glucan-protein synthase [UDP-forming] 2 (LOC103930395)
PCP017355	86.647	-0.740599	-3.33717	0.000846364	0.012985	107.719	99.3142	64.2911	PCP017355	XM_009347357	Pyrus x bretschneideri 50S ribosomal protein L29, chloroplastic-like (LOC103937413)
PCP007838	125.202	-0.740079	-3.97262	7.11e-05	0.0015666	155.277	107.066	93.7241	PCP007838	XM_009338149.1	Pyrus x bretschneideri probable L-ascorbate ,peroxidase 6, chloroplastic (LOC103929006), transcript
PCP042073	63.7206	-0.737686	-2.94141	0.00326717	0.0406342	79.5332	80.216	46.8058	PCP042073	XM_008390597	Malus x domestica acyl carrier protein 2, mitochondrial-like (LOC103451160)
PCP000597	562.831	-0.736253	-7.4728	7.85e-14	6.53e-12	692.644	97.8831	426.802	PCP000597	XM_009371376	Pyrus x bretschneideri pollen-specific protein C13-like (LOC103959040)
PCP013407	106.964	-0.733147	-3.59823	0.000320386	0.00584304	132.815	96.5568	80.2793	PCP013407	XM_009341676	Pyrus x bretschneideri uncharacterized LOC103932127 (LOC103932127)
PCP002234	1036.09	-0.731431	-7.87863	3.31e-15	3.29e-13	1274.17	304.604	787.454	PCP002234	XM_009343007	Pyrus x bretschneideri sorbitol dehydrogenase-like (LOC103933317)
PCP020358	112.753	-0.728088	-3.67429	0.000238509	0.00446608	139.717	292.048	84.9212	PCP020358	XM_009379811	Pyrus x bretschneideri L-idonate 5-dehydrogenase-like (LOC103966630)
PCP017352	397.644	-0.727833	-6.14065	8.22e-10	4.4e-08	488.604	388.008	302.134	PCP017352	XM_009376302	Pyrus x bretschneideri elongation factor 1-alpha-like (LOC103963480)
PCP030599	136.007	-0.724552	-3.7522	0.00017529	0.00340035	168.227	117.112	102.303	PCP030599	XM_009341987	Pyrus x bretschneideri malate dehydrogenase, mitochondrial-like (LOC103932398)
PCP012760	73.3687	-0.722267	-2.98042	0.00287849	0.0365021	91.2424	181.147	54.3942	PCP012760	XM_009367001	Pyrus x bretschneideri ATP-dependent zinc metalloprotease FTSH 2, chloroplastic (LOC103955130)
PCP036026	73.248	-0.721982	-3.06941	0.0021448	0.0284423	90.956	14.4234	54.5935	PCP036026	XM_009361494	Pyrus x bretschneideri uncharacterized LOC103950301 (LOC103950301)
PCP020848	1633.16	-0.720278	-3.97457	7.05e-05	0.00155583	2015.66	4533.53	1235.3	PCP020848	XM_009336163	Pyrus x bretschneideri polyphenol oxidase, chloroplastic-like (LOC103927236)
PCP044948	176.145	-0.716355	-4.32738	1.51e-05	0.000384444	216.767	109.62	133.669	PCP044948	XM_009336217.2	Pyrus x bretschneideri reticulon-like ,protein B2 (LOC103927308), mRNA
PCP000852	225.764	-0.715765	-4.72235	2.33e-06	7.11e-05	277.392	163.959	171.429	PCP000852	XM_009351836	Pyrus x bretschneideri beta-amylase 1, chloroplastic (LOC103941625)
PCP027577	584.869	-0.71457	-7.37382	1.66e-13	1.34e-11	716.167	552.537	447.689	PCP027577	XM_009342337	Pyrus x bretschneideri probable aminotransferase TAT2 (LOC103932694), transcript variant X2
PCP009276	340.887	-0.711181	-5.17559	2.27e-07	8.53e-06	417.789	104.798	260.05	PCP009276	XM_009340422	Pyrus x bretschneideri protein translation factor SUI1 homolog (LOC103931015), transcript variant X4
PCP000166	128.734	-0.709649	-3.82516	0.000130685	0.00264755	158.565	38.6792	97.3824	PCP000166	XR_001790963	Malus x domestica uncharacterized LOC103442342 (LOC103442342), ncRNA.
PCP043202	538.091	-0.706144	-5.49959	3.81e-08	1.63e-06	657.281	581.803	412.263	PCP043202	XM_009377057	Pyrus x bretschneideri 60S ribosomal protein L27 (LOC103964159)
PCP006351	115.647	-0.705178	-3.50269	0.000460586	0.00787869	142.46	174.253	87.5454	PCP006351	XM_009365035	Pyrus x bretschneideri aspartic proteinase nepenthesin-1 (LOC103953296)
PCP025508	5375.93	-0.704805	-10.8966	1.2e-27	3e-25	6556.89	469.913	4139.91	PCP025508	XR_668418	Pyrus x bretschneideri polygalacturonase-like (LOC103956040), misc_RNA.
PCP001238	661.449	-0.703951	-6.00953	1.86e-09	9.54e-08	807.295	567.937	507.624	PCP001238	XM_009344519.2	Pyrus x bretschneideri glycine-rich ,RNA-binding protein (LOC103934775), mRNA
PCP029554	170.972	-0.70384	-4.05485	5.02e-05	0.00115082	209.587	117.326	130.295	PCP029554	XM_008378636	Malus x domestica golgin subfamily A member 6-like protein 10 (LOC103439978)
PCP036965	191.536	-0.703447	-4.41389	1.02e-05	0.000265102	234.689	57.8149	146.095	PCP036965	XM_009374306	Pyrus x bretschneideri NDR1/HIN1-like protein 12 (LOC103961717)
PCP027603	324.584	-0.702602	-5.52073	3.38e-08	1.46e-06	396.596	61.4529	249.027	PCP027603	NM_001319807.1 Pyrus x bretschneideri phenylalanine ammonia-lyase ,1 (LOC103934948), mRNA
PCP026242	150.773	-0.701983	-4.02557	5.68e-05	0.00128114	184.83	132.728	115.383	PCP026242	XM_009345654.2	Pyrus x bretschneideri ras-related ,protein RABD2c-like (LOC103935846), mRNA
PCP017750	430.678	-0.701096	-4.58331	4.58e-06	0.000130661	526.6	64.9954	329.539	PCP017750	XM_008373542	Malus x domestica probable 9-cis-epoxycarotenoid dioxygenase NCED5, chloroplastic (LOC103435153)
PCP037122	136.083	-0.700933	-3.25315	0.00114134	0.0167175	167.563	1.38554	103.23	PCP037122	XM_009374674.2	Pyrus x bretschneideri 2-oxoglutarate-dependent ,dioxygenase AOP3-like (LOC103962016), mRNA
PCP000633	79.432	-0.70001	-3.0641	0.00218322	0.0288835	97.8446	59.4487	59.8917	PCP000633	XM_008379677	Malus x domestica 50S ribosomal protein L9, chloroplastic-like (LOC103440981)
PCP012250	71.2577	-0.698082	-2.87645	0.00402179	0.0482012	88.0487	100.551	53.8534	PCP012250	***** No hits found *****,
PCP002735	173.826	-0.697958	-4.20405	2.62e-05	0.000633417	212.649	209.094	132.915	PCP002735	XM_009368364	Pyrus x bretschneideri monodehydroascorbate reductase-like (LOC103956392)
PCP022122	170.99	-0.697109	-3.90229	9.53e-05	0.00202049	209.072	150.733	130.864	PCP022122	XM_009364283	Pyrus x bretschneideri 60S ribosomal protein L26-1 (LOC103952643)
PCP033807	357.671	-0.696893	-5.76116	8.35e-09	4e-07	436.516	210.339	275.554	PCP033807	XM_009374122.2	Pyrus x bretschneideri probable inactive ,2-oxoglutarate-dependent dioxygenase AOP2 (LOC103961548),
PCP013236	101.443	-0.696336	-3.24931	0.00115687	0.0169301	124.636	69.4657	76.8432	PCP013236	XM_008379392	Malus x domestica cytochrome c oxidase subunit 5b-2, mitochondrial (LOC103440698)
PCP002353	98.9423	-0.69632	-3.14198	0.00167808	0.0230719	121.533	76.9563	74.8271	PCP002353	XM_008392634	Malus x domestica 40S ribosomal protein S16-like (LOC103453096)
PCP014698	177.462	-0.694512	-3.74172	0.000182767	0.00352435	217.415	203.592	135.549	PCP014698	XM_009353662.1	Pyrus x bretschneideri ubiquitin-60S ,ribosomal protein L40 (LOC103943371), mRNA
PCP006853	88.6555	-0.694465	-3.20827	0.00133537	0.0190776	108.996	108.154	67.5539	PCP006853	XM_009373548	Pyrus x bretschneideri eukaryotic translation initiation factor 5-like (LOC103961036), transcript variant X2
PCP027533	406.536	-0.693957	-6.20216	5.57e-10	3e-08	495.309	299.521	313.857	PCP027533	XM_009345415	Pyrus x bretschneideri uncharacterized LOC103935626 (LOC103935626)
PCP034422	633.504	-0.693189	-6.59427	4.27e-11	2.66e-09	771.217	868.897	489.329	PCP034422	XM_009347509	Pyrus x bretschneideri cold-regulated 413 plasma membrane protein 2-like (LOC103937562)
PCP043444	138.956	-0.690504	-3.73811	0.000185406	0.00355589	169.826	91.3022	106.23	PCP043444	XM_009372668	Pyrus x bretschneideri ATP synthase subunit delta', mitochondrial-like (LOC103960231)
PCP034993	129.869	-0.688223	-3.17048	0.00152186	0.0213308	159.199	115.402	98.757	PCP034993	XM_009380457.1	Pyrus x bretschneideri probable cytochrome ,c oxidase subunit 5C-3 (LOC103967186), mRNA
PCP035853	608.43	-0.687145	-4.25896	2.05e-05	0.000504151	742.886	1673.75	468.595	PCP035853	XM_009336163	Pyrus x bretschneideri polyphenol oxidase, chloroplastic-like (LOC103927236)
PCP005424	369.965	-0.684962	-5.32912	9.87e-08	3.9e-06	449.889	21.9496	286.285	PCP005424	XM_009357891	Pyrus x bretschneideri probable ribose-5-phosphate isomerase 2 (LOC103947052)
PCP021535	97.3042	-0.682875	-3.17277	0.00150992	0.0211931	119.45	119.912	74.4721	PCP021535	XM_018643483	Pyrus x bretschneideri uncharacterized LOC103931155 (LOC103931155), transcript variant X3
PCP014773	364.46	-0.682522	-5.54072	3.01e-08	1.32e-06	442.986	19.8449	282.499	PCP014773	XM_009355003	Pyrus x bretschneideri uncharacterized LOC103944535 (LOC103944535)
PCP023247	189.416	-0.681638	-3.69961	0.000215934	0.00409811	230.922	188.289	145.944	PCP023247	XM_009348303	Pyrus x bretschneideri 40S ribosomal protein S23 (LOC103938297)
PCP015419	158.775	-0.680362	-3.94105	8.11e-05	0.00175564	193.461	118.89	122.557	PCP015419	XM_009360700.2	Pyrus x bretschneideri probable sodium/metabolite ,cotransporter BASS3, chloroplastic (LOC103949579),
PCP032814	113.372	-0.679642	-3.16466	0.00155264	0.0216137	138.682	1.99624	86.6597	PCP032814	XM_008394273	Malus x domestica uncharacterized LOC103454680 (LOC103454680)
PCP009003	219.679	-0.677338	-4.568	4.92e-06	0.000140093	267.025	190.21	169.95	PCP009003	XM_009345767	Pyrus x bretschneideri luminal-binding protein 5 (LOC103935935)
PCP034173	159.915	-0.67621	-3.78071	0.00015638	0.00308879	194.495	125.764	123.209	PCP034173	XR_667312	Pyrus x bretschneideri acyl-acyl carrier protein thioesterase ATL3, chloroplastic-like (LOC103947704), transcript variant X2, misc_RNA.
PCP015119	131.073	-0.673607	-3.51941	0.000432501	0.00748201	159.862	135.644	100.784	PCP015119	XM_009350533.2	Pyrus x bretschneideri 60S ribosomal ,protein L13-1-like (LOC103940417), mRNA
PCP026020	296.128	-0.671661	-3.09883	0.0019429	0.0261987	361.059	37.7447	226.888	PCP026020	XM_009371311	Pyrus x bretschneideri delta(12)-fatty-acid desaturase FAD2 (LOC103958977), transcript variant X2
PCP031330	98.8905	-0.671086	-3.19823	0.00138273	0.0195748	120.779	66.1579	76.0004	PCP031330	XM_009365176	Pyrus x bretschneideri aspartyl protease family protein 1-like (LOC103953443)
PCP017457	155.75	-0.670979	-3.71245	0.00020526	0.00390435	189.537	150.731	120.665	PCP017457	XM_009344040.2	Pyrus x bretschneideri 60S ribosomal ,protein L4 (LOC103934283), mRNA
PCP013936	233.112	-0.669867	-3.84264	0.000121718	0.00249292	282.642	35.1849	180.437	PCP013936	XM_009378555	Pyrus x bretschneideri heavy metal-associated isoprenylated plant protein 3-like (LOC103965488)
PCP023623	123.698	-0.667546	-3.30748	0.000941386	0.0141968	150.592	108.139	95.0392	PCP023623	XM_009342525.2	Pyrus x bretschneideri monosaccharide-sensing ,protein 2-like (LOC103932878), transcript variant
PCP007669	88.4157	-0.666085	-3.0266	0.00247319	0.0321629	108.205	99.0705	67.7068	PCP007669	XM_009379019	Pyrus x bretschneideri probable NAD(P)H dehydrogenase (quinone) FQR1-like 1 (LOC103965917)
PCP023331	185	-0.665464	-4.0194	5.83e-05	0.00130814	224.423	175.388	143.692	PCP023331	XM_009342697	Pyrus x bretschneideri 60S ribosomal protein L24 (LOC103933045)
PCP042692	88.3012	-0.663994	-3.05401	0.00225803	0.0296399	107.506	59.8179	67.8922	PCP042692	XM_018651811	Pyrus x bretschneideri ATP synthase subunit delta', mitochondrial-like (LOC103964885), transcript variant X2
PCP030634	1560.88	-0.66263	-5.99462	2.04e-09	1.04e-07	1886.9	139.253	1220.01	PCP030634	XR_668418	Pyrus x bretschneideri polygalacturonase-like (LOC103956040), misc_RNA.
PCP021210	97.8621	-0.658427	-3.14557	0.00165765	0.0228283	119.099	94.9621	75.952	PCP021210	XM_009354280.2	Pyrus x bretschneideri hexokinase-1 ,(LOC103943909), mRNA
PCP006687	482.59	-0.657777	-5.67257	1.41e-08	6.52e-07	582.003	16.2637	378.087	PCP006687	XM_009340784.2	Pyrus x bretschneideri expansin-A1-like ,(LOC103931331), mRNA
PCP023837	83.4627	-0.657104	-2.86812	0.00412924	0.0491175	101.625	101.308	64.5388	PCP023837	XM_009341869.2	Pyrus x bretschneideri proteasome subunit ,alpha type-3-like (LOC103932306), mRNA
PCP039946	102.987	-0.656804	-3.08414	0.00204138	0.0273077	125.204	150.125	79.5813	PCP039946	XM_009344559.2	Pyrus x bretschneideri V-type proton ,ATPase subunit G1-like (LOC103934807), mRNA
PCP027697	161.667	-0.65553	-3.89856	9.68e-05	0.00204673	195.75	102.464	126.084	PCP027697	XM_009353243.2	Pyrus x bretschneideri phosphoglucomutase, ,cytoplasmic (LOC103943049), mRNA
PCP026205	104.079	-0.654949	-3.20099	0.00136958	0.0194505	126.338	114.679	80.6132	PCP026205	XM_009367487.2	Pyrus x bretschneideri ankyrin-1-like ,(LOC103955584), mRNA
PCP019351	675.588	-0.654589	-6.99393	2.67e-12	1.9e-10	813.135	582.521	530.975	PCP019351	XM_009372514	Pyrus x bretschneideri sulfate transporter 3.1-like (LOC103960102)
PCP002069	146.149	-0.652753	-3.38322	0.00071641	0.0113006	177.072	136.45	113.91	PCP002069	XM_009380111.2	Pyrus x bretschneideri 60S ribosomal ,protein L37a (LOC103966887), mRNA
PCP003304	131.34	-0.652027	-3.55972	0.000371257	0.00658511	159.079	125.788	102.252	PCP003304	XM_009362104.2	Pyrus x bretschneideri ubiquitin-conjugating ,enzyme E2 2 (LOC103950859), mRNA
PCP014028	522.047	-0.650636	-5.58323	2.36e-08	1.04e-06	628.304	492.378	410.471	PCP014028	XM_009368329.2	Pyrus x bretschneideri 60S acidic ribosomal ,protein P1-like (LOC103956360), mRNA
PCP013216	200.686	-0.649798	-3.76857	0.000164186	0.00320278	242.411	55.6236	156.337	PCP013216	XM_009350502	Pyrus x bretschneideri metallothiol transferase FosB-like (LOC103940388)
PCP020985	226.144	-0.643373	-3.24811	0.00116173	0.0169718	273.19	49.2354	176.571	PCP020985	XM_009375957	Pyrus x bretschneideri probable NAD(P)H dehydrogenase (quinone) FQR1-like 2 (LOC103963180), transcript variant X2
PCP034502	139.739	-0.642885	-3.55888	0.000372445	0.00659227	168.491	57.8283	109.3	PCP034502	XM_009338977.2	Pyrus x bretschneideri UMP-CMP kinase ,3-like (LOC103929746), transcript variant X4, mRNA
PCP025137	84.1198	-0.642548	-2.88689	0.00389066	0.0469982	101.937	84.8384	65.4531	PCP025137	XM_009362328.2	Pyrus x bretschneideri cystathionine ,gamma-synthase 1, chloroplastic (LOC103951044), mRNA
PCP020857	131.273	-0.635593	-3.43047	0.000602541	0.00985576	158.425	46.5114	102.885	PCP020857	XM_009381263	Pyrus x bretschneideri serine carboxypeptidase-like 31 (LOC103967901)
PCP009161	122.704	-0.634492	-3.09151	0.0019914	0.0267883	147.942	109.692	96.1369	PCP009161	XM_009352487.1	Pyrus x bretschneideri peroxidase 12-like ,(LOC103942300), mRNA
PCP005123	404.362	-0.629551	-5.4982	3.84e-08	1.64e-06	483.98	426.588	320.803	PCP005123	XM_009360360.2	Pyrus x bretschneideri putative uncharacterized ,protein DDB_G0282133 (LOC103949256), mRNA
PCP005091	151.472	-0.627962	-3.46332	0.000533553	0.0089485	181.887	139.179	119.697	PCP005091	XM_009347721	Pyrus x bretschneideri 60S ribosomal protein L7-2-like (LOC103937767)
PCP020851	447.754	-0.627708	-3.05459	0.00225366	0.029613	540.066	1289.08	351.611	PCP020851	XM_009336163.2	Pyrus x bretschneideri polyphenol oxidase, ,chloroplastic-like (LOC103927236), mRNA
PCP043745	150.442	-0.626932	-3.5742	0.0003513	0.00629053	180.653	151.688	118.585	PCP043745	XM_009339288.2	Pyrus x bretschneideri 60S ribosomal ,protein L23a (LOC103930008), transcript variant X1, mRNA
PCP031652	139.225	-0.62589	-3.30407	0.000952925	0.0143322	167.683	128.904	109.883	PCP031652	XM_009335709.2	Pyrus x bretschneideri ATP synthase ,subunit epsilon, mitochondrial-like (LOC103926828), mRNA
PCP019545	185.383	-0.624434	-3.92359	8.72e-05	0.0018711	222.389	177.982	146.716	PCP019545	XM_017334000	Malus x domestica probable nucleoredoxin 2 (LOC103440238), transcript variant X2
PCP002436	263.211	-0.622105	-3.85262	0.00011686	0.0024081	315.255	266.214	208.161	PCP002436	XM_008382252	Malus x domestica adenosylhomocysteinase (LOC103443415)
PCP015429	113.266	-0.618693	-3.1371	0.00170625	0.0233637	136.023	116.093	89.1619	PCP015429	XM_018652056.1	Pyrus x bretschneideri universal stress ,protein PHOS32-like (LOC103965944), transcript variant
PCP031307	137.401	-0.617918	-3.37683	0.000733274	0.011513	164.62	115.867	108.767	PCP031307	XM_018651811	Pyrus x bretschneideri ATP synthase subunit delta', mitochondrial-like (LOC103964885), transcript variant X2
PCP016851	115.482	-0.617338	-3.01735	0.00254991	0.0330076	138.222	5.32434	90.8464	PCP016851	XM_009378417.2	Pyrus x bretschneideri sucrose nonfermenting ,4-like protein (LOC103965365), transcript variant
PCP035884	144.67	-0.616125	-3.22703	0.00125083	0.0180539	173.335	104.522	114.376	PCP035884	XM_009336923	Pyrus x bretschneideri malate dehydrogenase, mitochondrial (LOC103927940)
PCP001033	170.283	-0.613029	-3.74426	0.000180924	0.00349281	203.755	103.453	135.287	PCP001033	XM_009345280.2	Pyrus x bretschneideri blue copper ,protein-like (LOC103935504), mRNA
PCP015963	327.598	-0.612857	-4.7471	2.06e-06	6.44e-05	390.749	128.763	261.483	PCP015963	XM_008375970	Malus x domestica CASP-like protein 1F2 (LOC103437495)
PCP015080	487.75	-0.612218	-4.22948	2.34e-05	0.000572926	582.552	43.7766	388.199	PCP015080	XR_668418	Pyrus x bretschneideri polygalacturonase-like (LOC103956040), misc_RNA.
PCP020561	563.569	-0.611238	-6.06838	1.29e-09	6.73e-08	670.427	516.058	450.961	PCP020561	XM_018644976.1	Pyrus x bretschneideri calmodulin-7 ,(LOC103937176), mRNA
PCP027685	284.665	-0.609818	-4.10729	4e-05	0.000934946	339.401	249.726	226.856	PCP027685	XM_008364107	Malus x domestica 60S ribosomal protein L27 (LOC103426014)
PCP034493	167.223	-0.607573	-3.07797	0.00208418	0.0277919	199.927	174.142	132.46	PCP034493	XR_664831.2	Pyrus x bretschneideri uncharacterized ,LOC103931245 (LOC103931245), ncRNA
PCP008407	314.058	-0.607464	-4.12627	3.69e-05	0.000873188	374.153	250.825	250.57	PCP008407	XM_009335859	Pyrus x bretschneideri 60S ribosomal protein L27a-3-like (LOC103926970)
PCP007642	361.399	-0.605304	-4.68519	2.8e-06	8.41e-05	429.881	370.06	289.182	PCP007642	XM_008362479	Malus x domestica 60S ribosomal protein L24 (LOC103424398)
PCP007801	205.92	-0.604121	-3.82178	0.00013249	0.00268089	245.181	8.36746	164.085	PCP007801	NM_001302293.1 Pyrus x bretschneideri gibberellin 2-beta-dioxygenase ,1-like (LOC103957332), mRNA
PCP014633	167.39	-0.601509	-3.22318	0.00126775	0.018251	199.788	148.702	133.77	PCP014633	XM_009369648.2	Pyrus x bretschneideri 60S ribosomal ,protein L37-3-like (LOC103957485), mRNA
PCP008055	116.921	-0.599092	-2.9924	0.00276793	0.0352831	139.674	29.0017	92.7193	PCP008055	XM_009360588.2	Pyrus x bretschneideri auxin transporter-like ,protein 2 (LOC103949466), mRNA
PCP005899	666.953	-0.5985	-3.893	9.9e-05	0.00208894	791.955	636.367	533.932	PCP005899	XM_009378211	Pyrus x bretschneideri salicylic acid-binding protein 2-like (LOC103965199)
PCP018456	385.111	-0.596869	-4.51292	6.39e-06	0.000175393	456.928	466.089	309.208	PCP018456	XM_009374389	Pyrus x bretschneideri calvin cycle protein CP12-3, chloroplastic (LOC103961782)
PCP002164	141.864	-0.595691	-2.94378	0.00324234	0.0404151	169.807	33.4741	112.828	PCP002164	XM_017327118	Malus x domestica protein NRT1/ PTR FAMILY 7.3-like (LOC108171245), partial mRNA.
PCP003736	210.39	-0.594934	-3.8842	0.000102668	0.00215257	250.235	186.388	168.668	PCP003736	XM_009368377	Pyrus x bretschneideri zinc finger A20 and AN1 domain-containing stress-associated protein 4 (LOC103956402)
PCP024613	226.546	-0.593738	-3.73808	0.000185435	0.00355589	269.056	240.325	181.46	PCP024613	XM_009367819	Pyrus x bretschneideri 40S ribosomal protein S2-4-like (LOC103955906)
PCP000614	107.012	-0.593043	-2.93734	0.00331045	0.0409921	127.626	336.178	85.0948	PCP000614	XM_008387554	Malus x domestica uncharacterized LOC103448302 (LOC103448302), transcript variant X2
PCP005114	258.079	-0.584814	-4.06902	4.72e-05	0.00108747	305.575	187.654	207.878	PCP005114	XM_009360375.2	Pyrus x bretschneideri luminal-binding ,protein 5-like (LOC103949272), mRNA
PCP009836	157.96	-0.583988	-3.40313	0.000666189	0.0106991	187.045	145.581	127.281	PCP009836	XM_009344798	Pyrus x bretschneideri ethylene-responsive transcription factor 4-like (LOC103935001)
PCP003374	419.029	-0.581895	-3.9774	6.97e-05	0.00153951	495.174	426.924	338.337	PCP003374	XM_009340480.2	Pyrus x bretschneideri 60S ribosomal ,protein L36-3-like (LOC103931067), transcript variant X2,
PCP019838	339.867	-0.581785	-4.31094	1.63e-05	0.000407984	401.694	316.163	274.658	PCP019838	XM_009335557	Pyrus x bretschneideri 60S ribosomal protein L26-1 (LOC103926737)
PCP005959	139.603	-0.581538	-2.97865	0.0028952	0.0366311	165.341	83.6665	112.091	PCP005959	XM_009337193.2	Pyrus x bretschneideri cytochrome c ,(LOC103928188), mRNA
PCP004048	149.953	-0.581252	-3.05004	0.00228813	0.0299882	178.09	62.7467	120.25	PCP004048	XM_009355005.2	Pyrus x bretschneideri aconitate hydratase, ,cytoplasmic (LOC103944536), mRNA
PCP038800	314.312	-0.579565	-4.54063	5.61e-06	0.000156663	371.397	264.692	254.407	PCP038800	XM_009372514	Pyrus x bretschneideri sulfate transporter 3.1-like (LOC103960102)
PCP000390	195.837	-0.578521	-3.52822	0.000418366	0.00728244	231.488	194.697	158.148	PCP000390	XM_008362488	Malus x domestica ubiquitin-40S ribosomal protein S27a (LOC103424406)
PCP012454	271.321	-0.577383	-4.23126	2.32e-05	0.000569617	320.826	75.7182	219.836	PCP012454	XM_009367425.2	Pyrus x bretschneideri WUSCHEL-related ,homeobox 8-like (LOC103955531), mRNA
PCP003576	622.021	-0.573083	-5.83159	5.49e-09	2.68e-07	732.738	294.329	506	PCP003576	XM_009353623	Pyrus x bretschneideri NAC domain-containing protein 91-like (LOC103943342)
PCP020240	427.353	-0.57292	-4.0324	5.52e-05	0.00124614	503.717	292.203	346.445	PCP020240	XM_009356808	Pyrus x bretschneideri 60S ribosomal protein L10 (LOC103946161)
PCP007715	143.359	-0.572281	-2.86337	0.00419166	0.0496707	170.122	116.528	115.332	PCP007715	XM_009372514	Pyrus x bretschneideri sulfate transporter 3.1-like (LOC103960102)
PCP003130	128.115	-0.571517	-3.0512	0.00227929	0.0298957	151.781	115.104	103.331	PCP003130	XM_009340054	Pyrus x bretschneideri GDSL esterase/lipase 1-like (LOC103930686), transcript variant X2
PCP009992	174.544	-0.570776	-3.12045	0.00180573	0.0245658	206.364	171.497	141.066	PCP009992	XM_009359755.2	Pyrus x bretschneideri 60S ribosomal ,protein L14-2-like (LOC103948699), mRNA
PCP024243	221.284	-0.565758	-3.61797	0.000296924	0.00545659	260.732	209.298	179.742	PCP024243	XM_008391508	Malus x domestica 60S ribosomal protein L27a-3 (LOC103452036)
PCP023553	524.879	-0.561033	-4.50734	6.56e-06	0.000179778	616.2	197.319	427.88	PCP023553	XM_008362483	Malus x domestica oxalate--CoA ligase-like (LOC103424403)
PCP010718	177.943	-0.560845	-3.05871	0.00222289	0.0293621	209.708	130.899	144.379	PCP010718	XM_009347492	Pyrus x bretschneideri 60S ribosomal protein L12 (LOC103937543)
PCP006304	185.267	-0.55933	-3.37547	0.000736884	0.0115477	217.888	88.0234	150.416	PCP006304	XM_009375301	Pyrus x bretschneideri crocetin glucosyltransferase, chloroplastic-like (LOC103962577)
PCP009869	144.579	-0.559259	-3.07626	0.00209611	0.0279288	170.458	116.836	117.382	PCP009869	XM_009349495.2	Pyrus x bretschneideri guanine nucleotide-binding ,protein subunit beta-like protein (LOC103939407),
PCP013729	480.094	-0.556566	-4.8194	1.44e-06	4.67e-05	563.49	415.171	392.671	PCP013729	XM_009381126	Pyrus x bretschneideri chaperone protein dnaJ 11, chloroplastic-like (LOC103967812)
PCP038699	145.565	-0.556221	-3.10601	0.00189627	0.0256317	171.053	105.534	118.318	PCP038699	XM_009356466	Pyrus x bretschneideri ATP synthase subunit O, mitochondrial-like (LOC103945876)
PCP031301	320.37	-0.554016	-4.11477	3.88e-05	0.000910184	375.978	317.454	261.937	PCP031301	XM_018642584.1	Pyrus x bretschneideri 60S ribosomal ,protein L15-1 (LOC103927364), mRNA
PCP014772	314.039	-0.553836	-3.47491	0.000511022	0.00861188	368.903	177.033	256.094	PCP014772	XM_009355005.2	Pyrus x bretschneideri aconitate hydratase, ,cytoplasmic (LOC103944536), mRNA
PCP021531	209.184	-0.553313	-3.3968	0.000681777	0.0108767	245.65	180.272	170.53	PCP021531	XM_008369041	Malus x domestica 60S ribosomal protein L21-1 (LOC103430899)
PCP026612	219.281	-0.552112	-3.44479	0.000571505	0.00946785	257.169	173.222	179.222	PCP026612	XM_009362264.2	Pyrus x bretschneideri 40S ribosomal ,protein S19-3-like (LOC103950993), mRNA
PCP011577	183.532	-0.549461	-3.47552	0.000509868	0.00861188	215.389	102.615	150.045	PCP011577	XM_009380033	Pyrus x bretschneideri 6-phosphogluconate dehydrogenase, decarboxylating 3-like (LOC103966813), transcript variant X2
PCP018536	174.38	-0.549002	-3.16327	0.0015601	0.0216802	204.762	161.165	142.292	PCP018536	XM_009361224	Pyrus x bretschneideri 60S ribosomal protein L26-1 (LOC103950071)
PCP007417	236.469	-0.543095	-3.63083	0.000282516	0.0052146	276.53	224.043	193.794	PCP007417	XM_009337451	Pyrus x bretschneideri 60S ribosomal protein L13-3-like (LOC103928415)
PCP028497	456.189	-0.540911	-4.82766	1.38e-06	4.5e-05	532.469	451.003	375.445	PCP028497	XM_009376293	Pyrus x bretschneideri elongation factor 1-alpha-like (LOC103963471)
PCP024728	218.061	-0.539772	-3.43468	0.00059325	0.00975121	254.963	197.4	179.229	PCP024728	XM_009374705.2	Pyrus x bretschneideri 40S ribosomal ,protein S6 (LOC103962038), mRNA
PCP006438	168.994	-0.539167	-2.86747	0.00413767	0.0491696	197.983	171.931	138.411	PCP006438	XM_009340480	Pyrus x bretschneideri 60S ribosomal protein L36-3-like (LOC103931067), transcript variant X2
PCP019373	149.719	-0.537489	-2.90014	0.00373002	0.0452854	175.764	144.394	122.578	PCP019373	XM_009372534.2	Pyrus x bretschneideri 40S ribosomal ,protein S24-1-like (LOC103960120), mRNA
PCP024140	286.245	-0.534906	-3.63103	0.000282296	0.0052146	334.652	59.8789	235.74	PCP024140	XM_018649777	Pyrus x bretschneideri zeaxanthin epoxidase, chloroplastic-like (LOC103956812)
PCP031767	195.979	-0.53487	-3.13515	0.00171769	0.0235011	228.839	160.614	161.13	PCP031767	XM_009378878.2	Pyrus x bretschneideri 60S ribosomal ,protein L27a-3-like (LOC103965798), mRNA
PCP011427	134.154	-0.534071	-2.87652	0.00402087	0.0482012	156.706	129.012	109.851	PCP011427	XM_009368210	Pyrus x bretschneideri 5-methyltetrahydropteroyltriglutamate--homocysteine methyltransferase (LOC103956242), transcript variant X2
PCP029518	553.058	-0.533483	-5.08846	3.61e-07	1.29e-05	644.134	357.576	456.874	PCP029518	XM_009346662	Pyrus x bretschneideri levodione reductase-like (LOC103936791), transcript variant X2
PCP012127	304.909	-0.531805	-3.87828	0.000105196	0.00219192	355.361	280.402	251.43	PCP012127	XM_009342245	Pyrus x bretschneideri 60S ribosomal protein L7-2-like (LOC103932614)
PCP002626	2461.09	-0.528795	-8.81749	1.17e-18	1.67e-16	2858.09	2431.13	2043.02	PCP002626	XM_008356207	Malus x domestica expansin-A4-like (LOC103418054)
PCP000709	194.05	-0.528735	-3.27644	0.00105126	0.0155333	226.483	194.621	159.879	PCP000709	XM_009372736.2	Pyrus x bretschneideri cyclin-B1-2-like ,(LOC103960285), mRNA
PCP000110	188.729	-0.527333	-3.27578	0.00105369	0.0155556	219.842	141.44	155.949	PCP000110	XM_009375179.2	Pyrus x bretschneideri protein transport ,protein Sec61 subunit gamma (LOC103962478), mRNA
PCP016929	286.212	-0.525378	-3.59302	0.000326862	0.00594182	332.941	296.939	236.802	PCP016929	XM_009360948	Pyrus x bretschneideri 60S ribosomal protein L27a-3 (LOC103949827)
PCP028515	522.191	-0.522706	-4.51778	6.25e-06	0.000171978	606.766	489.885	433.251	PCP028515	XM_009341445	Pyrus x bretschneideri annexin D2-like (LOC103931918)
PCP029567	193.601	-0.522572	-3.21377	0.00131006	0.0187958	225.348	113.732	159.907	PCP029567	XM_008378623	Malus x domestica 60S ribosomal protein L9 (LOC103439969)
PCP022827	203.082	-0.517745	-3.36104	0.000776486	0.012032	235.975	229.949	168.23	PCP022827	XM_009346323	Pyrus x bretschneideri 60S acidic ribosomal protein P0 (LOC103936482)
PCP024796	155.553	-0.516799	-2.87527	0.00403682	0.0483051	180.86	31.3176	128.673	PCP024796	XM_009372621.2	Pyrus x bretschneideri probable glutathione ,S-transferase (LOC103960192), mRNA
PCP004111	163.098	-0.516205	-2.9399	0.00328317	0.0407729	189.664	150.024	134.917	PCP004111	XM_009376325	Pyrus x bretschneideri 60S ribosomal protein L13a-4 (LOC103963505)
PCP013239	339.565	-0.512682	-4.03416	5.48e-05	0.00124015	393.519	398.498	282.525	PCP013239	XM_018643342	Pyrus x bretschneideri elongation factor 1-alpha-like (LOC103930641), transcript variant X2
PCP005311	280.783	-0.507243	-3.55355	0.000380073	0.00670611	325.174	281.004	234.078	PCP005311	XM_009369235	Pyrus x bretschneideri ESCRT-related protein CHMP1B (LOC103957143)
PCP004278	202.914	-0.50563	-3.23079	0.0012345	0.0178488	234.903	212.396	168.93	PCP004278	XM_009371724.2	Pyrus x bretschneideri 60S ribosomal ,protein L19-1 (LOC103959373), mRNA
PCP027537	175.978	-0.502072	-3.08251	0.00205262	0.0274363	203.614	146.369	146.626	PCP027537	XR_669872.2	Pyrus x bretschneideri uncharacterized ,LOC103964490 (LOC103964490), ncRNA
PCP021650	2762.34	-0.501749	-3.54486	0.000392823	0.00689491	3185.93	734.88	2307.59	PCP021650	XM_009377294	Pyrus x bretschneideri acidic endochitinase SE2-like (LOC103964364)
PCP029481	296.868	-0.499656	-3.74743	0.000178656	0.00345697	342.537	225.115	248.522	PCP029481	XM_009368054.2	Pyrus x bretschneideri coiled-coil-helix-coiled-coil-helix ,domain-containing protein 10, mitochondrial
PCP007459	188.006	-0.499085	-3.14665	0.0016515	0.0227623	217.504	154.416	156.798	PCP007459	XM_009370214	Pyrus x bretschneideri succinate dehydrogenase subunit 6, mitochondrial-like (LOC103957985)
PCP006486	599.387	-0.497893	-4.51984	6.19e-06	0.000170871	690.832	452.465	502.662	PCP006486	XM_018647112	Pyrus x bretschneideri ADP,ATP carrier protein 1, mitochondrial (LOC103945871), transcript variant X2
PCP014697	361.763	-0.493412	-3.36491	0.000765678	0.0119136	417.492	393.687	303.26	PCP014697	XM_009353663	Pyrus x bretschneideri homeobox-leucine zipper protein ATHB-7-like (LOC103943373)
PCP015512	165.221	-0.490795	-2.91061	0.00360726	0.0441135	190.786	155.531	138.54	PCP015512	XM_009344547	Pyrus x bretschneideri glutaredoxin-C4 (LOC103934797)
PCP007419	456.758	-0.486116	-3.59247	0.000327564	0.00594815	525.324	83.5072	384.103	PCP007419	XM_009337422	Pyrus x bretschneideri protein SENESCENCE-ASSOCIATED GENE 21, mitochondrial-like (LOC103928387)
PCP001701	228.835	-0.485485	-3.30764	0.000940843	0.0141968	263.53	161.866	192.335	PCP001701	XM_009350744.2	Pyrus x bretschneideri uncharacterized ,LOC103940595 (LOC103940595), mRNA
PCP014047	186.129	-0.484609	-3.03643	0.00239396	0.0312535	214.377	166.313	156.42	PCP014047	XM_009352804	Pyrus x bretschneideri protein disulfide-isomerase-like (LOC103942621), transcript variant X2
PCP031889	321.234	-0.483743	-3.78669	0.000152668	0.00303083	369.325	302.189	270.85	PCP031889	XM_009342904.1	Pyrus x bretschneideri 60S ribosomal ,protein L3-like (LOC103933233), mRNA
PCP031174	677.657	-0.48217	-5.51183	3.55e-08	1.53e-06	777.46	529.757	572.578	PCP031174	XM_009343476	Pyrus x bretschneideri expansin-A4 (EXP6)
PCP005756	211.626	-0.48198	-3.01443	0.00257462	0.0332762	243.493	133.181	177.829	PCP005756	XM_009357839.2	Pyrus x bretschneideri copper transport ,protein ATX1 (LOC103947008), transcript variant X2, mRNA
PCP029858	224.773	-0.481676	-3.38752	0.000705284	0.0111565	258.073	334.868	189.131	PCP029858	XM_009376474.2	Pyrus x bretschneideri monodehydroascorbate ,reductase (LOC103963642), mRNA
PCP010829	517.837	-0.477763	-4.41677	1e-05	0.000262587	593.7	871.34	437.652	PCP010829	XM_018645484	Pyrus x bretschneideri protein EARLY RESPONSIVE TO DEHYDRATION 15-like (LOC103939281), transcript variant X4
PCP031886	519.641	-0.472313	-3.98976	6.61e-05	0.00146527	594.564	587.555	440.47	PCP031886	XM_009369923.2	Pyrus x bretschneideri peptidyl-prolyl ,cis-trans isomerase FKBP12 (LOC103957723), mRNA
PCP003956	237.659	-0.471125	-3.13238	0.00173398	0.0237047	272.313	209.088	200.961	PCP003956	XM_009374238.2	Pyrus x bretschneideri ubiquitin-60S ,ribosomal protein L40 (LOC103961664), mRNA
PCP024918	214.653	-0.466683	-2.90075	0.00372276	0.0452299	245.742	196.504	181.451	PCP024918	XM_009374705	Pyrus x bretschneideri 40S ribosomal protein S6 (LOC103962038)
PCP000214	316.784	-0.462368	-3.78799	0.000151871	0.00301856	361.491	101.994	269.048	PCP000214	XM_009339702	Pyrus x bretschneideri probable UDP-arabinopyranose mutase 5 (LOC103930375), transcript variant X1
PCP017157	261.982	-0.461606	-3.43384	0.000595093	0.00976427	299.411	217.297	222.721	PCP017157	XM_009369878.2	Pyrus x bretschneideri ras-related ,protein RABD2c (LOC103957689), mRNA
PCP004169	354.756	-0.460858	-3.64151	0.000271044	0.00502492	404.644	273.641	301.999	PCP004169	XM_018647112	Pyrus x bretschneideri ADP,ATP carrier protein 1, mitochondrial (LOC103945871), transcript variant X2
PCP020055	1223.8	-0.452411	-4.97105	6.66e-07	2.29e-05	1392.12	847.519	1046.61	PCP020055	XM_009339681	Pyrus x bretschneideri MADS-box protein CMB1-like (LOC103930356)
PCP009935	1107.38	-0.450671	-6.30099	2.96e-10	1.65e-08	1257.82	1057.96	948.323	PCP009935	XM_009372281	Pyrus x bretschneideri glutamine synthetase cytosolic isozyme (LOC103959902), transcript variant X2
PCP018876	418.519	-0.448977	-3.42143	0.000622937	0.0101107	475.441	410.776	357.7	PCP018876	XM_009361581	Pyrus x bretschneideri 40S ribosomal protein S27-2 (LOC103950383)
PCP003579	352.539	-0.448082	-3.39864	0.000677226	0.010835	400.603	276.165	301.116	PCP003579	XM_009353621.2	Pyrus x bretschneideri 60S ribosomal ,protein L9-like (LOC103943339), mRNA
PCP033703	439.912	-0.447324	-3.50565	0.000455498	0.00781551	500.025	223.043	376.133	PCP033703	XM_009359512	Pyrus x bretschneideri non-specific lipid-transfer protein 2-like (LOC103948480)
PCP031199	202.187	-0.445794	-2.88428	0.00392306	0.0472538	229.99	210.285	172.816	PCP031199	XM_009354321.1	Pyrus x bretschneideri vacuolar protein ,sorting-associated protein 32 homolog 2-like (LOC103943943),
PCP013472	451.23	-0.443092	-3.56193	0.000368138	0.00655746	511.819	482.111	386.737	PCP013472	XM_009365139	Pyrus x bretschneideri probable steroid-binding protein 3 (LOC103953401)
PCP017098	302.217	-0.442033	-3.36247	0.00077248	0.0119827	343.289	295.055	259.119	PCP017098	XM_009337012.2	Pyrus x bretschneideri 40S ribosomal ,protein S3a-2-like (LOC103928013), mRNA
PCP032973	574.676	-0.440726	-3.88551	0.000102114	0.00214632	651.409	277.883	493.039	PCP032973	XM_018646497.1	Pyrus x bretschneideri NDR1/HIN1-like ,protein 12 (LOC103943359), mRNA
PCP015720	348.998	-0.429015	-3.31137	0.000928401	0.0140514	394.279	280.958	300.281	PCP015720	XM_009377610.2	Pyrus x bretschneideri cytochrome c ,oxidase subunit 6a, mitochondrial-like (LOC103964657), mRNA
PCP023046	291.854	-0.425993	-3.21877	0.00128743	0.0184868	329.515	292.579	251.956	PCP023046	XM_009378079.1	Pyrus x bretschneideri 3-ketoacyl-CoA ,thiolase 2, peroxisomal (LOC103965062), mRNA
PCP002748	1144.41	-0.420582	-4.12531	3.7e-05	0.000875595	1288.32	799.09	990.28	PCP002748	XM_008367198	Malus x domestica oxalate--CoA ligase-like (LOC103429050)
PCP004776	1522.78	-0.414577	-4.06267	4.85e-05	0.00111598	1710.79	125.486	1321.03	PCP004776	XM_009348478	Pyrus x bretschneideri ribosome-inactivating protein bryodin II-like (LOC103938479)
PCP003219	282.928	-0.413073	-3.12182	0.00179738	0.0244721	318.395	258.123	245.602	PCP003219	XM_009353197.2	Pyrus x bretschneideri 60S ribosomal ,protein L11 (LOC103943011), mRNA
PCP004144	252.785	-0.410375	-2.97161	0.00296239	0.0373407	284.23	228.013	219.486	PCP004144	XM_009366848.2	Pyrus x bretschneideri 50S ribosomal ,protein L31, chloroplastic-like (LOC103954989), mRNA
PCP010594	380.836	-0.40389	-3.42885	0.000606147	0.00990512	427.292	354.337	331.852	PCP010594	XM_009359969	Pyrus x bretschneideri elongation factor 1-alpha-like (LOC103948886)
PCP031822	265.339	-0.402567	-2.971	0.00296834	0.0373878	297.759	278.852	231.151	PCP031822	XM_009360062.2	Pyrus x bretschneideri probable histone ,H2B.1 (LOC103948964), mRNA
PCP026932	304.402	-0.402092	-2.92265	0.00347062	0.0427222	341.57	274.637	264.95	PCP026932	XM_009351431	Pyrus x bretschneideri 40S ribosomal protein S17-4-like (LOC103941232)
PCP011774	311.652	-0.40101	-3.22284	0.00126926	0.0182571	349.544	399.547	271.564	PCP011774	XM_009358639.2	Pyrus x bretschneideri heavy metal-associated ,isoprenylated plant protein 3-like (LOC103947701),
PCP008929	478.72	-0.397361	-3.89819	9.69e-05	0.00204722	535.762	465.583	418.494	PCP008929	XM_009355023.1	Pyrus x bretschneideri aspartic proteinase ,A1-like (LOC103944551), mRNA
PCP011464	288.597	-0.392306	-2.87509	0.00403907	0.0483051	322.3	246.093	252.556	PCP011464	XM_009341250	Pyrus x bretschneideri 40S ribosomal protein S27-2 (LOC103931729)
PCP030580	1210.52	-0.373506	-3.69881	0.000216613	0.00410636	1346.12	209.624	1068.25	PCP030580	XM_009341717	Pyrus x bretschneideri epidermis-specific secreted glycoprotein EP1-like (LOC103932164)
PCP003500	625.546	-0.365203	-3.30086	0.000963887	0.0144712	692.982	655.811	553.379	PCP003500	XM_009378911	Pyrus x bretschneideri high affinity nitrate transporter 2.7-like (LOC103965822)
PCP020545	488.095	-0.36171	-3.52682	0.000420575	0.00730444	540.446	499.154	432.675	PCP020545	XM_009368849.1	Pyrus x bretschneideri UTP--glucose-1-phosphate ,uridylyltransferase (LOC103956806), mRNA
PCP009557	1029.06	-0.345395	-3.24346	0.00118086	0.0172064	1133.18	120.345	917.611	PCP009557	XM_008392473	Malus x domestica pyridoxal 5'-phosphate synthase subunit PDX1.3-like (LOC103452951)
PCP008880	384.901	-0.344874	-2.88361	0.00393142	0.0473205	423.654	452.143	343.395	PCP008880	XM_018649355.1	Pyrus x bretschneideri small ubiquitin-related ,modifier 1-like (LOC103954978), mRNA
PCP013141	864.016	-0.335603	-3.51101	0.000446412	0.007691	947.828	103.023	773.606	PCP013141	XM_009354377	Pyrus x bretschneideri beta-galactosidase (LOC103943992)
PCP011996	1302.35	-0.312217	-4.14547	3.39e-05	0.000808844	1418.63	2705.57	1177.51	PCP011996	XM_008363560	Malus x domestica expansin-A1-like (LOC103425476)
PCP028416	2047.93	-0.294162	-3.53409	0.000409174	0.00715204	2216.95	952.054	1864.83	PCP028416	XM_018644245	Pyrus x bretschneideri uncharacterized LOC103934252 (LOC103934252)
PCP015230	1148.6	-0.292485	-3.55894	0.000372348	0.00659227	1244.47	500.187	1046.73	PCP015230	XM_009361941	Pyrus x bretschneideri protein DMR6-LIKE OXYGENASE 2-like (LOC103950717)
PCP012933	1279.05	-0.273333	-4.01214	6.02e-05	0.00134545	1376.46	1382.95	1174.05	PCP012933	XM_009338871	Pyrus x bretschneideri vacuolar-processing enzyme-like (LOC103929646)
PCP018105	1712.17	-0.270607	-3.75215	0.000175326	0.00340035	1840.02	1540.46	1573.41	PCP018105	XR_001952838	Pyrus x bretschneideri 4-hydroxyphenylpyruvate dioxygenase-like (LOC103942808), misc_RNA.
PCP032549	1725.89	-0.194227	-2.89647	0.00377385	0.0457515	1810.34	1419.77	1632.6	PCP032549	XM_009366892	Pyrus x bretschneideri polyubiquitin (LOC103954995)
PCP035895	4883.84	0.244131	3.86762	0.000109902	0.00227868	4394.67	4040.58	5375.07	PCP035895	NM_001302302	Pyrus x bretschneideri expansin (EXP1)
PCP019318	2038.13	0.252912	3.59387	0.000325804	0.005929	1826.47	1714.28	2250.13	PCP019318	XM_009360171.2	Pyrus x bretschneideri eukaryotic translation ,initiation factor 5A-2-like (LOC103949074), mRNA
PCP027534	1344.61	0.254263	3.37649	0.000734158	0.0115157	1204.58	153.841	1485.4	PCP027534	XR_532260	Malus x domestica uncharacterized LOC103456320 (LOC103456320), transcript variant X3, misc_RNA.
PCP028973	745.968	0.314042	3.61314	0.000302514	0.00554405	652.684	626.719	839.534	PCP028973	XM_009337080	Pyrus x bretschneideri tubulin alpha chain-like (LOC103928068)
PCP010062	448.852	0.336772	3.11815	0.0018199	0.0247189	389.104	371.939	508.858	PCP010062	XM_009364511	Pyrus x bretschneideri putative F-box protein At3g16210 (LOC103952824)
PCP018041	874.858	0.346162	3.73821	0.000185332	0.00355589	756.256	483.069	994.703	PCP018041	XM_008363765	Malus x domestica stem-specific protein TSJT1-like (LOC103425677)
PCP005863	459.299	0.352109	3.29816	0.000973217	0.0145852	395.377	310.171	523.293	PCP005863	XM_009361670	Pyrus x bretschneideri low-temperature-induced cysteine proteinase-like (LOC103950458)
PCP030097	319.758	0.379308	3.1065	0.00189316	0.0256309	272.086	218.309	367.81	PCP030097	XM_009360074	Pyrus x bretschneideri probable histone H2B.1 (LOC103948976)
PCP010053	6855.45	0.380825	6.33821	2.32e-10	1.32e-08	5849.85	3977.83	7871.57	PCP010053	NM_001302280	Pyrus x bretschneideri expansin (EXP2)
PCP042280	344.448	0.391415	2.98753	0.0028124	0.035747	291.863	262.196	397.715	PCP042280	NM_001300877	Malus domestica auxin-responsive protein IAA3-like (IAA4)
PCP000983	294.299	0.398305	2.91386	0.00356989	0.0437201	248.683	418.079	340.663	PCP000983	XM_009352963.2	Pyrus x bretschneideri uncharacterized ,LOC103942755 (LOC103942755), partial mRNA
PCP016352	268.211	0.419031	3.13834	0.00169905	0.023303	224.651	295.245	312.376	PCP016352	XM_009376286.2	Pyrus x bretschneideri zinc finger ,A20 and AN1 domain-containing stress-associated protein 8-like
PCP005990	533.854	0.419532	4.10136	4.11e-05	0.000953919	447.661	338.478	621.295	PCP005990	XM_009348327	Pyrus x bretschneideri universal stress protein PHOS34-like (LOC103938325)
PCP004396	750.216	0.433532	5.1228	3.01e-07	1.1e-05	626.684	610.496	875.625	PCP004396	XM_009343297	Pyrus x bretschneideri dnaJ protein homolog (LOC103933608)
PCP028885	245.236	0.451223	3.2874	0.00101116	0.0150599	202.735	224.523	287.983	PCP028885	XM_009371666	Pyrus x bretschneideri ubiquitin-conjugating enzyme E2 32 (LOC103959313)
PCP008418	218.678	0.451346	3.05643	0.00223989	0.0295171	180.712	267.56	257.678	PCP008418	XM_009335836	Pyrus x bretschneideri high affinity nitrate transporter 2.7 (LOC103926951)
PCP015006	391.173	0.45712	3.6565	0.000255683	0.00477171	323.115	431.817	460.694	PCP015006	XM_018649014.1	Pyrus x bretschneideri uncharacterized ,LOC103953621 (LOC103953621), transcript variant X2, mRNA
PCP003275	217.073	0.459558	3.15675	0.00159536	0.0220972	178.813	195.571	255.919	PCP003275	XM_009362154.1	Pyrus x bretschneideri serine/threonine-protein ,phosphatase PP2A catalytic subunit (LOC103950907),
PCP043691	1478.82	0.463652	6.36483	1.96e-10	1.12e-08	1220.24	1378.88	1741.17	PCP043691	XM_008391582	Malus x domestica glyceraldehyde-3-phosphate dehydrogenase 2, cytosolic (LOC103452095)
PCP022761	400.685	0.473581	4.02118	5.79e-05	0.00129999	328.741	385.61	473.963	PCP022761	XM_009372467.2	Pyrus x bretschneideri histone H2A ,variant 1 (LOC103960076), transcript variant X2, mRNA
PCP015491	213.411	0.477253	3.225	0.00125971	0.0181508	174.486	191.279	252.627	PCP015491	XM_009339086	Pyrus x bretschneideri tubulin beta chain-like (LOC103929828)
PCP019076	204.615	0.47764	2.91795	0.00352341	0.043277	167.004	282.11	243.32	PCP019076	XM_008385562	Malus x domestica polyphenol oxidase, chloroplastic-like (LOC103446444)
PCP030688	290.026	0.479371	3.54545	0.000391946	0.0068867	237.179	311.906	343.815	PCP030688	XM_009341731	Pyrus x bretschneideri membrane steroid-binding protein 1-like (LOC103932182)
PCP031278	327.153	0.486775	3.88837	0.000100919	0.00212651	266.679	308.146	388.749	PCP031278	XR_001952273.1	Pyrus x bretschneideri protein translation ,factor SUI1 homolog 2 (LOC103937011), transcript variant
PCP037353	181.337	0.498338	3.04705	0.00231102	0.0302412	146.424	157.255	216.826	PCP037353	XM_009364953.2	Pyrus x bretschneideri eukaryotic translation ,initiation factor 3 subunit E (LOC103953215), mRNA
PCP006617	2050.58	0.49874	3.04479	0.00232846	0.0304228	1659.77	7540.3	2450.97	PCP006617	XM_009348637.1	Pyrus x bretschneideri non-specific ,lipid-transfer protein (LOC103938613), mRNA
PCP003397	152.372	0.501262	2.87026	0.00410128	0.04891	123.348	196.159	182.304	PCP003397	XM_008389543	Malus x domestica expansin-A4-like (LOC103450231)
PCP032427	251.273	0.506217	3.59167	0.000328562	0.00595984	202.787	317.568	300.325	PCP032427	XM_009362119	Pyrus x bretschneideri alpha-amylase 3, chloroplastic (LOC103950868)
PCP028080	150.401	0.508411	2.92908	0.00339962	0.0419711	121.008	109.032	180.647	PCP028080	XM_009349448.2	Pyrus x bretschneideri uncharacterized ,LOC103939363 (LOC103939363), mRNA
PCP043133	164.239	0.510964	2.98251	0.00285898	0.0363095	131.838	99.6393	196.646	PCP043133	XM_009374285	Pyrus x bretschneideri probable CCR4-associated factor 1 homolog 11 (LOC103961698)
PCP015830	272.474	0.513236	3.72603	0.000194519	0.00371685	219.442	299.542	326.194	PCP015830	XM_009351968	Pyrus x bretschneideri profilin (LOC103941777), transcript variant X2
PCP013673	483.788	0.514754	5.08183	3.74e-07	1.34e-05	390.287	400.995	578.528	PCP013673	XM_008343340	Malus x domestica uncharacterized LOC103404432 (LOC103404432)
PCP000965	943.732	0.515687	4.87787	1.07e-06	3.54e-05	761.502	1206.73	1129.63	PCP000965	XM_009363475	Pyrus x bretschneideri photosystem II 10 kDa polypeptide, chloroplastic-like (LOC103951972)
PCP004025	171.166	0.517351	3.12603	0.00177181	0.0241631	137.43	175.421	205.773	PCP004025	XM_018646646.1	Pyrus x bretschneideri 2-oxoglutarate-Fe(II) ,type oxidoreductase-like (LOC103943897), transcript
PCP001503	1497.98	0.520267	7.54159	4.64e-14	4e-12	1208	612.211	1792.68	PCP001503	XM_009358640	Pyrus x bretschneideri 4-coumarate--CoA ligase-like 7 (LOC103947702)
PCP004874	1006.16	0.522208	3.14997	0.00163288	0.0225611	806.465	4087.83	1211.38	PCP004874	XM_009373739	Pyrus x bretschneideri non-specific lipid-transfer protein-like (LOC103961207)
PCP003035	406.594	0.526759	4.00132	6.3e-05	0.00140289	325.621	672.834	488.454	PCP003035	XM_009341337	Pyrus x bretschneideri early nodulin-75-like (LOC103931813), transcript variant X1
PCP009577	452.634	0.537613	3.87369	0.000107201	0.00222677	360.626	825.383	546.128	PCP009577	XM_009379229.1	Pyrus x bretschneideri early nodulin-75 ,(LOC103965792), mRNA
PCP001613	238.12	0.543676	3.21092	0.00132311	0.0189506	189.002	275.993	288.365	PCP001613	XM_009357994.2	Pyrus x bretschneideri 3-ketoacyl-CoA ,synthase 6-like (LOC103947140), mRNA
PCP005843	148.869	0.549195	3.06051	0.0022096	0.0292094	117.552	105.644	180.838	PCP005843	XM_009374151	Pyrus x bretschneideri floral homeotic protein APETALA 2-like (LOC103961581), transcript variant X2
PCP026789	190.757	0.551894	3.35759	0.000786246	0.0121514	150.632	74.1609	231.162	PCP026789	XM_018650121	Pyrus x bretschneideri protein SRC2 homolog (LOC103958232)
PCP043445	599.995	0.552232	4.85788	1.19e-06	3.9e-05	476.582	418.543	725.666	PCP043445	XM_008384010	Malus x domestica uncharacterized LOC103445047 (LOC103445047)
PCP018291	144.367	0.557813	3.16554	0.00154795	0.0216007	113.59	190.371	175.432	PCP018291	XM_008358920	Malus x domestica transcription initiation factor IIF subunit beta-like (LOC103420878)
PCP031115	193.193	0.55856	3.59777	0.000320952	0.00584703	152.676	172.076	234.76	PCP031115	XM_009360071	Pyrus x bretschneideri THO complex subunit 4A-like (LOC103948973)
PCP039687	208.686	0.561228	3.16678	0.00154134	0.0215263	164.04	196.022	254.451	PCP039687	XM_008347484	Malus x domestica uncharacterized protein At2g27730, mitochondrial-like (LOC103408650)
PCP022713	436.824	0.563921	5.12575	2.96e-07	1.08e-05	344.984	176.328	530.126	PCP022713	XM_009338182	Pyrus x bretschneideri NAC domain-containing protein 83-like (LOC103929037)
PCP001513	144.094	0.56555	3.20558	0.00134789	0.01924	112.746	107.742	175.594	PCP001513	XM_009344464	Pyrus x bretschneideri zinc finger A20 and AN1 domain-containing stress-associated protein 3-like (LOC103934712)
PCP020749	215.173	0.568901	3.78126	0.000156039	0.00308682	169.186	99.2395	262.068	PCP020749	XM_009372911.2	Pyrus x bretschneideri syntaxin-22-like ,(LOC103960435), transcript variant X2, mRNA
PCP004264	235.991	0.576068	3.9581	7.55e-05	0.00164979	184.927	377	287.84	PCP004264	XM_009378977.2	Pyrus x bretschneideri ubiquitin-conjugating ,enzyme E2-17 kDa (LOC103965880), mRNA
PCP015040	197.546	0.576928	3.65489	0.000257296	0.00479649	154.74	135.641	241.51	PCP015040	XM_009365682.2	Pyrus x bretschneideri ethylene-responsive ,transcription factor ERF003 (LOC103953878), mRNA
PCP044275	357.879	0.577872	4.80808	1.52e-06	4.91e-05	281.268	590.652	436.258	PCP044275	XR_666087.2	Pyrus x bretschneideri uncharacterized ,LOC103939199 (LOC103939199), ncRNA
PCP008993	269.305	0.578428	3.91516	9.03e-05	0.00192782	210.552	60.0086	328.567	PCP008993	XM_009361158	Pyrus x bretschneideri F-box protein At1g67340-like (LOC103950008)
PCP004009	167.346	0.581375	3.07497	0.00210522	0.0280058	130.443	314.402	205.336	PCP004009	XM_009371078	Pyrus x bretschneideri homeobox-leucine zipper protein HAT5-like (LOC103958760)
PCP011658	129.847	0.58683	2.88297	0.00393944	0.0473832	100.798	229.698	159.521	PCP011658	XM_008235525	Prunus mume cytochrome P450 90A1 (LOC103332773)
PCP008809	891.529	0.587672	7.04475	1.86e-12	1.35e-10	698.519	724.879	1087.85	PCP008809	XM_018648074.1	Pyrus x bretschneideri glyceraldehyde-3-phosphate ,dehydrogenase, cytosolic (LOC103949900), transcript
PCP032285	292.56	0.590584	3.95091	7.79e-05	0.00169136	227.895	551.476	358.821	PCP032285	XM_009357953	Pyrus x bretschneideri uncharacterized LOC103947097 (LOC103947097)
PCP034560	163.317	0.590725	3.00027	0.0026974	0.0345971	126.426	107.068	200.929	PCP034560	XM_018651502.1	Pyrus x bretschneideri pheromone-processing ,carboxypeptidase KEX1-like (LOC103963738), transcript
PCP010106	120.587	0.59273	3.12776	0.00176145	0.0240412	93.4378	111.776	148.598	PCP010106	XM_009357457	Pyrus x bretschneideri SPX domain-containing protein 1-like (LOC103946695)
PCP002114	251.841	0.595767	4.15351	3.27e-05	0.000782656	195.639	144.057	309.152	PCP002114	XM_018652341	Pyrus x bretschneideri uncharacterized LOC103967087 (LOC103967087)
PCP019537	137.508	0.597337	3.26765	0.00108443	0.0159673	105.886	108.69	169.229	PCP019537	XM_008378904	Malus x domestica 24-methylenesterol C-methyltransferase 2-like (LOC103440234)
PCP026189	261.835	0.599339	4.33298	1.47e-05	0.000376492	203.243	389.002	321.353	PCP026189	XM_009367471.2	Pyrus x bretschneideri probable methyltransferase ,PMT21 (LOC103955564), transcript variant X2,
PCP012347	514.682	0.600781	5.16465	2.41e-07	8.96e-06	400.628	435.868	631.227	PCP012347	XM_009342704.2	Pyrus x bretschneideri 14-3-3-like ,protein GF14 kappa (LOC103933056), transcript variant X2, mRNA
PCP042213	291.703	0.60652	4.63707	3.53e-06	0.000103341	225.999	269.972	358.354	PCP042213	XM_009336946	Pyrus x bretschneideri auxin-induced protein 15A (LOC103927958)
PCP011414	106.4	0.608006	2.99702	0.00272637	0.0349154	81.5751	141.807	131.741	PCP011414	XM_009344754.2	Pyrus x bretschneideri cationic amino ,acid transporter 2, vacuolar-like (LOC103934987), transcript
PCP039222	342.319	0.614701	3.33281	0.000859746	0.0130948	262.574	3.05494	423.275	PCP039222	XM_009355848.2	Pyrus x bretschneideri peamaclein-like ,(LOC103945299), transcript variant X1, mRNA
PCP018870	602.016	0.615905	6.30365	2.91e-10	1.62e-08	465.699	602.192	740.666	PCP018870	XM_009355890	Pyrus x bretschneideri low-temperature-induced cysteine proteinase-like (LOC103945330)
PCP004438	122.719	0.616779	3.28057	0.00103599	0.0153752	93.8596	157.417	151.877	PCP004438	XM_018648757	Pyrus x bretschneideri patellin-3-like (LOC103952549)
PCP035216	781.755	0.619157	5.58734	2.31e-08	1.02e-06	603.487	759.682	963.772	PCP035216	NM_001294071	Malus domestica NAC transcription factor 25-like (NAC22)
PCP028376	100.312	0.622546	2.99277	0.0027646	0.0352831	76.4053	49.3035	124.436	PCP028376	XM_008369209	Malus x domestica pyruvate kinase 1, cytosolic (LOC103431059)
PCP021329	109.259	0.622904	3.14859	0.00164062	0.0226494	83.0714	82.4932	135.441	PCP021329	XM_009345652	Pyrus x bretschneideri mannose-1-phosphate guanylyltransferase 1-like (LOC103935842)
PCP034694	317.232	0.623754	4.67174	2.99e-06	8.94e-05	243.947	674.837	392.016	PCP034694	XM_009350086	Pyrus x bretschneideri putative quinone-oxidoreductase homolog, chloroplastic (LOC103940008)
PCP001527	119.421	0.624229	3.18137	0.00146582	0.020643	91.1576	102.68	148.274	PCP001527	XM_008342000	Malus x domestica uncharacterized LOC103403169 (LOC103403169)
PCP024214	133.756	0.625741	3.31913	0.00090299	0.0137285	101.906	122.657	166.414	PCP024214	XM_009360986.2	Pyrus x bretschneideri photosystem ,II core complex proteins psbY, chloroplastic (LOC103949857),
PCP020224	94.7551	0.626225	2.92994	0.00339029	0.0418867	72.1428	55.6017	118.335	PCP020224	XM_009349570	Pyrus x bretschneideri BEL1-like homeodomain protein 7 (LOC103939478)
PCP026423	299.592	0.626485	3.3804	0.000723816	0.0113854	228.907	432.375	372.157	PCP026423	XM_009360773	Pyrus x bretschneideri 3-ketoacyl-CoA synthase 10-like (LOC103949661)
PCP014018	143.116	0.632527	3.44236	0.000576661	0.00953447	108.931	185.564	178.26	PCP014018	XM_018643152	Pyrus x bretschneideri serine/arginine-rich splicing factor SR45a-like (LOC103929812), transcript variant X4
PCP028045	139.61	0.637678	3.40223	0.00066839	0.0107242	106.127	63.3126	174.149	PCP028045	XM_009367079.2	Pyrus x bretschneideri ankyrin repeat ,domain-containing protein 30A-like (LOC103955205), transcript
PCP029098	239.879	0.638972	3.87753	0.000105524	0.00219603	182.56	442.477	298.027	PCP029098	XM_018651817	Pyrus x bretschneideri chlorophyll a-b binding protein of LHCII type 1-like (LOC103964906)
PCP028053	367.827	0.640693	5.08161	3.74e-07	1.34e-05	281.041	339.53	456.352	PCP028053	XM_018648327	Pyrus x bretschneideri pyruvate dehydrogenase E1 component subunit alpha, mitochondrial (LOC103950967)
PCP026501	314.455	0.64536	5.07174	3.94e-07	1.4e-05	239.479	295.482	390.897	PCP026501	XM_009343151	Pyrus x bretschneideri putative E3 ubiquitin-protein ligase XBAT31 (LOC103933454)
PCP015070	163.084	0.645779	3.78051	0.000156506	0.00308879	123.468	12.0783	203.549	PCP015070	XM_018649595	Pyrus x bretschneideri protein AUXIN-REGULATED GENE INVOLVED IN ORGAN SIZE-like (LOC103956053)
PCP009490	627.307	0.646229	6.34162	2.27e-10	1.29e-08	479.052	612.076	778.536	PCP009490	XM_009380602.2	Pyrus x bretschneideri protein translation ,factor SUI1 homolog 2-like (LOC103967337), mRNA
PCP038990	168.71	0.646919	3.61531	0.000299994	0.00550698	127.863	171.113	210.349	PCP038990	XM_008366971	Malus x domestica polyadenylate-binding protein RBP45C-like (LOC103428844)
PCP027365	107.889	0.647332	3.16238	0.00156487	0.0217286	81.4954	191.711	135.001	PCP027365	XR_664702	Pyrus x bretschneideri pyrophosphate-energized vacuolar membrane proton pump 1-like (LOC103930565), misc_RNA.
PCP011894	1078.35	0.649898	8.65208	5.06e-18	6.59e-16	823.642	96.3366	1338.37	PCP011894	XM_009350624	Pyrus x bretschneideri auxin-responsive protein SAUR72-like (LOC103940508)
PCP025496	810.545	0.657449	6.90326	5.08e-12	3.5e-10	615.977	287.474	1008.56	PCP025496	XM_009343823.2	Pyrus x bretschneideri universal stress ,protein PHOS34-like (LOC103934122), mRNA
PCP012558	104.612	0.660301	3.23988	0.00119582	0.0173792	78.0099	83.0558	131.727	PCP012558	XM_009360867	Pyrus x bretschneideri probable steroid-binding protein 3 (LOC103949745)
PCP015115	859.584	0.668133	7.52343	5.34e-14	4.55e-12	651.031	80.9575	1072.76	PCP015115	XM_009350531.2	Pyrus x bretschneideri protein SENESCENCE-ASSOCIATED ,GENE 21, mitochondrial-like (LOC103940416),
PCP008603	79.1622	0.670152	2.88539	0.00390933	0.0471559	58.6276	46.3426	100.093	PCP008603	XM_018645636.1	Pyrus x bretschneideri chromatin modification-related ,protein eaf-1-like (LOC103939730), transcript
PCP009084	115.389	0.670627	3.23853	0.00120148	0.0174463	85.9281	49.6891	145.257	PCP009084	XM_009381223.2	Pyrus x bretschneideri zinc finger ,protein CONSTANS-LIKE 5-like (LOC103967895), transcript variant
PCP016439	629.338	0.671503	6.54695	5.87e-11	3.6e-09	475.205	772.095	786.861	PCP016439	XM_009341499	Pyrus x bretschneideri calvin cycle protein CP12-1, chloroplastic-like (LOC103931969)
PCP018948	72.3077	0.679007	2.8788	0.00399196	0.047912	53.2438	54.7894	91.5342	PCP018948	XM_009373704.2	Pyrus x bretschneideri alanine--glyoxylate ,aminotransferase 2 homolog 2, mitochondrial-like (LOC103961176),
PCP019273	1189.08	0.681646	9.69154	3.28e-22	5.86e-20	895.29	39.3348	1487.89	PCP019273	XM_009355064	Pyrus x bretschneideri probable sarcosine oxidase (LOC103944584)
PCP013311	111.512	0.683434	3.30961	0.000934271	0.0141148	82.4228	141.49	140.933	PCP013311	XM_009381293	Pyrus x bretschneideri indole-3-acetic acid-induced protein ARG7-like (LOC103967960)
PCP000692	89.4184	0.68739	3.1681	0.00153441	0.0214579	65.9015	104.082	113.118	PCP000692	XM_009381183.2	Pyrus x bretschneideri CBS domain-containing ,protein CBSCBSPB3-like (LOC103967859), mRNA
PCP008855	72.9634	0.698444	2.9706	0.00297216	0.0374078	53.1727	92.3202	92.8514	PCP008855	XM_017333417	Malus x domestica dnaJ protein homolog 2-like (LOC103438978), transcript variant X2
PCP021811	73.6172	0.70316	2.95295	0.00314756	0.0393211	53.5985	33.0788	94.214	PCP021811	XM_009340478	Pyrus x bretschneideri putative E3 ubiquitin-protein ligase XBAT31 (LOC103931066)
PCP013522	74.1257	0.706007	2.99249	0.0027671	0.0352831	54.1346	57.5547	94.8778	PCP013522	XM_008385922	Malus x domestica F-box protein CPR30 (LOC103446783), transcript variant X6
PCP027781	152.366	0.707379	4.0227	5.75e-05	0.0012934	111.918	140.916	193.445	PCP027781	XM_009361316.2	Pyrus x bretschneideri high mobility ,group B protein 3-like (LOC103950156), transcript variant
PCP013024	214.467	0.710593	4.11995	3.79e-05	0.000893717	158.012	229.651	272.103	PCP013024	XM_009337978.2	Pyrus x bretschneideri ubiquitin-conjugating ,enzyme E2 10 (LOC103928874), mRNA
PCP023077	202.158	0.711884	4.47775	7.54e-06	0.000204582	148.808	249.205	256.293	PCP023077	XM_008367925	Malus x domestica ATP synthase subunit delta, chloroplastic-like (LOC103429793)
PCP014094	84.2497	0.724819	3.24459	0.0011762	0.0171533	60.9204	153.735	107.804	PCP014094	XM_009381313.2	Pyrus x bretschneideri auxin-induced ,protein 15A-like (LOC103967982), mRNA
PCP034512	139.436	0.728756	4.0541	5.03e-05	0.00115295	101.551	201.652	177.822	PCP034512	XM_009354503.1	Pyrus x bretschneideri 14-3-3-like ,protein D (LOC103944099), transcript variant X2, mRNA
PCP026935	174.423	0.729713	4.32864	1.5e-05	0.000382823	127.471	164.444	222.332	PCP026935	XM_009367063	Pyrus x bretschneideri fructose-bisphosphate aldolase 1, cytoplasmic-like (LOC103955183)
PCP022520	84.242	0.730893	3.1052	0.00190149	0.0256816	60.6369	217.401	107.991	PCP022520	XM_018644037.1	Pyrus x bretschneideri photosystem ,I reaction center subunit N, chloroplastic-like (LOC103933402),
PCP031566	100.905	0.732881	3.47529	0.00051031	0.00861188	73.0858	60.0873	129.124	PCP031566	XM_018645637.1	Pyrus x bretschneideri chromatin modification-related ,protein eaf-1-like (LOC103939730), transcript
PCP013107	168.637	0.737552	4.26849	1.97e-05	0.000484509	122.621	451.854	215.49	PCP013107	XR_001953207.1	Pyrus x bretschneideri truncated transcription ,factor CAULIFLOWER A-like (LOC103947273), transcript
PCP016421	162.678	0.738049	4.32301	1.54e-05	0.000390353	118.306	130.705	208.052	PCP016421	XM_009341514	Pyrus x bretschneideri transmembrane protein 205 (LOC103931983)
PCP030268	207.924	0.738339	4.32626	1.52e-05	0.000385803	151.495	198.086	266.227	PCP030268	***** No hits found *****,
PCP001794	250.569	0.740617	5.16962	2.35e-07	8.77e-06	182.685	74.3371	319.568	PCP001794	XM_009358181.1	Pyrus x bretschneideri D-aminoacyl-tRNA ,deacylase (LOC103947289), mRNA
PCP019781	618.121	0.74622	6.96198	3.36e-12	2.33e-10	451.334	967.36	788.212	PCP019781	XM_009354610.2	Pyrus x bretschneideri auxin-repressed ,12.5 kDa protein (LOC103944186), transcript variant X1,
PCP021020	108.805	0.746605	3.62379	0.000290313	0.00534093	78.4942	160.4	139.739	PCP021020	XM_009341405.2	Pyrus x bretschneideri nudix hydrolase ,25 (LOC103931866), mRNA
PCP005313	149.314	0.749987	3.95633	7.61e-05	0.00165894	107.557	130.758	191.79	PCP005313	XM_008246533	Prunus mume anoctamin-like protein At1g73020 (LOC103342875)
PCP010455	113.72	0.750718	3.66654	0.000245852	0.00459333	81.5139	245.482	146.189	PCP010455	XM_008389727	Malus x domestica gibberellin-regulated protein 1-like (LOC103450390)
PCP001801	208.657	0.751138	4.85323	1.21e-06	3.98e-05	151.543	306.835	267.35	PCP001801	XM_018647479	Pyrus x bretschneideri cytochrome P450 CYP749A22-like (LOC108867237), transcript variant X2
PCP000241	192.263	0.751863	4.83905	1.3e-06	4.26e-05	139.312	114.699	246.285	PCP000241	XM_009339665	Pyrus x bretschneideri probable UDP-N-acetylglucosamine--peptide N-acetylglucosaminyltransferase SEC (LOC103930344)
PCP026792	126.511	0.752074	3.8477	0.000119232	0.00244798	91.0818	94.3321	162.52	PCP026792	XM_009370473	Pyrus x bretschneideri scarecrow-like protein 8 (LOC103958227)
PCP001813	81.6641	0.7526	2.9922	0.00276977	0.0352831	58.0034	159.492	105.971	PCP001813	XM_009358104.2	Pyrus x bretschneideri GDT1-like protein ,4 (LOC103947227), transcript variant X2, mRNA
PCP009789	134.278	0.75409	3.99565	6.45e-05	0.00143118	96.5441	69.5492	172.55	PCP009789	XM_009357896.2	Pyrus x bretschneideri uncharacterized ,LOC103947055 (LOC103947055), transcript variant X2, mRNA
PCP015007	339.425	0.754938	6.06487	1.32e-09	6.85e-08	246.656	256.959	434.213	PCP015007	XM_009365382.2	Pyrus x bretschneideri inositol transporter ,1-like (LOC103953620), mRNA
PCP014596	75.4331	0.755914	3.23254	0.00122693	0.0177547	53.6126	56.3115	97.6442	PCP014596	XM_009366065.1	Pyrus x bretschneideri ras-related ,protein Rab11C (LOC103954255), mRNA
PCP011562	54.4876	0.75952	2.86382	0.00418567	0.0496456	38.3153	81.4531	71.247	PCP011562	XM_008381243	Malus x domestica phosphatidylinositol 4-kinase gamma 7-like (LOC103442457), transcript variant X2
PCP021642	56.4805	0.765636	2.92864	0.00340445	0.0419999	39.6627	39.4953	73.7679	PCP021642	XM_009353791.2	Pyrus x bretschneideri myosin ID heavy ,chain-like (LOC103943470), mRNA
PCP011457	57.4717	0.766992	2.91769	0.00352632	0.0432811	40.3384	113.056	75.1289	PCP011457	XM_009355230	Pyrus x bretschneideri sterol 14-demethylase-like (LOC103944757), transcript variant X2
PCP028731	299.774	0.769709	5.42754	5.71e-08	2.38e-06	216.308	449.708	385.683	PCP028731	XM_009380603.2	Pyrus x bretschneideri uncharacterized ,LOC103967341 (LOC103967341), mRNA
PCP009532	104.619	0.771618	3.59023	0.000330386	0.00598002	74.3458	154.751	136.05	PCP009532	XM_009367546	Pyrus x bretschneideri homeobox-leucine zipper protein ATHB-6 (LOC103955645), transcript variant X3
PCP029664	164.021	0.773339	3.71193	0.000205687	0.00390805	116.576	202.822	212.966	PCP029664	XM_009353532.2	Pyrus x bretschneideri cinnamoyl-CoA ,reductase-like SNL6 (LOC103943280), transcript variant X1,
PCP033033	597.072	0.773963	4.97148	6.64e-07	2.29e-05	428.642	853.828	769.953	PCP033033	XM_009341338.2	Pyrus x bretschneideri early nodulin-75-like ,(LOC103931813), transcript variant X2, mRNA
PCP029259	56.7833	0.775492	2.92358	0.00346035	0.042627	39.7375	61.9223	74.3596	PCP029259	XM_009378954.2	Pyrus x bretschneideri uncharacterized ,LOC103965864 (LOC103965864), mRNA
PCP003813	427.428	0.778211	6.52514	6.79e-11	4.11e-09	307.752	307.309	550.154	PCP003813	XM_008362831	Malus x domestica uncharacterized LOC103424737 (LOC103424737)
PCP012230	61.9469	0.77876	3.05747	0.00223211	0.0294376	43.6453	41.2149	80.947	PCP012230	XM_009335330.2	Pyrus x bretschneideri zinc finger ,CCCH domain-containing protein 11-like (LOC103926531), mRNA
PCP015174	107.591	0.780574	3.27952	0.00103985	0.0154054	75.5491	181.935	140.201	PCP015174	XM_009347106.2	Pyrus x bretschneideri caffeoylshikimate ,esterase (LOC103937186), mRNA
PCP021064	81.4125	0.780935	3.42737	0.00060945	0.00991763	57.4633	64.9059	105.696	PCP021064	XM_009337889	Pyrus x bretschneideri ras-related protein RABA1f-like (LOC103928803)
PCP003716	85.062	0.781445	3.5266	0.000420934	0.00730444	59.8601	65.1512	110.681	PCP003716	XM_009374879	Pyrus x bretschneideri uncharacterized LOC103962201 (LOC103962201)
PCP031185	272.929	0.783636	5.38358	7.3e-08	2.97e-06	195.161	224.951	352.21	PCP031185	XM_008353586	Malus x domestica transcription factor MYB1R1-like (LOC103415249)
PCP040728	265.195	0.78412	5.50641	3.66e-08	1.57e-06	190.03	332.572	342.516	PCP040728	XM_009353704.2	Pyrus x bretschneideri protein PLASTID ,TRANSCRIPTIONALLY ACTIVE 7-like (LOC103943403), transcript
PCP042357	62.116	0.78529	3.0851	0.00203484	0.0272419	43.5878	40.23	81.5471	PCP042357	XM_009362021.2	Pyrus x bretschneideri aspartic proteinase-like ,protein 2 (LOC103950779), mRNA
PCP005914	362.658	0.787363	6.23686	4.46e-10	2.45e-08	259.628	439.553	467.971	PCP005914	XM_009342704.2	Pyrus x bretschneideri 14-3-3-like ,protein GF14 kappa (LOC103933056), transcript variant X2, mRNA
PCP042450	156.43	0.788428	4.31027	1.63e-05	0.000408609	110.918	244.267	202.816	PCP042450	XM_008393669	Malus x domestica histone H1-like (LOC103454083)
PCP014532	274.276	0.799558	4.41675	1e-05	0.000262587	193.871	4958.18	356.996	PCP014532	XM_008356432	Malus x domestica dehydrin DHN1-like (LOC103418302), transcript variant X1
PCP034627	163.132	0.800975	4.73422	2.2e-06	6.81e-05	115.361	158.633	211.965	PCP034627	XM_009343297.2	Pyrus x bretschneideri dnaJ protein ,homolog (LOC103933608), mRNA
PCP015824	529.132	0.812955	4.72182	2.34e-06	7.12e-05	372.358	983	690.823	PCP015824	XM_009379993	Pyrus x bretschneideri collagen and calcium-binding EGF domain-containing protein 1-like (LOC103966784)
PCP016369	119.591	0.813243	4.21182	2.53e-05	0.000614766	83.7337	121.835	156.274	PCP016369	XM_009363250.2	Pyrus x bretschneideri uncharacterized ,LOC103951793 (LOC103951793), transcript variant X1, mRNA
PCP040787	77.5388	0.815409	3.4988	0.000467349	0.00797006	53.5133	70.2105	102.173	PCP040787	XM_009349576.2	Pyrus x bretschneideri chromatin remodeling ,protein SHL-like (LOC103939482), transcript variant
PCP000765	148.32	0.815602	4.56564	4.98e-06	0.000140969	104.101	201.306	193.728	PCP000765	XM_008392669	Malus x domestica FRIGIDA-like protein 4a (LOC103453121)
PCP008691	289.478	0.828382	6.08654	1.15e-09	6.04e-08	203.282	162.652	377.502	PCP008691	XR_529409	Malus x domestica phosphoglycerate kinase, cytosolic-like (LOC103435384), misc_RNA.
PCP017936	63.4502	0.828996	3.28657	0.00101416	0.0150912	43.2697	70.8584	83.6581	PCP017936	XM_009340785	Pyrus x bretschneideri ATP synthase delta chain, chloroplastic-like (LOC103931335)
PCP042749	80.037	0.829412	3.57989	0.000343743	0.00616866	55.3099	64.0452	105.541	PCP042749	XM_008341460	Malus x domestica protein NRT1/ PTR FAMILY 3.1 (LOC103402709)
PCP004513	137.033	0.830249	4.54869	5.4e-06	0.000152294	95.2134	103.683	179.765	PCP004513	XM_018648710.1	Pyrus x bretschneideri protein G1-like1 ,(LOC103952329), mRNA
PCP007144	58.2869	0.830672	3.19246	0.00141069	0.0199501	39.6555	36.9786	77.4683	PCP007144	XM_009343704.2	Pyrus x bretschneideri two pore calcium ,channel protein 1-like (LOC103934004), transcript variant
PCP025803	85.9025	0.830725	3.613	0.000302673	0.00554405	58.8088	90.1486	113.172	PCP025803	XM_008368526	Malus x domestica tubulin beta chain (LOC103430391)
PCP038412	104.97	0.831105	4.10229	4.09e-05	0.000951409	72.5224	85.1842	137.615	PCP038412	XM_009336316.2	Pyrus x bretschneideri probable ADP-ribosylation ,factor GTPase-activating protein AGD5 (LOC103927397),
PCP040058	54.1413	0.831839	3.0859	0.00202934	0.0272178	36.6592	39.9687	71.6911	PCP040058	XM_009358006.2	Pyrus x bretschneideri protein NRT1/ ,PTR FAMILY 3.1-like (LOC103947150), mRNA
PCP022404	86.8186	0.833703	3.67257	0.00024012	0.00449124	59.4574	135.505	114.864	PCP022404	XM_009348341.2	Pyrus x bretschneideri probable WRKY ,transcription factor 35 (LOC103938336), mRNA
PCP040776	63.105	0.833865	3.30549	0.000948118	0.0142855	43.109	70.4076	83.5927	PCP040776	XM_009367983.2	Pyrus x bretschneideri la-related protein ,6B-like (LOC103956046), mRNA
PCP030165	94.9002	0.83393	3.47575	0.000509419	0.00861188	64.75	799.071	125.614	PCP030165	XM_009367147	Pyrus x bretschneideri aspartate, glycine, lysine and serine-rich protein (LOC103955268)
PCP012954	81.6065	0.834917	3.41418	0.000639744	0.0103471	55.5707	22.4012	107.966	PCP012954	XM_008381874	Malus x domestica squalene monooxygenase-like (LOC103443090)
PCP011447	70.3958	0.840487	3.48956	0.000483812	0.00823411	47.9173	77.9439	93.1927	PCP011447	XM_009368175	Pyrus x bretschneideri J protein JJJ2 (LOC103956215)
PCP006056	52.4507	0.841583	3.08584	0.0020298	0.0272178	35.3315	43.6942	69.9352	PCP006056	XM_009364522.1	Pyrus x bretschneideri 33 kDa ribonucleoprotein, ,chloroplastic-like (LOC103952835), mRNA
PCP043715	200.798	0.842342	5.46631	4.6e-08	1.93e-06	139.988	205.491	263.44	PCP043715	NM_001293866	Malus domestica auxin-responsive protein IAA8-like (IAA2)
PCP014945	153.131	0.842978	4.77963	1.76e-06	5.55e-05	105.865	128.154	201.529	PCP014945	XM_009355429.2	Pyrus x bretschneideri ubiquitin-conjugating ,enzyme E2 7 (LOC103944946), mRNA
PCP015260	125.089	0.843617	4.48076	7.44e-06	0.000202373	86.3455	57.7476	164.657	PCP015260	XM_008374843	Malus x domestica pentatricopeptide repeat-containing protein At5g02860 (LOC103436418)
PCP011432	167.375	0.843948	4.96646	6.82e-07	2.34e-05	116.062	98.6166	219.905	PCP011432	XM_009368201	Pyrus x bretschneideri binding partner of ACD11 1 (LOC103956234)
PCP044626	85.9961	0.848657	3.72075	0.000198635	0.0037912	58.6753	88.7528	113.595	PCP044626	***** No hits found *****,
PCP022840	65.0874	0.850253	3.36692	0.000760141	0.0118569	44.0669	63.4773	86.7826	PCP022840	XM_009346209.2	Pyrus x bretschneideri coronatine-insensitive ,protein 1-like (LOC103936370), mRNA
PCP038903	57.9415	0.851543	3.24881	0.00115887	0.0169448	39.186	66.5423	77.4573	PCP038903	XM_009353403.2	Pyrus x bretschneideri BUD13 homolog ,(LOC103943180), transcript variant X3, mRNA
PCP003976	44.1661	0.852259	2.94038	0.00327813	0.0407404	29.4306	37.9865	59.1968	PCP003976	XM_009362320.2	Pyrus x bretschneideri pectinesterase ,31 (LOC103951034), mRNA
PCP033254	87.6323	0.852735	3.74702	0.000178945	0.00345857	59.377	144.242	116.445	PCP033254	XM_009380603.2	Pyrus x bretschneideri uncharacterized ,LOC103967341 (LOC103967341), mRNA
PCP045057	130.76	0.854486	4.46635	7.96e-06	0.000214408	89.5893	62.8614	172.668	PCP045057	XM_009363060.1	Pyrus x bretschneideri alanine aminotransferase ,1, mitochondrial-like (LOC103951631), mRNA
PCP020889	129.535	0.854545	4.58814	4.47e-06	0.000127891	88.9667	69.3851	170.933	PCP020889	XM_009376551	Pyrus x bretschneideri vesicle-associated protein 4-2 (LOC103963680)
PCP035083	148.44	0.856767	4.73029	2.24e-06	6.89e-05	101.974	21.051	195.95	PCP035083	XM_009379510.2	Pyrus x bretschneideri protein yippee-like ,(LOC103966347), mRNA
PCP020044	95.712	0.856882	3.50076	0.000463941	0.00791996	64.8357	373.77	127.948	PCP020044	XM_009335417	Pyrus x bretschneideri oleosin 1-like (LOC103926613)
PCP030979	73.0434	0.859897	3.56533	0.000363398	0.00647989	49.2777	68.274	96.9826	PCP030979	XM_018648999	Pyrus x bretschneideri probable plastid-lipid-associated protein 8, chloroplastic (LOC103953564)
PCP014951	94.9906	0.860145	4.04658	5.2e-05	0.00118738	64.9533	147.283	125.98	PCP014951	XM_009355438.2	Pyrus x bretschneideri histone H4-like ,(LOC103944952), mRNA
PCP037720	2139.16	0.861295	6.88324	5.85e-12	3.94e-10	1481.84	1171.21	2814.53	PCP037720	XM_009347014.2	Pyrus x bretschneideri uncharacterized ,LOC103937097 (LOC103937097), mRNA
PCP023415	67.9152	0.864581	3.50143	0.000462774	0.00790807	45.5094	44.318	90.5099	PCP023415	XM_008341749	Malus x domestica microtubule-associated protein TORTIFOLIA1-like (LOC103402963)
PCP009840	6931.84	0.870918	11.1099	1.12e-28	2.95e-26	4801.36	8839.57	9111.89	PCP009840	NM_001302326.1 Pyrus x bretschneideri auxin-repressed 12.5 kDa ,protein-like (ARP), mRNA
PCP000128	112.269	0.878022	4.39563	1.1e-05	0.000287054	76.0151	7.96043	149.108	PCP000128	***** No hits found *****,
PCP004222	72.211	0.879457	3.68811	0.000225922	0.00426361	48.012	67.0271	96.6776	PCP004222	XM_009358713.2	Pyrus x bretschneideri polyadenylate-binding ,protein RBP47-like (LOC103947765), mRNA
PCP040242	250.108	0.879504	6.22228	4.9e-10	2.66e-08	171.514	291.482	330.888	PCP040242	XM_009371569	Pyrus x bretschneideri FRIGIDA-like protein 4a (LOC103959223)
PCP014543	62.3821	0.879976	3.29315	0.000990699	0.0147683	41.2588	205.452	84.0102	PCP014543	***** No hits found *****,
PCP026168	156.778	0.881906	5.11515	3.13e-07	1.14e-05	106.711	125.231	207.774	PCP026168	XM_009354443.2	Pyrus x bretschneideri BES1/BZR1 homolog ,protein 4-like (LOC103944049), mRNA
PCP029785	81.3303	0.888732	3.85476	0.000115841	0.00239296	54.2284	142.869	109.323	PCP029785	XM_018643719.1	Pyrus x bretschneideri DNA-directed ,RNA polymerase V subunit 5A-like (LOC103932172), transcript
PCP023794	1509.67	0.890925	11.7199	1.01e-31	3.26e-29	1036.16	840.494	1993.48	PCP023794	XM_009360626	Pyrus x bretschneideri 3-hydroxy-3-methylglutaryl-coenzyme A reductase 1-like (LOC103949512)
PCP017600	1422.34	0.893436	8.10602	5.23e-16	5.57e-14	972.477	5928.73	1883.33	PCP017600	XM_018652266	Pyrus x bretschneideri uncharacterized LOC103966779 (LOC103966779), transcript variant X2
PCP009561	54.9307	0.894907	3.2778	0.00104619	0.015472	36.0655	88.4935	74.2979	PCP009561	XM_008377173	Malus x domestica uncharacterized LOC103438639 (LOC103438639)
PCP021362	362.855	0.897393	7.62347	2.47e-14	2.22e-12	247.394	349.195	481.237	PCP021362	XM_008377335	Malus x domestica dnaJ protein homolog (LOC103438785)
PCP021522	350.819	0.899049	6.39543	1.6e-10	9.22e-09	238.369	315.231	465.916	PCP021522	XM_008348384	Malus x domestica F-box/kelch-repeat protein At2g44130-like (LOC103409567)
PCP010181	43.3108	0.902165	3.07928	0.00207503	0.0276918	28.041	48.9438	58.8289	PCP010181	XM_018651401	Pyrus x bretschneideri SMR domain-containing protein At5g58720-like (LOC103963191), transcript variant X2
PCP042784	81.019	0.905189	3.94256	8.06e-05	0.00174909	53.8304	51.7271	109.008	PCP042784	XM_009374997	Pyrus x bretschneideri GTP-binding protein SAR1A-like (LOC103962305)
PCP006675	56.5926	0.906387	3.4333	0.000596278	0.00977234	37.0424	16.713	76.6496	PCP006675	***** No hits found *****,
PCP014012	58.0998	0.916125	3.19161	0.00141484	0.019992	37.6522	37.51	79.3914	PCP014012	XM_008242056	Prunus mume uncharacterized LOC103338799 (LOC103338799)
PCP003386	42.4549	0.918302	2.99997	0.00270008	0.034605	26.8706	114.101	58.3103	PCP003386	XM_009352003.2	Pyrus x bretschneideri metallothionein-like ,protein type 2 (LOC103941805), mRNA
PCP009848	82.4642	0.918654	3.77157	0.000162226	0.00316821	53.7802	757.609	111.609	PCP009848	XM_009343287	Pyrus x bretschneideri embryonic protein DC-8-like (LOC103933563), transcript variant X1
PCP029327	89.3247	0.918707	4.19917	2.68e-05	0.000646281	58.8771	52.1136	120.527	PCP029327	XM_008394704	Malus x domestica glycosyltransferase family 64 protein C4-like (LOC103455108)
PCP040398	46.6344	0.919553	3.23271	0.00122621	0.0177547	30.0721	36.5514	63.7554	PCP040398	XM_009379907.2	Pyrus x bretschneideri uncharacterized ,LOC103966712 (LOC103966712), mRNA
PCP021062	203.84	0.919934	5.48058	4.24e-08	1.78e-06	136.407	215.391	273.339	PCP021062	XR_664416.2	Pyrus x bretschneideri 28 kDa heat- and ,acid-stable phosphoprotein-like (LOC103928806), transcript
PCP017987	35.8395	0.920173	2.93877	0.00329521	0.0408621	22.4237	45.0815	49.133	PCP017987	XM_017333049	Malus x domestica uncharacterized membrane protein At4g09580-like (LOC103437015)
PCP014855	56.083	0.922291	3.45028	0.000560003	0.00931399	36.4635	138.94	76.5413	PCP014855	XM_009350836.2	Pyrus x bretschneideri UV-B-induced ,protein At3g17800, chloroplastic-like (LOC103940675), mRNA
PCP015309	72.3912	0.925286	3.8783	0.000105187	0.00219192	47.2824	70.6778	98.3603	PCP015309	XM_009369801.1	Pyrus x bretschneideri uncharacterized ,LOC103957531 (LOC103957531), mRNA
PCP038948	44.8067	0.925887	3.21152	0.00132037	0.0189275	28.8538	41.9535	61.1864	PCP038948	XM_009372921.2	Pyrus x bretschneideri E3 ubiquitin-protein ,ligase RNF14 (LOC103960442), transcript variant X3,
PCP022045	96.2516	0.929091	4.03532	5.45e-05	0.00123587	62.7958	110.119	130.447	PCP022045	***** No hits found *****,
PCP023254	164.825	0.930206	5.49376	3.93e-08	1.67e-06	109.445	232.422	221.364	PCP023254	XM_009349416.1	Pyrus x bretschneideri L-ascorbate ,peroxidase, cytosolic-like (LOC103939335), mRNA
PCP005616	163.515	0.931036	4.81284	1.49e-06	4.82e-05	108.037	71.6211	220.108	PCP005616	XM_008350730	Malus x domestica 3-hydroxy-3-methylglutaryl-coenzyme A reductase 1-like (LOC103412133)
PCP033298	73.5321	0.933507	3.68654	0.000227325	0.00428048	47.682	14.3792	100.125	PCP033298	XM_009356870.2	Pyrus x bretschneideri root phototropism ,protein 2-like (LOC103946207), mRNA
PCP032425	286.897	0.93515	7.02455	2.15e-12	1.54e-10	191.545	304.61	384.624	PCP032425	XM_009362122.2	Pyrus x bretschneideri hypersensitive-induced ,response protein 2 (LOC103950870), transcript variant
PCP012985	355.901	0.936176	6.25405	4e-10	2.2e-08	237.559	558.521	477.566	PCP012985	XM_008358084	Malus x domestica histone H1-like (LOC103420008)
PCP043175	38.8045	0.937522	2.99551	0.00273988	0.0350618	24.1806	172.36	53.884	PCP043175	XM_009356145	Pyrus x bretschneideri cytochrome P450 86B1-like (LOC103945558)
PCP013609	354.757	0.938551	7.72996	1.08e-14	9.99e-13	237.003	162.932	474.906	PCP013609	XM_009369635	Pyrus x bretschneideri aspartate aminotransferase, cytoplasmic (LOC103957474), transcript variant X1
PCP033132	60.0563	0.939245	3.58587	0.000335953	0.00606771	38.8969	62.8802	82.0169	PCP033132	XM_009363028	Pyrus x bretschneideri homeobox-leucine zipper protein ATHB-12-like (LOC103951604)
PCP003575	58.0736	0.93955	3.54423	0.000393755	0.00689686	37.3717	73.3335	79.0774	PCP003575	XM_018646494	Pyrus x bretschneideri uncharacterized LOC103943347 (LOC103943347), transcript variant X7
PCP031056	56.0918	0.941697	3.55562	0.000377082	0.00666033	36.1887	44.303	76.472	PCP031056	XM_009377591.2	Pyrus x bretschneideri ATPase GET3-like ,(LOC103964646), mRNA
PCP026626	33.3375	0.943497	2.92119	0.003487	0.042861	20.6213	38.2214	46.443	PCP026626	XM_009362320.2	Pyrus x bretschneideri pectinesterase ,31 (LOC103951034), mRNA
PCP012200	56.2425	0.945077	3.5291	0.00041697	0.00726566	35.745	7.72067	76.9569	PCP012200	XM_008381224	Malus x domestica PI-PLC X domain-containing protein At5g67130-like (LOC103442441)
PCP011836	182.38	0.94544	5.33203	9.71e-08	3.85e-06	120.08	405.894	246.163	PCP011836	XM_009380193	Pyrus x bretschneideri indole-3-acetic acid-induced protein ARG7-like (LOC103966953)
PCP044072	50.3035	0.945486	3.39905	0.000676208	0.010835	32.0202	34.0572	69.2314	PCP044072	XM_009369636.2	Pyrus x bretschneideri aspartate aminotransferase, ,cytoplasmic (LOC103957474), transcript variant
PCP008497	665.389	0.946178	7.48157	7.34e-14	6.14e-12	442.336	1445.36	893.773	PCP008497	XR_531926	Malus x domestica uncharacterized LOC103453895 (LOC103453895), ncRNA.
PCP028540	57.2533	0.946538	3.5799	0.000343722	0.00616866	36.5782	75.0507	78.3349	PCP028540	XM_009346223.2	Pyrus x bretschneideri uncharacterized ,LOC103936389 (LOC103936389), transcript variant X1, mRNA
PCP001953	75.3487	0.952664	4.03529	5.45e-05	0.00123587	48.7203	46.0695	102.846	PCP001953	XM_009374555	Pyrus x bretschneideri ethylene-responsive transcription factor ERF106-like (LOC103961914)
PCP015159	49.4503	0.953439	3.41701	0.000633139	0.0102565	31.4679	58.4249	67.768	PCP015159	XM_009374714.1	Pyrus x bretschneideri BEL1-like homeodomain ,protein 6 (LOC103962052), mRNA
PCP021552	38.8529	0.959542	3.05514	0.00224952	0.0295976	23.9678	15.2143	54.2391	PCP021552	XM_009379090.2	Pyrus x bretschneideri aspartate--tRNA ,ligase 2, cytoplasmic-like (LOC103965980), mRNA
PCP022535	42.628	0.960099	3.24074	0.0011922	0.0173565	26.7373	39.9268	58.922	PCP022535	XM_009355515	Pyrus x bretschneideri KH domain-containing protein At1g09660/At1g09670-like (LOC103945008)
PCP044265	70.192	0.960405	3.9026	9.52e-05	0.00202049	45.0725	50.7185	96.1648	PCP044265	XM_009361499.2	Pyrus x bretschneideri pleiotropic ,drug resistance protein 3-like (LOC103950308), mRNA
PCP007721	34.6674	0.961575	3.0151	0.00256892	0.033228	21.493	29.4642	48.4756	PCP007721	XM_018648457.1	Pyrus x bretschneideri proline synthase ,co-transcribed bacterial homolog protein-like (LOC103951394),
PCP023545	179.43	0.96344	5.86026	4.62e-09	2.27e-07	117.395	100.262	242.552	PCP023545	XM_009359793	Pyrus x bretschneideri polyadenylate-binding protein RBP47-like (LOC103948736)
PCP037560	110.407	0.963831	4.78252	1.73e-06	5.48e-05	71.7374	137.302	149.796	PCP037560	XM_009358949	Pyrus x bretschneideri probable inactive poly [ADP-ribose] polymerase SRO3 (LOC103947959)
PCP019153	46.7955	0.967259	3.3976	0.0006798	0.0108658	29.5151	18.5034	64.9697	PCP019153	XM_008394899	Malus x domestica UDP-glycosyltransferase 74E1-like (LOC103455316)
PCP004872	49.5727	0.967591	3.33571	0.000850831	0.0130311	30.8463	83.5694	68.7535	PCP004872	XM_009374039.2	Pyrus x bretschneideri geraniol 8-hydroxylase-like ,(LOC103961488), transcript variant X1, mRNA
PCP040191	37.8232	0.969237	3.12537	0.0017758	0.0241977	23.213	20.904	52.5603	PCP040191	XM_009348358	Pyrus x bretschneideri transcription factor bHLH121 (LOC103938351), transcript variant X2
PCP000521	140.469	0.969705	5.27315	1.34e-07	5.18e-06	91.4098	90.9533	190.874	PCP000521	XR_001953376.1	Pyrus x bretschneideri protein SSUH2 ,homolog (LOC103949446), transcript variant X2, misc_RNA
PCP009046	61.5437	0.973502	3.78222	0.000155433	0.00307845	39.3368	71.3097	84.7775	PCP009046	XM_009375755.2	Pyrus x bretschneideri protein CONTINUOUS ,VASCULAR RING 1-like (LOC103962976), mRNA
PCP001571	52.4477	0.973883	3.39022	0.000698376	0.0110785	32.6045	25.4997	72.6128	PCP001571	XM_009381114.2	Pyrus x bretschneideri UDP-glycosyltransferase ,88F4-like (LOC103967800), mRNA
PCP027723	61.5738	0.974348	3.81011	0.000138903	0.00279052	39.1588	47.5434	85.0487	PCP027723	XM_018642907	Pyrus x bretschneideri pentatricopeptide repeat-containing protein At5g66520-like (LOC103928817), transcript variant X4
PCP032850	149.194	0.975542	5.52875	3.23e-08	1.4e-06	97.2234	136.327	202.716	PCP032850	XM_009357304.2	Pyrus x bretschneideri transcription ,factor ILR3-like (LOC103946579), mRNA
PCP023995	65.7137	0.977589	3.91642	8.99e-05	0.00192269	41.6538	24.5606	90.1279	PCP023995	XM_008394899	Malus x domestica UDP-glycosyltransferase 74E1-like (LOC103455316)
PCP008394	33.5052	0.977632	3.00868	0.00262381	0.0338057	20.0089	33.2419	46.8136	PCP008394	XR_001954645.1	Pyrus x bretschneideri uncharacterized ,LOC103964725 (LOC103964725), ncRNA
PCP033774	30.0308	0.981633	2.9115	0.00359696	0.0440195	18.0424	19.4378	42.2905	PCP033774	XM_009364972	Pyrus x bretschneideri copper-transporting ATPase RAN1-like (LOC103953238)
PCP040926	38.8373	0.986955	3.1581	0.00158803	0.022032	23.8493	45.3057	54.1997	PCP040926	XM_009358949.2	Pyrus x bretschneideri probable inactive ,poly [ADP-ribose] polymerase SRO3 (LOC103947959), mRNA
PCP010448	79.0178	0.988142	4.11372	3.89e-05	0.000913074	50.034	75.4096	108.637	PCP010448	XM_008378922	Malus x domestica tubulin beta chain (LOC103440256)
PCP041086	44.2892	0.989786	3.39356	0.000689915	0.0109857	27.471	59.7772	61.8078	PCP041086	NM_001302291.1 Pyrus x bretschneideri cytochrome b6-f complex ,iron-sulfur subunit, chloroplastic-like (LOC103941967), mRNA
PCP020782	1972.54	0.994985	7.87602	3.38e-15	3.34e-13	1283.13	3488.64	2680.46	PCP020782	***** No hits found *****,
PCP003986	84.2818	0.998335	4.37947	1.19e-05	0.000308231	53.4369	77.3922	115.748	PCP003986	XM_009371043.2	Pyrus x bretschneideri pectinesterase ,1 (LOC103958735), mRNA
PCP023242	178.682	1.0003	5.86895	4.39e-09	2.16e-07	115.085	146.031	243.83	PCP023242	XM_008367335	Malus x domestica uncharacterized LOC103429194 (LOC103429194), transcript variant X2
PCP029403	32.3479	1.00248	3.07219	0.00212495	0.0282235	19.3152	34.6786	45.6909	PCP029403	XM_009365692	Pyrus x bretschneideri putative chloride channel-like protein CLC-g (LOC103953890)
PCP027377	113.467	1.00416	4.72252	2.33e-06	7.11e-05	72.0805	168.575	156.044	PCP027377	XR_001951673	Pyrus x bretschneideri dnaJ homolog subfamily B member 3-like (LOC103930577), transcript variant X2, misc_RNA.
PCP020097	76.3869	1.00678	4.04255	5.29e-05	0.00120635	47.3846	45.3738	105.625	PCP020097	XM_008374811	Malus x domestica probable calcium-binding protein CML36 (LOC103436384)
PCP043666	60.5717	1.00704	3.90013	9.61e-05	0.00203601	37.6191	35.8602	84.17	PCP043666	XM_009337520.2	Pyrus x bretschneideri probable prolyl ,4-hydroxylase 7 (LOC103928476), mRNA
PCP021143	36.6405	1.01008	3.18876	0.00142885	0.0201562	21.8754	27.0654	51.6832	PCP021143	NM_001302302	Pyrus x bretschneideri expansin (EXP1)
PCP002867	264.687	1.01191	5.5563	2.76e-08	1.21e-06	168.863	469.226	363.005	PCP002867	XM_009344743	Pyrus x bretschneideri GDSL esterase/lipase APG-like (LOC103934976)
PCP004244	156.964	1.01237	5.87996	4.1e-09	2.04e-07	100.595	117.633	214.744	PCP004244	XM_009359518.2	Pyrus x bretschneideri protein ABHD17B-like ,(LOC103948486), mRNA
PCP005403	90.9161	1.01272	4.63321	3.6e-06	0.000104743	56.9406	77.0407	125.266	PCP005403	XM_009341393.2	Pyrus x bretschneideri serine carboxypeptidase-like ,50 (LOC103931862), transcript variant X1, mRNA
PCP025733	25.3602	1.01364	2.86423	0.00418023	0.0496403	14.7557	25.9635	36.0898	PCP025733	XM_008352293	Malus x domestica WAT1-related protein At4g19185-like (LOC103413851), partial mRNA.
PCP041111	44.4431	1.01368	3.41238	0.000643989	0.0103922	26.9889	60.1829	62.253	PCP041111	XM_018650406	Pyrus x bretschneideri auxin response factor 19-like (LOC103959396), transcript variant X2
PCP008121	46.1184	1.02041	3.50426	0.000457883	0.00784842	28.2786	15.6108	64.4744	PCP008121	XM_007210528	Prunus persica UDP-glycosyltransferase 74B1 (LOC18776421)
PCP006894	63.1928	1.02048	3.92471	8.68e-05	0.00186475	38.7532	106.276	88.0607	PCP006894	XM_009355153	Pyrus x bretschneideri late embryogenesis abundant protein D-29 (LOC103944693), transcript variant X1
PCP025764	83.9051	1.02114	4.2855	1.82e-05	0.000452191	52.2371	110.335	116.214	PCP025764	XM_009336190	Pyrus x bretschneideri serine/threonine-protein kinase STY46-like (LOC103927283), transcript variant X3
PCP006628	27.021	1.0239	2.95847	0.00309173	0.0387099	15.5531	29.7496	38.594	PCP006628	XM_009374854	Pyrus x bretschneideri CBL-interacting protein kinase 2-like (LOC103962177)
PCP044339	31.173	1.02463	3.0975	0.0019516	0.026295	18.1421	12.3469	44.4605	PCP044339	XM_018648878.1	Pyrus x bretschneideri protein EXECUTER ,2, chloroplastic (LOC103953038), transcript variant X2,
PCP019461	77.1182	1.02495	4.31242	1.61e-05	0.000406473	47.8901	120.928	107.169	PCP019461	XM_009339105	Pyrus x bretschneideri transcription factor DIVARICATA-like (LOC103929840)
PCP013265	28.6819	1.03003	3.02574	0.00248022	0.0322295	16.8516	14.8545	40.802	PCP013265	XM_009365996	Pyrus x bretschneideri probable E3 ubiquitin-protein ligase ARI2 (LOC103954190)
PCP039261	49.7275	1.03007	3.50346	0.000459258	0.00786397	30.1866	87.0103	70.1273	PCP039261	XM_009337945.2	Pyrus x bretschneideri O-acyltransferase ,WSD1-like (LOC103928845), mRNA
PCP003796	24.6823	1.03456	2.87443	0.00404754	0.0483377	13.8011	47.3076	35.7827	PCP003796	XM_009368814.2	Pyrus x bretschneideri uncharacterized ,LOC103956779 (LOC103956779), transcript variant X1, mRNA
PCP003407	55.8638	1.03482	3.76724	0.000165059	0.00321608	33.8883	59.4961	78.0288	PCP003407	XM_009340330.2	Pyrus x bretschneideri uncharacterized ,LOC103930931 (LOC103930931), mRNA
PCP008694	93.0595	1.03615	4.75568	1.98e-06	6.19e-05	57.8955	59.6786	128.843	PCP008694	XM_009365081.1	Pyrus x bretschneideri DCN1-like protein ,2 (LOC103953336), mRNA
PCP006795	25.6964	1.03926	2.9549	0.00312772	0.0391314	14.6343	39.3317	37.0598	PCP006795	XR_001952855	Pyrus x bretschneideri adagio protein 3 (LOC103943084), transcript variant X2, misc_RNA.
PCP030993	60.3562	1.04171	3.85414	0.000116139	0.00239617	36.3229	116.378	84.4572	PCP030993	XM_008381819	Malus x domestica photosystem I chlorophyll a/b-binding protein 3-1, chloroplastic-like (LOC103443035)
PCP012456	26.8634	1.04542	3.00167	0.00268499	0.0344643	15.3636	16.7068	38.5077	PCP012456	XM_018649504.1	Pyrus x bretschneideri uncharacterized ,LOC103955527 (LOC103955527), transcript variant X1, mRNA
PCP028551	24.3779	1.04653	2.89372	0.0038071	0.0461213	13.7932	16.8641	35.0973	PCP028551	XM_009371854.2	Pyrus x bretschneideri L-lactate dehydrogenase ,B-like (LOC103959502), mRNA
PCP020143	149.937	1.04654	5.33752	9.42e-08	3.75e-06	93.6968	272.589	207.866	PCP020143	XM_009378188	Pyrus x bretschneideri oxygen-evolving enhancer protein 1, chloroplastic (LOC103965174)
PCP027399	25.3652	1.0516	2.97391	0.00294036	0.0371187	14.3657	22.4447	36.8592	PCP027399	XM_009339964.2	Pyrus x bretschneideri serine/arginine-rich ,splicing factor SR30-like (LOC103930604), transcript
PCP041866	74.0079	1.05195	4.37588	1.21e-05	0.000312389	45.1886	77.2466	103.24	PCP041866	XM_017326527	Malus x domestica pyruvate kinase, cytosolic isozyme-like (LOC103414179)
PCP012824	41.1113	1.05195	3.45917	0.00054184	0.00907474	24.2608	82.3461	58.2808	PCP012824	XM_008389083	Malus x domestica AP2-like ethylene-responsive transcription factor At2g41710 (LOC103449758)
PCP022875	22.8632	1.05442	2.86803	0.00413037	0.0491175	12.9075	24.2535	33.3941	PCP022875	XM_009352437	Pyrus x bretschneideri protein ULTRAPETALA 1-like (LOC103942239)
PCP022871	31.8236	1.06029	3.20102	0.00136943	0.0194505	18.2478	20.7824	45.9929	PCP022871	XM_009352467.2	Pyrus x bretschneideri protein STRUBBELIG-RECEPTOR ,FAMILY 3-like (LOC103942270), transcript variant
PCP018381	79.6307	1.06215	4.54664	5.45e-06	0.000153274	48.5074	91.7558	111.339	PCP018381	XM_009369341	Pyrus x bretschneideri tRNA (guanine-N(7)-)-methyltransferase non-catalytic subunit wdr4-like (LOC103957219)
PCP030800	21.8683	1.0655	2.88028	0.00397317	0.0477206	11.8479	27.3322	31.7801	PCP030800	XM_017325722	Malus x domestica uncharacterized LOC103411296 (LOC103411296)
PCP023825	64.4671	1.06667	3.9386	8.2e-05	0.00177137	38.698	147.957	91.4135	PCP023825	XM_009342595.2	Pyrus x bretschneideri photosystem ,I subunit O-like (LOC103932944), mRNA
PCP013273	25.6765	1.0673	2.99497	0.00274473	0.0350971	14.5792	63.2322	37.4895	PCP013273	XM_009366117	Pyrus x bretschneideri uncharacterized LOC103954301 (LOC103954301)
PCP009837	160.33	1.06863	5.87429	4.25e-09	2.11e-07	99.309	58.2991	222.631	PCP009837	XM_009344446	Pyrus x bretschneideri ethylene-responsive transcription factor 12-like (LOC103934664)
PCP042829	22.0289	1.06977	2.86917	0.00411552	0.0490102	12.3393	21.1557	32.057	PCP042829	***** No hits found *****,
PCP017533	476.237	1.06999	7.82597	5.04e-15	4.9e-13	298.133	57.1559	657.784	PCP017533	XM_009355415	Pyrus x bretschneideri putative E3 ubiquitin-protein ligase XBAT31 (LOC103944935)
PCP008563	29.3462	1.07084	3.16521	0.00154971	0.0216073	16.7906	25.5083	42.29	PCP008563	***** No hits found *****,
PCP042547	109.766	1.0721	5.01964	5.18e-07	1.81e-05	67.2456	129.472	153.515	PCP042547	XM_018649522.1	Pyrus x bretschneideri methanol O-anthraniloyltransferase-like ,(LOC103955602), transcript variant
PCP017504	112.605	1.07876	4.66054	3.15e-06	9.37e-05	68.4011	681.937	157.988	PCP017504	XM_009380445	Pyrus x bretschneideri calvin cycle protein CP12-1, chloroplastic (LOC103967177)
PCP011745	41.5961	1.07895	3.4138	0.000640634	0.010348	24.3849	118.362	59.5956	PCP011745	XM_009361794.2	Pyrus x bretschneideri uncharacterized ,LOC103950565 (LOC103950565), transcript variant X2, mRNA
PCP005862	67.6804	1.07944	4.27901	1.88e-05	0.000464198	40.648	22.7067	95.3423	PCP005862	XM_009361683	Pyrus x bretschneideri probable WRKY transcription factor 7 (LOC103950466)
PCP004503	21.5397	1.07993	2.8998	0.00373402	0.0453013	11.8427	14.4549	31.4136	PCP004503	XM_009371274.2	Pyrus x bretschneideri CBL-interacting ,serine/threonine-protein kinase 10-like (LOC103958952),
PCP011581	47.0696	1.08078	3.71537	0.000202903	0.00386826	27.7566	42.3387	67.1426	PCP011581	XM_009380037	Pyrus x bretschneideri zinc finger protein CONSTANS-LIKE 2-like (LOC103966816)
PCP032736	894.377	1.08271	12.8079	1.48e-37	6.92e-35	561.097	722.909	1235.73	PCP032736	XM_009337907	Pyrus x bretschneideri ribulose bisphosphate carboxylase small chain clone 512-like (LOC103928816)
PCP009087	30.664	1.08462	3.23302	0.00122489	0.0177547	17.6274	36.6513	44.2832	PCP009087	XM_009348758.2	Pyrus x bretschneideri uncharacterized ,LOC103938720 (LOC103938720), mRNA
PCP009523	37.6237	1.08885	3.48833	0.000486042	0.00825849	21.5098	60.6566	54.1491	PCP009523	XM_009377418.2	Pyrus x bretschneideri cyclin-dependent ,kinase inhibitor 6-like (LOC103964480), transcript variant
PCP033216	267.537	1.08892	7.27338	3.51e-13	2.77e-11	165.812	423.06	372.318	PCP033216	XM_009373638	Pyrus x bretschneideri photosystem I reaction center subunit III, chloroplastic-like (LOC103961116)
PCP022617	57.8805	1.09091	4.11288	3.91e-05	0.0009151	34.2622	55.1117	81.932	PCP022617	XM_009337671.2	Pyrus x bretschneideri phosphatidylinositol/phosphatidylcholine ,transfer protein SFH8-like (LOC103928596),
PCP011848	26.5118	1.09307	3.11673	0.00182868	0.0248177	14.5848	51.2666	38.9329	PCP011848	NM_001294041	Malus domestica NAC transcription factor 25-like (NAC2)
PCP018092	37.8143	1.09317	3.47485	0.00051113	0.00861188	21.9403	26.5876	54.3795	PCP018092	XM_018648441.1	Pyrus x bretschneideri uncharacterized ,LOC103951312 (LOC103951312), transcript variant X2, mRNA
PCP025953	231.263	1.09404	7.26239	3.8e-13	2.97e-11	142.568	181.139	322.116	PCP025953	XM_009364705.2	Pyrus x bretschneideri glutaredoxin ,(LOC103952993), mRNA
PCP020336	35.2946	1.09568	3.36637	0.000761643	0.0118694	20.245	115.774	50.933	PCP020336	XM_008371416	Malus x domestica uncharacterized LOC103433176 (LOC103433176)
PCP031750	81.0852	1.10056	4.785	1.71e-06	5.45e-05	48.9036	92.5743	114.081	PCP031750	XM_009371297.2	Pyrus x bretschneideri cinnamoyl-CoA ,reductase 1-like (LOC103958973), mRNA
PCP011520	42.262	1.1023	3.64072	0.000271872	0.00503473	24.581	82.4795	60.2895	PCP011520	XM_018650376	Pyrus x bretschneideri E3 ubiquitin-protein ligase SDIR1-like (LOC103959620)
PCP020332	34.1431	1.10388	3.43379	0.000595206	0.00976427	19.3798	29.0947	48.9322	PCP020332	XM_009361607.2	Pyrus x bretschneideri trihelix transcription ,factor ASR3-like (LOC103950405), mRNA
PCP041175	166.311	1.10496	6.11858	9.44e-10	5.01e-08	101.487	165.927	232.939	PCP041175	XR_001953678.1	Pyrus x bretschneideri uncharacterized ,LOC103953947 (LOC103953947), transcript variant X2, misc_RNA
PCP001754	59.7013	1.1055	4.08738	4.36e-05	0.00101044	34.9084	41.612	84.9914	PCP001754	XR_664480.2	Pyrus x bretschneideri uncharacterized ,LOC103929217 (LOC103929217), ncRNA
PCP001519	35.9524	1.10917	3.4709	0.000518721	0.00873103	20.3816	47.7361	51.9277	PCP001519	XM_008345255	Malus x domestica probable pectate lyase 12 (LOC103406254)
PCP021222	39.7747	1.11036	3.585	0.000337075	0.00608146	22.7648	30.4743	57.0792	PCP021222	XM_008389190	Malus x domestica acid phosphatase 1-like (LOC103449864)
PCP014486	1137.64	1.11041	6.54397	5.99e-11	3.65e-09	693.265	749.045	1592.71	PCP014486	***** No hits found *****,
PCP020890	82.943	1.11323	4.72552	2.3e-06	7.03e-05	49.421	42.1213	117.132	PCP020890	XM_009376443.2	Pyrus x bretschneideri uncharacterized ,LOC103963582 (LOC103963582), mRNA
PCP037731	16.4885	1.11422	2.97196	0.00295902	0.0373263	2.13685	71.2021	31.2401	PCP037731	XM_009362449.1	Pyrus x bretschneideri alcohol dehydrogenase ,(LOC103951141), mRNA
PCP011789	255.733	1.11679	7.72474	1.12e-14	1.04e-12	156.275	283.547	357.459	PCP011789	XM_009366726.2	Pyrus x bretschneideri zinc finger ,A20 and AN1 domain-containing stress-associated protein 8-like
PCP033237	79.9285	1.12211	4.78335	1.72e-06	5.47e-05	47.7112	143.627	113.198	PCP033237	XM_008357384	Malus x domestica BON1-associated protein 2-like (LOC103419267)
PCP025284	226.43	1.12236	6.66048	2.73e-11	1.74e-09	137.393	99.6946	317.873	PCP025284	XM_009369850	Pyrus x bretschneideri xanthoxin dehydrogenase-like (LOC103957657)
PCP002274	144.148	1.12355	6.23496	4.52e-10	2.47e-08	87.0109	83.6945	202.747	PCP002274	XM_009353127.1	Pyrus x bretschneideri mannose-1-phosphate ,guanylyltransferase 1 (LOC103942926), mRNA
PCP027538	18.8783	1.12441	2.90233	0.00370398	0.0450343	9.42344	18.8729	28.6353	PCP027538	***** No hits found *****,
PCP002056	996.955	1.12948	12.7096	5.23e-37	2.25e-34	611.37	101.502	1391.91	PCP002056	XM_009365682.2	Pyrus x bretschneideri ethylene-responsive ,transcription factor ERF003 (LOC103953878), mRNA
PCP019157	173.352	1.13167	6.39772	1.58e-10	9.11e-09	104.312	200.428	244.091	PCP019157	XM_009352392.2	Pyrus x bretschneideri UDP-glycosyltransferase ,71A16-like (LOC103942188), mRNA
PCP023350	34.1353	1.13186	3.50822	0.000451111	0.00775607	19.3139	47.1308	49.4439	PCP023350	XM_009343381	Pyrus x bretschneideri probable receptor-like protein kinase At1g80640 (LOC103933689), transcript variant X3
PCP004269	140.116	1.13448	6.12509	9.06e-10	4.82e-08	83.9622	214.156	197.78	PCP004269	XM_009378967.2	Pyrus x bretschneideri protein CURVATURE ,THYLAKOID 1A, chloroplastic (LOC103965874), transcript
PCP030352	112.53	1.14125	5.10896	3.24e-07	1.17e-05	66.5565	104.868	160.137	PCP030352	XM_009357444.2	Pyrus x bretschneideri transcription ,factor HY5-like (LOC103946681), transcript variant X2, mRNA
PCP004468	31.6526	1.1435	3.44249	0.000576395	0.00953447	17.4301	19.7472	46.6337	PCP004468	XM_009376775.2	Pyrus x bretschneideri zinc finger ,CCCH domain-containing protein 14-like (LOC103963894), mRNA
PCP038413	40.4268	1.14443	3.73941	0.000184456	0.00355283	22.5001	12.8344	58.6518	PCP038413	XM_018644295.1	Pyrus x bretschneideri cytochrome c-type ,biogenesis ccda-like chloroplastic protein (LOC103934430),
PCP000561	27.3532	1.14472	3.27798	0.00104552	0.015472	15.0126	15.1888	40.2248	PCP000561	XM_009373161.2	Pyrus x bretschneideri probable plastidic ,glucose transporter 2 (LOC103960682), transcript variant
PCP019675	20.2132	1.14484	3.00604	0.00264677	0.0340516	10.0377	15.6352	30.6861	PCP019675	XM_009357516.2	Pyrus x bretschneideri calcium uptake ,protein 1 homolog, mitochondrial (LOC103946736), mRNA
PCP042786	96.7049	1.14559	5.30589	1.12e-07	4.35e-06	56.9973	69.7962	137.294	PCP042786	XM_009375003.1	Pyrus x bretschneideri pyrophosphate-energized ,vacuolar membrane proton pump 1-like (LOC103962309),
PCP032497	20.854	1.14602	3.01007	0.00261183	0.0336794	10.9158	58.6349	31.5862	PCP032497	XM_008376187	Malus x domestica copper transport protein ATX1 (LOC103437693)
PCP021818	27.3339	1.14767	3.29696	0.000977371	0.0146345	14.9074	24.0092	40.0738	PCP021818	XM_009346943.2	Pyrus x bretschneideri histone H3-like ,centromeric protein cnp1 (LOC103937036), transcript variant
PCP029910	208.264	1.14902	7.41002	1.26e-13	1.03e-11	124.559	230.104	293.735	PCP029910	XM_009362536	Pyrus x bretschneideri transcription factor GTE12-like (LOC103951224), transcript variant X2
PCP037668	91.158	1.15649	4.91296	8.97e-07	3.02e-05	52.8227	119.298	130.281	PCP037668	XM_009371297.2	Pyrus x bretschneideri cinnamoyl-CoA ,reductase 1-like (LOC103958973), mRNA
PCP017864	104.956	1.15661	5.46177	4.71e-08	1.97e-06	61.5835	80.2068	149.068	PCP017864	XM_018644632.1	Pyrus x bretschneideri calcium-transporting ,ATPase 10, plasma membrane-type (LOC103935766), transcript
PCP044498	24.1794	1.15763	3.20389	0.00135586	0.0193233	12.8464	15.656	36.1169	PCP044498	XM_018645034.1	Pyrus x bretschneideri two-component ,response regulator-like APRR2 (LOC103937425), transcript variant
PCP018400	77.0816	1.1581	4.78334	1.72e-06	5.47e-05	44.3294	41.8474	110.353	PCP018400	XM_008369265	Malus x domestica E3 ubiquitin-protein ligase RGLG2-like (LOC103431116)
PCP026280	98.9815	1.15849	5.37346	7.72e-08	3.12e-06	58.189	35.8864	141.077	PCP026280	XM_009364436	Pyrus x bretschneideri ethylene-responsive transcription factor ERF107-like (LOC103952761)
PCP031157	267.868	1.15871	8.53271	1.43e-17	1.77e-15	160.555	223.925	377.726	PCP031157	XM_009338086	Pyrus x bretschneideri UBP1-associated protein 2A-like (LOC103928955), transcript variant X4
PCP005594	73.8417	1.16389	4.33764	1.44e-05	0.000369164	41.86	4.79186	106.118	PCP005594	XM_008372022	Malus x domestica U-box domain-containing protein 16 (LOC103433744)
PCP022401	123.646	1.16545	5.86923	4.38e-09	2.16e-07	72.5585	187.051	176.176	PCP022401	XM_009380603.2	Pyrus x bretschneideri uncharacterized ,LOC103967341 (LOC103967341), mRNA
PCP037299	99.0565	1.16558	4.93576	7.98e-07	2.71e-05	57.4961	394.881	141.557	PCP037299	XM_009381294	Pyrus x bretschneideri auxin-induced protein 15A-like (LOC103967961)
PCP008724	558.808	1.16716	8.25664	1.5e-16	1.68e-14	333.2	471.474	790.281	PCP008724	XM_018648642	Pyrus x bretschneideri cysteine proteinase inhibitor A-like (LOC103952113), transcript variant X2
PCP044408	23.8442	1.16805	3.1997	0.00137572	0.0195212	12.2466	30.9238	35.7629	PCP044408	XM_009379191.1	Pyrus x bretschneideri photosystem ,I reaction center subunit psaK, chloroplastic-like (LOC103966064),
PCP002642	140.219	1.16859	5.9337	2.96e-09	1.5e-07	82.4096	203.337	199.59	PCP002642	XM_009372702.2	Pyrus x bretschneideri photosystem ,I reaction center subunit IV B, chloroplastic (LOC103960252),
PCP044276	45.7601	1.1737	3.55993	0.00037095	0.00658511	24.8221	365.106	67.2823	PCP044276	XM_009362185.2	Pyrus x bretschneideri gibberellin-regulated ,protein 3-like (LOC103950926), mRNA
PCP016317	247.884	1.17407	8.21506	2.12e-16	2.36e-14	147.138	223.923	351.033	PCP016317	XM_009374437.2	Pyrus x bretschneideri polyadenylate-binding ,protein RBP45C-like (LOC103961819), mRNA
PCP003685	26.9761	1.17592	3.27122	0.00107086	0.0157814	13.9742	0.274188	40.356	PCP003685	XR_667693.2	Pyrus x bretschneideri non-specific lipid-transfer ,protein 2 (LOC103950629), transcript variant X2,
PCP031277	125.33	1.17982	5.8179	5.96e-09	2.9e-07	72.9528	466.719	179.221	PCP031277	XM_008367804	Malus x domestica thiamine thiazole synthase, chloroplastic (LOC103429668)
PCP039378	31.4754	1.19119	3.54045	0.00039945	0.00698933	16.7187	98.9725	46.4059	PCP039378	XM_009364556.2	Pyrus x bretschneideri PGR5-like protein ,1A, chloroplastic (LOC103952864), mRNA
PCP042133	19.4992	1.19219	2.9158	0.00354774	0.0435122	8.95244	24.6575	30.1361	PCP042133	XM_009377186.2	Pyrus x bretschneideri protein YLS3-like ,(LOC103964266), mRNA
PCP004357	31.4829	1.19683	3.59089	0.000329545	0.00597123	16.5737	15.7991	46.8189	PCP004357	***** No hits found *****,
PCP009714	14.2236	1.2003	2.87519	0.00403785	0.0483051	6.32118	95.2038	22.6072	PCP009714	XM_009358472	Pyrus x bretschneideri zinc finger protein CONSTANS-LIKE 6-like (LOC103947556)
PCP030667	35.4512	1.20042	3.7536	0.000174316	0.00338859	19.0321	17.8163	52.3354	PCP030667	XM_018643842.1	Pyrus x bretschneideri E3 ubiquitin-protein ,ligase At4g11680-like (LOC103932720), mRNA
PCP018385	19.8545	1.20148	3.10971	0.00187269	0.0253741	9.51886	33.0032	30.1513	PCP018385	XM_009378967.2	Pyrus x bretschneideri protein CURVATURE ,THYLAKOID 1A, chloroplastic (LOC103965874), transcript
PCP013974	74.8561	1.20228	4.6537	3.26e-06	9.63e-05	42.2771	626.856	108.742	PCP013974	NM_001294026	Malus domestica homeobox-leucine zipper protein ATHB-13-like (HD14)
PCP007694	30.4805	1.20481	3.58192	0.000341075	0.00614703	16.1445	31.211	45.2744	PCP007694	XR_001954295.1	Pyrus x bretschneideri uncharacterized ,LOC103960546 (LOC103960546), transcript variant X1, misc_RNA
PCP005484	59.3379	1.21236	4.62224	3.8e-06	0.000109867	33.1488	34.6551	86.4824	PCP005484	XM_008344092	Malus x domestica oxygen-dependent coproporphyrinogen-III oxidase, chloroplastic (LOC103405128)
PCP024974	43.0904	1.21506	4.07706	4.56e-05	0.00105346	23.3936	17.2397	63.0276	PCP024974	XM_009367388.2	Pyrus x bretschneideri uncharacterized ,LOC103955491 (LOC103955491), transcript variant X2, mRNA
PCP004619	85.5194	1.21557	5.32206	1.03e-07	4.03e-06	48.3422	144.805	123.524	PCP004619	XM_009337542.2	Pyrus x bretschneideri thioredoxin ,H2-like (LOC103928496), mRNA
PCP004334	31.9566	1.21708	3.62856	0.000285005	0.00524903	16.704	108.142	47.6128	PCP004334	XM_017330527	Malus x domestica sodium/potassium/calcium exchanger 1-like (LOC103428858), transcript variant X4
PCP044767	13.8884	1.22168	2.90237	0.00370354	0.0450343	6.27986	2.86822	21.6859	PCP044767	XM_009355538.2	Pyrus x bretschneideri osmotin-like ,protein (LOC103945033), mRNA
PCP024037	168.207	1.22483	7.02399	2.16e-12	1.54e-10	96.7926	171.727	241.665	PCP024037	XM_009350774.2	Pyrus x bretschneideri kinase-interacting ,family protein-like (LOC103940624), mRNA
PCP021221	27.1401	1.22787	3.42719	0.000609862	0.00991763	13.487	20.1043	40.8894	PCP021221	XM_009354300.2	Pyrus x bretschneideri uncharacterized ,LOC103943924 (LOC103943924), mRNA
PCP040219	67.0685	1.23014	4.48638	7.24e-06	0.000197748	36.7764	90.2965	98.3024	PCP040219	XM_009371297.2	Pyrus x bretschneideri cinnamoyl-CoA ,reductase 1-like (LOC103958973), mRNA
PCP029105	66.0226	1.23624	4.29755	1.73e-05	0.000430836	35.6579	286.735	97.4348	PCP029105	XM_009354232	Pyrus x bretschneideri auxin-responsive protein IAA27-like (LOC103943871)
PCP021971	118.83	1.23684	6.2935	3.1e-10	1.72e-08	67.149	81.4196	171.965	PCP021971	XM_009366065.1	Pyrus x bretschneideri ras-related ,protein Rab11C (LOC103954255), mRNA
PCP025133	78.6551	1.24053	4.54143	5.59e-06	0.000156328	42.7591	10.8375	115.304	PCP025133	XM_009376868.2	Pyrus x bretschneideri uncharacterized ,LOC103963987 (LOC103963987), mRNA
PCP002293	55.8419	1.24159	4.52214	6.12e-06	0.000169303	30.2426	80.3209	82.0559	PCP002293	XM_009357557	Pyrus x bretschneideri probable receptor-like serine/threonine-protein kinase At5g57670 (LOC103946769)
PCP031956	43.8756	1.24318	4.12737	3.67e-05	0.000870244	23.4464	57.524	65.2552	PCP031956	XM_009352410.2	Pyrus x bretschneideri staphylococcal-like ,nuclease CAN2 (LOC103942214), transcript variant X1,
PCP036809	76.862	1.24332	4.94111	7.77e-07	2.64e-05	42.5078	111.495	112.226	PCP036809	XM_018642620.1	Pyrus x bretschneideri GDSL esterase/lipase ,EXL3-like (LOC103929236), transcript variant X3, mRNA
PCP035921	203.112	1.24945	7.81219	5.62e-15	5.43e-13	115.644	115.125	292.598	PCP035921	XM_009343300.2	Pyrus x bretschneideri uricase-2 (LOC103933611), ,mRNA
PCP041407	177.523	1.24993	7.61156	2.71e-14	2.41e-12	101.223	133.965	255.877	PCP041407	XM_009339522.2	Pyrus x bretschneideri ubiquitin-conjugating ,enzyme E2 28-like (LOC103930228), mRNA
PCP013180	25.9637	1.2522	3.40416	0.00066368	0.0106792	12.88	75.1789	39.6908	PCP013180	NM_001302296.1 Pyrus x bretschneideri ferritin-3, chloroplastic-like ,(LOC103958648), mRNA
PCP011957	49.8551	1.25275	4.36172	1.29e-05	0.000332287	26.7997	89.4567	73.4927	PCP011957	XM_009359954	Pyrus x bretschneideri uncharacterized LOC103948869 (LOC103948869)
PCP033400	23.844	1.2533	3.43635	0.000589614	0.00971044	11.6224	23.0635	36.3942	PCP033400	XM_009380848	Pyrus x bretschneideri KH domain-containing protein At5g56140-like (LOC103967580)
PCP014396	70.0144	1.25504	2.92504	0.00344413	0.0424583	26.8289	61.7624	113.638	PCP014396	***** No hits found *****,
PCP020933	29.1421	1.26168	3.68684	0.000227055	0.00428018	14.8422	35.8084	43.5964	PCP020933	XM_008368734	Malus x domestica transmembrane protein 53-A-like (LOC103430590), transcript variant X2
PCP032075	10.0818	1.26451	2.86268	0.0042008	0.049744	3.78836	6.11731	16.451	PCP032075	XR_670066.2	Pyrus x bretschneideri uncharacterized ,LOC103965538 (LOC103965538), transcript variant X4, ncRNA
PCP020412	10.732	1.26808	2.88937	0.00386013	0.0467028	3.92323	23.2893	17.5042	PCP020412	XM_009355334	Pyrus x bretschneideri photosystem I reaction center subunit VI-2, chloroplastic (LOC103944859)
PCP012787	11.9019	1.26883	2.93913	0.00329132	0.040844	4.81567	13.3781	19.1753	PCP012787	XM_018650316.1	Pyrus x bretschneideri cinnamoyl-CoA ,reductase 1-like (LOC103958972), transcript variant X2, mRNA
PCP027981	16.5429	1.26889	3.13931	0.00169345	0.0232453	7.30541	54.5204	26.2952	PCP027981	XM_009363004.2	Pyrus x bretschneideri two-component ,response regulator-like APRR5 (LOC103951583), mRNA
PCP021168	31.7969	1.27586	3.8119	0.000137901	0.0027737	15.7916	26.9747	47.951	PCP021168	XM_009337239	Pyrus x bretschneideri pyrrolidone-carboxylate peptidase-like (LOC103928234), transcript variant X3
PCP021730	20.8583	1.28029	3.33568	0.000850915	0.0130311	9.98103	24.2612	32.5151	PCP021730	XM_008354953	Malus x domestica metal tolerance protein 1-like (LOC103416731)
PCP025916	106.5	1.2818	5.79946	6.65e-09	3.22e-07	58.1937	93.9047	156.031	PCP025916	XM_009374991.2	Pyrus x bretschneideri dnaJ homolog ,subfamily B member 6-like (LOC103962298), mRNA
PCP031098	160.314	1.28296	5.7104	1.13e-08	5.31e-07	87.6571	767.913	235.11	PCP031098	XM_009380877	Pyrus x bretschneideri oxygen-evolving enhancer protein 1, chloroplastic (LOC103967609)
PCP023956	243.634	1.28369	8.93137	4.21e-19	6.26e-17	136.974	132.721	353.01	PCP023956	XM_009343300.2	Pyrus x bretschneideri uricase-2 (LOC103933611), ,mRNA
PCP041966	195.904	1.28386	7.98052	1.46e-15	1.48e-13	109.86	360.087	284.398	PCP041966	XM_008340338	Malus x domestica homeobox-leucine zipper protein ATHB-6-like (LOC103401624)
PCP021027	218.296	1.28741	6.1792	6.44e-10	3.46e-08	120.06	3239.19	319.216	PCP021027	XM_009353211.2	Pyrus x bretschneideri MLP-like protein ,328 (LOC103943021), transcript variant X2, mRNA
PCP019222	474.14	1.28871	6.67332	2.5e-11	1.61e-09	262.092	250.245	691.283	PCP019222	XM_018642927.1	Pyrus x bretschneideri cell wall protein ,DAN4-like (LOC108865678), mRNA
PCP001217	4.93101	1.28994	3.54954	0.000385912	0.006802	0.05182	0.122348	9.77058	PCP001217	XM_009366893.2	Pyrus x bretschneideri uncharacterized ,LOC103955029 (LOC103955029), mRNA
PCP000178	61.6635	1.29091	4.79825	1.6e-06	5.12e-05	32.4192	20.3591	90.9577	PCP000178	XM_009344591	Pyrus x bretschneideri plant cysteine oxidase 2-like (LOC103934831), transcript variant X2
PCP001588	72.2409	1.30027	5.31282	1.08e-07	4.21e-06	38.6361	2.02587	106.621	PCP001588	XM_009352345.2	Pyrus x bretschneideri transcription ,factor TGAL7-like (LOC103942135), mRNA
PCP044115	15.8626	1.30336	3.16344	0.00155915	0.0216802	6.87411	42.4754	25.4074	PCP044115	XM_009377166.2	Pyrus x bretschneideri uncharacterized ,LOC103964251 (LOC103964251), mRNA
PCP042737	65.0386	1.30382	3.15642	0.00159717	0.0221041	26.5656	61.532	104.31	PCP042737	XM_009351697	Pyrus x bretschneideri uncharacterized LOC103941498 (LOC103941498)
PCP027103	193.423	1.30467	7.93019	2.19e-15	2.19e-13	106.96	170.31	282.073	PCP027103	XM_009374437	Pyrus x bretschneideri polyadenylate-binding protein RBP45C-like (LOC103961819)
PCP011954	26.4914	1.31229	3.69237	0.000222174	0.00420231	12.5573	18.328	40.6449	PCP011954	XR_001953335	Pyrus x bretschneideri pentatricopeptide repeat-containing protein MRL1, chloroplastic (LOC103948867), transcript variant X2, misc_RNA.
PCP012383	107.397	1.31294	6.08986	1.13e-09	5.94e-08	57.9036	14.0397	157.975	PCP012383	XM_009380747	Pyrus x bretschneideri ethylene receptor 2 (LOC103967492), transcript variant X3
PCP017117	18.8629	1.31303	3.33373	0.000856894	0.0130709	8.18917	14.1406	29.496	PCP017117	XM_009366120.2	Pyrus x bretschneideri protein kinase ,APK1A, chloroplastic-like (LOC103954305), mRNA
PCP011671	93.6385	1.31323	5.89091	3.84e-09	1.92e-07	50.3321	22.7573	137.995	PCP011671	XM_008345403	Malus x domestica flavonol synthase/flavanone 3-hydroxylase-like (LOC103406417)
PCP001176	25.323	1.31537	3.65413	0.000258053	0.00480528	11.7358	14.1298	39.0653	PCP001176	XM_009344504	Pyrus x bretschneideri probable prolyl 4-hydroxylase 9 (LOC103934758)
PCP008498	7.09769	1.31552	2.8863	0.00389798	0.0470527	2.04535	9.22727	12.7649	PCP008498	***** No hits found *****,
PCP029251	29.6266	1.31953	3.83243	0.000126882	0.00258609	14.156	36.7726	45.3937	PCP029251	XM_018649340	Pyrus x bretschneideri calcium-transporting ATPase 12, plasma membrane-type-like (LOC103955092)
PCP015802	101.718	1.32083	6.12543	9.04e-10	4.82e-08	54.7336	57.6103	150.114	PCP015802	XM_009374124	Pyrus x bretschneideri uncharacterized LOC103961551 (LOC103961551)
PCP019020	19.5249	1.32291	3.39885	0.000676702	0.010835	8.347	42.5819	30.6343	PCP019020	XM_009381124.1	Pyrus x bretschneideri ferredoxin--NADP ,reductase, leaf isozyme, chloroplastic-like (LOC103967810),
PCP040630	5.08256	1.32591	3.60744	0.00030923	0.005658	0	20.13	10.3426	PCP040630	XM_009360266.2	Pyrus x bretschneideri F-box/LRR-repeat ,protein 13-like (LOC103949164), transcript variant X3,
PCP003768	28.2818	1.32619	3.69245	0.000222108	0.00420231	13.1697	31.2849	43.6184	PCP003768	NM_001302300.1 Pyrus x bretschneideri ferritin-4, chloroplastic-like ,(LOC103937157), mRNA
PCP008150	91.7442	1.33734	5.58967	2.27e-08	1.01e-06	48.1842	155.504	136.197	PCP008150	XM_009372373	Pyrus x bretschneideri protein LNK3-like (LOC103959986)
PCP000368	22.1594	1.33845	3.54549	0.000391891	0.0068867	9.90363	44.3691	34.7061	PCP000368	XM_009371778	Pyrus x bretschneideri 15.7 kDa heat shock protein, peroxisomal-like (LOC103959434)
PCP023136	83.7783	1.34205	5.58672	2.31e-08	1.02e-06	43.7407	124.109	124.73	PCP023136	XM_009340131.2	Pyrus x bretschneideri uncharacterized ,LOC103930757 (LOC103930757), mRNA
PCP002272	277.314	1.34696	8.68825	3.68e-18	4.91e-16	150.254	74.2177	407.298	PCP002272	XM_009353083.2	Pyrus x bretschneideri delta-1-pyrroline-5-carboxylate ,synthase-like (LOC103942882), mRNA
PCP011036	7.08653	1.34907	2.94337	0.00324661	0.0404383	1.90784	12.4854	12.7623	PCP011036	XM_018643791.1	Pyrus x bretschneideri uncharacterized ,LOC103932491 (LOC103932491), transcript variant X2, mRNA
PCP029462	31.6485	1.35127	3.77531	0.000159808	0.00312825	14.5244	11.1483	48.8213	PCP029462	XM_009362701	Pyrus x bretschneideri uncharacterized LOC103951350 (LOC103951350)
PCP022168	26.4812	1.3519	3.80245	0.000143271	0.00286458	12.3259	35.1633	41.0808	PCP022168	XM_009352988	Pyrus x bretschneideri nitrile-specifier protein 5 (LOC103942782)
PCP027110	10.733	1.3533	3.07069	0.00213568	0.0283437	3.68802	7.76773	18.1463	PCP027110	XM_018647142.1	Pyrus x bretschneideri LOB domain-containing ,protein 16-like (LOC103946030), mRNA
PCP029302	77.5057	1.35352	5.53693	3.08e-08	1.34e-06	40.3472	67.3452	115.461	PCP029302	XM_009371122.2	Pyrus x bretschneideri serine/threonine-protein ,kinase AtPK1/AtPK6-like (LOC103958799), mRNA
PCP029878	20.0081	1.3574	3.48564	0.000490962	0.00833049	8.55567	13.3106	31.8458	PCP029878	XM_009357444.2	Pyrus x bretschneideri transcription ,factor HY5-like (LOC103946681), transcript variant X2, mRNA
PCP015660	366.897	1.35957	8.77738	1.67e-18	2.34e-16	197.87	168.786	540.443	PCP015660	XM_009375491.2	Pyrus x bretschneideri leucine-rich ,repeat extensin-like protein 3 (LOC103962730), transcript variant
PCP003746	5.0918	1.36381	3.65088	0.000261341	0.00485574	0	0.0256587	10.4177	PCP003746	XM_009365565.2	Pyrus x bretschneideri BTB/POZ domain-containing ,protein At3g56230-like (LOC103953773), mRNA
PCP029178	16.3739	1.36602	3.35041	0.000806931	0.0124482	6.81606	28.7164	26.302	PCP029178	XM_008380814	Malus x domestica glyceraldehyde-3-phosphate dehydrogenase A, chloroplastic (LOC103442070)
PCP021238	43.2029	1.36807	4.53848	5.67e-06	0.000158006	21.3647	45.9336	65.3869	PCP021238	XM_018646514	Pyrus x bretschneideri transcription factor GTE12-like (LOC103943464), transcript variant X2
PCP034690	94.4568	1.37159	5.93038	3.02e-09	1.52e-07	48.8591	24.7833	140.784	PCP034690	XM_009342001	Pyrus x bretschneideri haloacid dehalogenase-like hydrolase domain-containing protein 3 (LOC103932408)
PCP024756	59.0728	1.37281	4.70492	2.54e-06	7.68e-05	29.3484	364.194	89.7447	PCP024756	XM_009352080	Pyrus x bretschneideri RING-H2 finger protein ATL79-like (LOC103941881)
PCP006536	28.9383	1.37703	3.90757	9.32e-05	0.00198181	13.2492	36.437	45.2057	PCP006536	XM_009365364.2	Pyrus x bretschneideri tetrapyrrole-binding ,protein, chloroplastic (LOC103953604), mRNA
PCP039638	91.7952	1.37911	5.32773	9.94e-08	3.92e-06	46.7517	121.829	138.291	PCP039638	XM_009353370	Pyrus x bretschneideri defensin Ec-AMP-D2-like (LOC103943153), transcript variant X2
PCP005802	12.892	1.38585	3.22732	0.00124954	0.0180507	4.63721	4.18702	21.5429	PCP005802	XM_009341312.2	Pyrus x bretschneideri lanC-like protein ,GCL1 (LOC103931784), mRNA
PCP003754	100.393	1.389	6.43122	1.27e-10	7.42e-09	51.7871	70.1637	149.816	PCP003754	XM_008376199	Malus x domestica protein EARLY RESPONSIVE TO DEHYDRATION 15-like (LOC103437701)
PCP017221	138.365	1.39482	6.97006	3.17e-12	2.21e-10	71.8251	10.1608	206.476	PCP017221	XR_666656.2	Pyrus x bretschneideri uncharacterized ,LOC103942489 (LOC103942489), ncRNA
PCP026524	35.4098	1.39906	4.27245	1.93e-05	0.000476682	16.7771	38.3355	54.823	PCP026524	XM_009344141	Pyrus x bretschneideri cytochrome b6-f complex subunit 7, chloroplastic (LOC103934398), transcript variant X2
PCP023941	79.1218	1.40083	5.62799	1.82e-08	8.29e-07	39.9043	138.206	119.379	PCP023941	XM_018651292	Pyrus x bretschneideri glycosyltransferase family protein 64 protein C5-like (LOC103962806), transcript variant X2
PCP026279	45.3747	1.40487	4.7329	2.21e-06	6.84e-05	21.9857	11.4091	69.1312	PCP026279	XM_009364437	Pyrus x bretschneideri ethylene-responsive transcription factor ERF105-like (LOC103952762)
PCP024128	30.597	1.40861	4.0983	4.16e-05	0.000965283	14.0323	34.5457	47.5584	PCP024128	XM_009368706.2	Pyrus x bretschneideri cyclin-dependent ,kinase inhibitor 7-like (LOC103956682), mRNA
PCP040743	23.8115	1.40973	3.77977	0.000156973	0.00309437	10.3458	32.0496	37.7703	PCP040743	XM_009365822.2	Pyrus x bretschneideri protein EMBRYO ,SAC DEVELOPMENT ARREST 3, chloroplastic-like (LOC103954014),
PCP008410	48.8188	1.41176	4.80279	1.56e-06	5.02e-05	23.595	15.4651	74.7371	PCP008410	XM_009335853.2	Pyrus x bretschneideri uncharacterized ,LOC103926966 (LOC103926966), mRNA
PCP003931	14.3807	1.41489	3.36359	0.000769366	0.0119565	5.50994	5.81872	23.6823	PCP003931	XM_009379857	Pyrus x bretschneideri uncharacterized LOC103966660 (LOC103966660)
PCP018347	41.8732	1.41701	4.64644	3.38e-06	9.93e-05	19.9379	33.3119	64.5019	PCP018347	XM_009362598.2	Pyrus x bretschneideri urease accessory ,protein G (LOC103951265), mRNA
PCP023142	151.644	1.41905	7.26072	3.85e-13	3e-11	77.8371	188.595	227.149	PCP023142	XM_018643388	Pyrus x bretschneideri uncharacterized LOC103930750 (LOC103930750)
PCP010998	398.408	1.42107	9.07046	1.19e-19	1.81e-17	208.057	639.615	593.688	PCP010998	XM_009378713	Pyrus x bretschneideri oxygen-evolving enhancer protein 2, chloroplastic-like (LOC103965639)
PCP041328	8.08182	1.42147	3.10605	0.00189606	0.0256317	2.18396	21.8995	14.4648	PCP041328	XM_009361878.2	Pyrus x bretschneideri ATP synthase ,gamma chain, chloroplastic-like (LOC103950613), mRNA
PCP019484	15.0359	1.42171	3.41409	0.000639963	0.0103471	5.91684	84.6821	24.5096	PCP019484	XM_009377665.2	Pyrus x bretschneideri ribulose bisphosphate ,carboxylase/oxygenase activase, chloroplastic-like
PCP007160	73.6408	1.423	5.64217	1.68e-08	7.65e-07	36.6006	124.007	112.073	PCP007160	XM_008383213	Malus x domestica probable WRKY transcription factor 23 (LOC103444280)
PCP015564	37.7216	1.42317	4.45185	8.51e-06	0.000227946	17.6148	37.7351	58.3726	PCP015564	XM_009355707.2	Pyrus x bretschneideri 6-phosphofructo-2-kinase/fructose-2,6-bisphosphatase-like ,(LOC103945169),
PCP004875	5.57634	1.43091	3.77549	0.000159691	0.00312825	0	0	11.2001	PCP004875	XM_009361159.2	Pyrus x bretschneideri ubiquitin-like ,modifier-activating enzyme 5 (LOC103950009), mRNA
PCP010045	213.863	1.43194	9.26943	1.87e-20	3e-18	111.279	110.204	319.202	PCP010045	XM_009365589.2	Pyrus x bretschneideri superoxide dismutase ,[Mn], mitochondrial-like (LOC103953790), mRNA
PCP006118	109.311	1.43613	6.83644	8.12e-12	5.42e-10	55.5369	78.4821	164.703	PCP006118	XM_009349951	Pyrus x bretschneideri uncharacterized LOC103939842 (LOC103939842)
PCP003858	96.8599	1.43764	6.44112	1.19e-10	7e-09	48.8492	214.657	146.471	PCP003858	XM_009345808	Pyrus x bretschneideri photosystem I reaction center subunit II, chloroplastic-like (LOC103935974)
PCP012600	69.1862	1.43965	5.6004	2.14e-08	9.59e-07	34.2647	118.667	105.483	PCP012600	XM_018645380	Pyrus x bretschneideri magnesium-protoporphyrin IX monomethyl ester [oxidative] cyclase, chloroplastic (LOC103938877)
PCP000118	12.0535	1.44206	3.31182	0.000926909	0.0140414	3.99696	13.5635	20.2114	PCP000118	XM_018651207.1	Pyrus x bretschneideri glycine cleavage ,system H protein 3, mitochondrial-like (LOC103962468),
PCP030147	35.8962	1.45405	4.44793	8.67e-06	0.000231416	16.6012	84.2451	55.8577	PCP030147	XM_009343135	Pyrus x bretschneideri protein ACCELERATED CELL DEATH 6-like (LOC103933437)
PCP031851	154.316	1.45586	7.59117	3.17e-14	2.81e-12	78.1077	183.192	232.512	PCP031851	XM_009378007	Pyrus x bretschneideri expansin-A10 (EXP8), transcript variant X2
PCP002535	74.3365	1.46215	5.95739	2.56e-09	1.3e-07	36.4183	44.653	113.355	PCP002535	XM_009354781.1	Pyrus x bretschneideri NADH--cytochrome ,b5 reductase 1 (LOC103944343), mRNA
PCP034618	13.0359	1.46424	3.38608	0.000708987	0.0112045	4.71444	33.1705	22.1104	PCP034618	XM_009339727.2	Pyrus x bretschneideri uncharacterized ,LOC103930391 (LOC103930391), mRNA
PCP010439	162.983	1.46566	7.48895	6.94e-14	5.84e-12	81.8686	74.7455	246.481	PCP010439	XM_008366708	Malus x domestica uncharacterized LOC103428593 (LOC103428593)
PCP024347	79.593	1.4735	5.70464	1.17e-08	5.46e-07	38.4188	162.973	121.881	PCP024347	XM_008365968	Malus x domestica chlorophyll a-b binding protein of LHCII type 1-like (LOC103427882)
PCP016957	241.421	1.47652	9.95051	2.51e-23	4.85e-21	122.65	210.735	363.22	PCP016957	XM_009350820.1	Pyrus x bretschneideri 14-3-3-like ,protein D (LOC103940633), mRNA
PCP022048	233.524	1.47989	9.84124	7.48e-23	1.41e-20	118.21	240.44	351.642	PCP022048	XM_018652353.1	Pyrus x bretschneideri sucrose synthase ,2 (LOC103967199), mRNA
PCP003669	159.48	1.48007	8.29491	1.09e-16	1.25e-14	80.1908	143.562	240.951	PCP003669	XM_018648263	Pyrus x bretschneideri uncharacterized LOC103950649 (LOC103950649)
PCP030647	23.4805	1.48172	3.96524	7.33e-05	0.00160742	9.48685	17.873	37.4517	PCP030647	XM_008380402	Malus x domestica glutamyl-tRNA reductase 1, chloroplastic-like (LOC103441701)
PCP027908	88.3533	1.4831	6.31162	2.76e-10	1.55e-08	42.817	20.6403	135.428	PCP027908	XM_009347014.2	Pyrus x bretschneideri uncharacterized ,LOC103937097 (LOC103937097), mRNA
PCP006102	36.2033	1.51603	4.53386	5.79e-06	0.000160963	16.0185	84.1797	57.6975	PCP006102	XM_009368263.2	Pyrus x bretschneideri oxygen-evolving ,enhancer protein 3-2, chloroplastic (LOC103956260), mRNA
PCP010198	20.1562	1.52358	3.87855	0.000105082	0.00219192	7.67223	70.0445	33.0911	PCP010198	XM_009342422.2	Pyrus x bretschneideri aminopeptidase ,M1-like (LOC103932778), mRNA
PCP004304	8.23886	1.52359	3.29357	0.000989252	0.0147598	1.7986	19.8725	14.8432	PCP004304	XM_008344062	Malus x domestica photosystem I chlorophyll a/b-binding protein 3-1, chloroplastic (LOC103405098)
PCP010353	113.959	1.53406	6.64239	3.09e-11	1.96e-09	53.6839	145.175	175.671	PCP010353	XM_009371421	Pyrus x bretschneideri photosystem II 5 kDa protein, chloroplastic-like (LOC103959077)
PCP017020	61.2105	1.53455	5.53564	3.1e-08	1.35e-06	27.8842	101.196	95.6234	PCP017020	XM_009379505.2	Pyrus x bretschneideri chlorophyll ,a-b binding protein CP29.1, chloroplastic (LOC103966344), mRNA
PCP012905	117.718	1.53511	7.16108	8e-13	5.98e-11	56.3253	81.0651	180.451	PCP012905	XM_009336424	Pyrus x bretschneideri solute carrier family 25 member 44-like (LOC103927497)
PCP005215	34.2452	1.53749	4.63587	3.55e-06	0.000103763	14.6431	20.6332	54.3806	PCP005215	XM_018643535.1	Pyrus x bretschneideri two-component ,response regulator-like APRR1 (LOC103931384), mRNA
PCP002128	15.6837	1.53947	3.67979	0.000233422	0.00438546	5.28917	95.9158	26.2772	PCP002128	XM_008375402	Malus x domestica uncharacterized LOC103436948 (LOC103436948)
PCP015667	144.066	1.54144	7.84083	4.48e-15	4.38e-13	69.3677	110.304	220.35	PCP015667	XM_009348726.2	Pyrus x bretschneideri chaperone protein ,dnaJ 20, chloroplastic-like (LOC103938698), mRNA
PCP011490	27.7747	1.54324	4.31138	1.62e-05	0.000407782	11.3657	13.2891	44.5456	PCP011490	XM_009355182	Pyrus x bretschneideri transcription factor HY5-like (LOC103944715), transcript variant X2
PCP021388	46.5084	1.54351	5.14633	2.66e-07	9.77e-06	20.311	29.217	72.833	PCP021388	XM_009346517.2	Pyrus x bretschneideri uncharacterized ,protein At1g04910-like (LOC103936672), mRNA
PCP024346	18.6735	1.54583	3.81194	0.000137883	0.0027737	6.61947	41.0491	31.0727	PCP024346	XM_018648424	Pyrus x bretschneideri chlorophyll a-b binding protein of LHCII type 1 (LOC103951255)
PCP008986	98.8351	1.54754	6.88251	5.88e-12	3.94e-10	46.3686	109.82	152.368	PCP008986	XM_009361163.1	Pyrus x bretschneideri SNF1-related ,protein kinase regulatory subunit gamma-1-like (LOC103950016),
PCP033537	81.4062	1.549	6.42413	1.33e-10	7.74e-09	37.7807	133.785	125.82	PCP033537	XM_009345298	Pyrus x bretschneideri protochlorophyllide reductase, chloroplastic (LOC103935530)
PCP002381	7.07693	1.55659	3.28485	0.00102038	0.0151703	1.01229	2.21819	13.0187	PCP002381	XM_009368857.2	Pyrus x bretschneideri universal stress ,protein PHOS32-like (LOC103956815), mRNA
PCP042525	443.392	1.55861	11.4165	3.46e-30	1e-27	216.777	484.234	676.491	PCP042525	XM_009367264.2	Pyrus x bretschneideri uncharacterized ,LOC103955387 (LOC103955387), transcript variant X2, mRNA
PCP025121	11.0558	1.55988	3.49288	0.000477844	0.00814078	2.92979	5.65591	19.0365	PCP025121	XM_009361759.2	Pyrus x bretschneideri uncharacterized ,LOC103950536 (LOC103950536), mRNA
PCP040045	37.5345	1.56603	4.8615	1.16e-06	3.83e-05	16.4707	40.6515	59.6744	PCP040045	XM_009337574.2	Pyrus x bretschneideri probable carbohydrate ,esterase At4g34215 (LOC103928526), mRNA
PCP011157	6.08141	1.56832	3.96943	7.2e-05	0.00158359	0.100104	1.38674	12.5538	PCP011157	XM_009378318.2	Pyrus x bretschneideri E3 ubiquitin-protein ,ligase ATL31-like (LOC103965284), transcript variant
PCP021261	30.2503	1.56839	4.4858	7.26e-06	0.000197962	12.4653	50.9331	49.0109	PCP021261	XM_017332465	Malus x domestica uncharacterized LOC108173468 (LOC108173468)
PCP015109	6.07728	1.56904	3.96981	7.19e-05	0.00158309	0.0268873	0.045589	12.0645	PCP015109	***** No hits found *****,
PCP004695	49.2963	1.56928	5.29653	1.18e-07	4.57e-06	21.6435	69.6644	77.8713	PCP004695	XM_008350202	Malus x domestica cytochrome P450 71A3-like (LOC103411574)
PCP026149	392.236	1.57144	13.0582	5.71e-39	3e-36	190.595	209.091	598.857	PCP026149	XM_017323701	Malus x domestica hypersensitive-induced response protein 2 (LOC103402934), transcript variant X4
PCP000082	15.3584	1.57356	3.73453	0.000188063	0.00359759	5.30817	7.90314	25.9452	PCP000082	XM_009375234.2	Pyrus x bretschneideri DEAD-box ATP-dependent ,RNA helicase 5 (LOC103962517), mRNA
PCP041893	8.56386	1.57402	3.39299	0.000691353	0.0109878	1.58737	9.6749	15.5935	PCP041893	XM_009351230	Pyrus x bretschneideri MLP-like protein 328 (LOC103941045)
PCP008056	23.6208	1.57778	4.17646	2.96e-05	0.000710203	8.81677	41.004	38.5557	PCP008056	XM_008379949	Malus x domestica uncharacterized LOC103441251 (LOC103441251)
PCP002107	182.653	1.58465	8.54291	1.31e-17	1.64e-15	86.2543	181.063	281.737	PCP002107	XM_009364205	Pyrus x bretschneideri chlorophyll a-b binding protein CP24 10A, chloroplastic-like (LOC103952579), transcript variant X2
PCP003175	31.9204	1.5894	4.65297	3.27e-06	9.65e-05	13.1013	14.8033	51.2629	PCP003175	XM_009364669.2	Pyrus x bretschneideri protein NBR1 ,homolog (LOC103952956), transcript variant X3, mRNA
PCP044142	37.5428	1.5963	4.93248	8.12e-07	2.75e-05	15.4805	39.2112	60.2147	PCP044142	XM_009374005.2	Pyrus x bretschneideri chlorophyll ,a-b binding protein, chloroplastic (LOC103961459), mRNA
PCP033135	66.4995	1.60435	6.21548	5.12e-10	2.77e-08	29.6503	49.8328	104.331	PCP033135	XR_001953515.1	Pyrus x bretschneideri protein yippee-like ,At4g27745 (LOC103951622), transcript variant X1, misc_RNA
PCP022862	15.8452	1.61805	3.8478	0.000119181	0.00244798	4.97983	17.5818	26.9706	PCP022862	XM_009358801.2	Pyrus x bretschneideri photosystem ,II repair protein PSB27-H1, chloroplastic (LOC103947836), mRNA
PCP011118	29.9065	1.62596	4.61719	3.89e-06	0.000112189	11.7445	32.8098	48.5044	PCP011118	XM_009341864.2	Pyrus x bretschneideri E3 ubiquitin-protein ,ligase RGLG2-like (LOC103932303), mRNA
PCP020359	65.651	1.62751	6.08377	1.17e-09	6.13e-08	28.365	128.206	103.747	PCP020359	XM_009379812	Pyrus x bretschneideri chlorophyll a-b binding protein 6, chloroplastic (LOC103966631)
PCP002137	18.8189	1.63205	4.03621	5.43e-05	0.00123434	6.23566	10.8821	31.9024	PCP002137	XM_009364691.2	Pyrus x bretschneideri probable kinetochore ,protein SPC25 (LOC103952982), mRNA
PCP012731	20.9802	1.63647	4.16688	3.09e-05	0.000739647	7.31098	13.0121	34.766	PCP012731	XM_018650540	Pyrus x bretschneideri F-box/LRR-repeat MAX2 homolog A (LOC103959883)
PCP001783	52.7774	1.63889	5.62729	1.83e-08	8.3e-07	22.2354	22.3828	83.9109	PCP001783	XM_009358191	Pyrus x bretschneideri phosphatidylinositol 4-kinase gamma 7-like (LOC103947295)
PCP012912	14.6884	1.6404	3.82778	0.000129302	0.00262586	4.13967	16.8105	25.0148	PCP012912	XM_009336416.2	Pyrus x bretschneideri uncharacterized ,LOC103927490 (LOC103927490), mRNA
PCP022159	81.9251	1.65054	6.82551	8.76e-12	5.82e-10	35.6324	137.239	129.237	PCP022159	XM_018643121	Pyrus x bretschneideri uncharacterized LOC103929682 (LOC103929682), transcript variant X2
PCP033076	1237.17	1.6509	15.1965	3.73e-52	3.14e-49	580.13	947.701	1912.73	PCP033076	XM_009372631	Pyrus x bretschneideri ubiquitin-conjugating enzyme E2 28 (LOC103960203)
PCP005206	7.73356	1.65592	3.45784	0.000544517	0.00910056	0.783732	6.2522	14.6005	PCP005206	NM_001319812.1 Pyrus x bretschneideri chlorophyll a-b binding ,protein P4, chloroplastic-like (LOC103958702), mRNA
PCP024032	29.0714	1.65751	4.64553	3.39e-06	9.95e-05	11.0501	26.2476	47.9497	PCP024032	XM_009342359	Pyrus x bretschneideri F-box/kelch-repeat protein At3g06240-like (LOC103932722), transcript variant X2
PCP004448	31.7612	1.6684	4.73043	2.24e-06	6.89e-05	11.9054	7.49672	52.0285	PCP004448	XM_009380471.2	Pyrus x bretschneideri ethylene-responsive ,transcription factor ERF073-like (LOC103967196), mRNA
PCP009309	40.9824	1.68357	5.31474	1.07e-07	4.19e-06	16.4771	60.2924	66.0252	PCP009309	XM_009380839.2	Pyrus x bretschneideri photosystem ,I reaction center subunit V, chloroplastic-like (LOC103967572),
PCP039637	32.1571	1.68371	4.46859	7.87e-06	0.000212515	11.2293	47.7264	53.6739	PCP039637	XM_009353371	Pyrus x bretschneideri defensin Ec-AMP-D2-like (LOC103943155)
PCP025039	340.454	1.68637	11.138	8.19e-29	2.19e-26	154.382	680.636	531.586	PCP025039	XM_009358308	Pyrus x bretschneideri oxygen-evolving enhancer protein 2, chloroplastic-like (LOC103947401)
PCP012609	7.89709	1.69128	3.51391	0.000441566	0.00762313	1.05327	9.09067	15.0762	PCP012609	XM_009335322.2	Pyrus x bretschneideri 14 kDa proline-rich ,protein DC2.15-like (LOC103926526), mRNA
PCP015378	9.38898	1.694	3.62927	0.000284223	0.00524037	1.92955	18.5679	17.2401	PCP015378	XM_009344180.2	Pyrus x bretschneideri chlorophyll ,a-b binding protein 13, chloroplastic (LOC103934433), mRNA
PCP019905	12.203	1.69569	3.80413	0.000142304	0.00284862	3.07155	7.45502	21.311	PCP019905	XM_009373929.2	Pyrus x bretschneideri UV-B-induced ,protein At3g17800, chloroplastic (LOC103961392), mRNA
PCP002041	45.1506	1.7025	5.54275	2.98e-08	1.3e-06	18.1707	56.8909	73.0455	PCP002041	XM_009349034	Pyrus x bretschneideri CBL-interacting serine/threonine-protein kinase 25-like (LOC103938979)
PCP025189	145.962	1.71474	8.72536	2.65e-18	3.63e-16	63.7248	50.0362	230.499	PCP025189	XM_009354534	Pyrus x bretschneideri pyruvate decarboxylase 1 (LOC103944123)
PCP007354	54.3804	1.71769	5.9627	2.48e-09	1.26e-07	22.1862	88.8455	87.6399	PCP007354	XM_009348416	Pyrus x bretschneideri photosystem I reaction center subunit V, chloroplastic-like (LOC103938417)
PCP001467	84.8461	1.71827	7.2647	3.74e-13	2.94e-11	35.8984	124.209	135.134	PCP001467	XM_009340916	Pyrus x bretschneideri geranylgeranyl diphosphate reductase, chloroplastic (LOC103931434)
PCP025079	741.943	1.7212	16.8255	1.59e-63	1.78e-60	335.731	315.5	1159.48	PCP025079	XM_009347225	Pyrus x bretschneideri CCG-binding protein 1-like (LOC103937297)
PCP022730	8.06573	1.7236	3.56598	0.0003625	0.00647074	0.653213	1.3369	15.1277	PCP022730	XM_018652374	Pyrus x bretschneideri pentatricopeptide repeat-containing protein At5g13270, chloroplastic-like (LOC108868705)
PCP040275	11.8712	1.7325	3.84171	0.000122182	0.00249937	2.66352	31.8625	21.2259	PCP040275	XM_009359179	Pyrus x bretschneideri ATP synthase gamma chain, chloroplastic (LOC103948177)
PCP031139	105.688	1.73948	8.10909	5.1e-16	5.5e-14	45.1365	132.301	168.044	PCP031139	XM_009370348.2	Pyrus x bretschneideri E3 ubiquitin-protein ,ligase RGLG2-like (LOC103958117), transcript variant
PCP025500	56.1686	1.74442	6.03848	1.56e-09	8.02e-08	22.5506	11.7908	91.0484	PCP025500	XM_009351224.2	Pyrus x bretschneideri abscisic acid ,8'-hydroxylase 4 (LOC103941040), mRNA
PCP002599	10.7092	1.7475	3.78564	0.000153313	0.00304005	1.87677	17.342	19.5074	PCP002599	XM_009336313	Pyrus x bretschneideri chlorophyll a-b binding protein 13, chloroplastic (LOC103927393)
PCP027163	42.6961	1.75025	5.01405	5.33e-07	1.86e-05	15.607	9.72914	70.8574	PCP027163	XM_018648439.1	Pyrus x bretschneideri endoplasmic ,reticulum oxidoreductin-1-like (LOC103951303), transcript variant
PCP008599	10.8686	1.75445	3.80144	0.000143856	0.00287284	2.16352	3.77892	20.2203	PCP008599	XM_009368122	Pyrus x bretschneideri uncharacterized protein At5g65660-like (LOC103956175)
PCP005207	767.837	1.77077	14.7706	2.27e-49	1.73e-46	335.754	12.9794	1211.35	PCP005207	XM_009371003	Pyrus x bretschneideri expansin-A1-like (LOC103958701)
PCP021260	108.109	1.77978	7.57743	3.52e-14	3.09e-12	44.656	189.702	174.04	PCP021260	XM_008365964	Malus x domestica chlorophyll a-b binding protein of LHCII type 1-like (LOC103427879)
PCP000874	21.4659	1.78587	4.53075	5.88e-06	0.000163089	6.87354	11.607	36.6293	PCP000874	XM_009352410.2	Pyrus x bretschneideri staphylococcal-like ,nuclease CAN2 (LOC103942214), transcript variant X1,
PCP026731	157.202	1.80485	8.94105	3.85e-19	5.79e-17	65.0031	238.277	252.293	PCP026731	XM_009339769	Pyrus x bretschneideri photosystem I reaction center subunit VI-2, chloroplastic-like (LOC103930429)
PCP025146	17.3215	1.80941	4.29979	1.71e-05	0.000427154	4.5342	6.8425	30.3423	PCP025146	XM_009379426.2	Pyrus x bretschneideri alcohol dehydrogenase ,1-like (LOC103966275), mRNA
PCP018963	68.8629	1.81099	6.56975	5.04e-11	3.12e-09	26.5888	294.508	112.215	PCP018963	XM_018645714	Pyrus x bretschneideri aquaporin PIP1-3-like (LOC103940146)
PCP009266	17.4768	1.82987	4.35817	1.31e-05	0.00033721	4.39467	4.73873	30.8843	PCP009266	XM_009355386.2	Pyrus x bretschneideri triosephosphate ,isomerase, cytosolic (LOC103944912), mRNA
PCP028626	429.103	1.85167	14.4164	4.08e-47	2.75e-44	179.056	102.559	685.613	PCP028626	XM_009345109	Pyrus x bretschneideri LOB domain-containing protein 41-like (LOC103935351)
PCP011275	20.1299	1.85229	4.56687	4.95e-06	0.00014038	5.65842	19.5222	34.8365	PCP011275	XM_009339202	Pyrus x bretschneideri REF/SRPP-like protein At1g67360 (LOC103929939)
PCP009946	56.4945	1.85965	6.54473	5.96e-11	3.64e-09	20.9933	41.007	93.0603	PCP009946	XM_018650540.1	Pyrus x bretschneideri F-box/LRR-repeat ,MAX2 homolog A (LOC103959883), mRNA
PCP037458	9.04832	1.86213	3.79961	0.000144924	0.00288732	1.12612	5.19247	17.4483	PCP037458	XM_018644535.1	Pyrus x bretschneideri chlorophyll ,a-b binding protein 151, chloroplastic (LOC103935439), mRNA
PCP005208	7.71939	1.86936	4.39988	1.08e-05	0.000282361	0.359968	0.734219	15.6333	PCP005208	XM_009340765.1	Pyrus x bretschneideri photosynthetic ,NDH subunit of subcomplex B 4, chloroplastic-like (LOC103931316),
PCP005271	20.2861	1.87017	4.62339	3.78e-06	0.000109449	5.80083	31.4718	35.4678	PCP005271	XM_009380209.2	Pyrus x bretschneideri protochlorophyllide ,reductase, chloroplastic (LOC103966968), mRNA
PCP020159	76.3468	1.87097	7.24585	4.3e-13	3.33e-11	28.9926	346.432	124.997	PCP020159	XM_009368649.2	Pyrus x bretschneideri photosystem ,I reaction center subunit II, chloroplastic-like (LOC103956623),
PCP021951	59.1391	1.8721	6.46574	1.01e-10	5.99e-09	21.7691	95.3665	97.4124	PCP021951	XM_018642384	Pyrus x bretschneideri chlorophyll a-b binding protein 6, chloroplastic-like (LOC103926626)
PCP028375	51.3905	1.89934	6.41563	1.4e-10	8.13e-09	18.3444	33.5666	85.1679	PCP028375	XM_018642664.1	Pyrus x bretschneideri uncharacterized ,LOC103927674 (LOC103927674), mRNA
PCP006125	31.5361	1.91775	5.41761	6.04e-08	2.5e-06	9.67479	46.9945	53.6017	PCP006125	NM_001302295.1 Pyrus x bretschneideri chlorophyll a-b binding ,protein CP26, chloroplastic-like (LOC103956592), mRNA
PCP005868	51.213	1.91861	6.43781	1.21e-10	7.13e-09	17.8923	26.8729	85.5151	PCP005868	XM_009348567.2	Pyrus x bretschneideri transcription ,factor DIVARICATA-like (LOC103938545), mRNA
PCP000080	206.172	1.9212	10.0889	6.19e-24	1.21e-21	80.3985	191.055	335.885	PCP000080	XM_008375279	Malus x domestica phosphoribulokinase, chloroplastic (LOC103436834)
PCP039163	145.411	1.92133	8.4003	4.45e-17	5.27e-15	55.2515	13.3057	237.752	PCP039163	XM_009364744.2	Pyrus x bretschneideri probable inactive ,poly [ADP-ribose] polymerase SRO5 (LOC103953026), transcript
PCP005917	54.6731	1.92367	6.61667	3.67e-11	2.32e-09	19.6088	27.1944	90.879	PCP005917	XM_009342616	Pyrus x bretschneideri WAT1-related protein At4g08290-like (LOC103932962)
PCP011885	30.1942	1.92915	5.34418	9.08e-08	3.63e-06	9.32697	20.9227	51.6181	PCP011885	XM_009347416.2	Pyrus x bretschneideri delta(7)-sterol-C5(6)-desaturase-like ,(LOC103937470), mRNA
PCP019446	36.3147	1.93628	5.65242	1.58e-08	7.25e-07	11.9246	59.3811	61.7387	PCP019446	XM_009339353	Pyrus x bretschneideri calcium sensing receptor, chloroplastic (LOC103930064)
PCP026968	34.5429	1.938	5.41891	6e-08	2.48e-06	10.6491	9.25011	58.7276	PCP026968	XM_009380471.2	Pyrus x bretschneideri ethylene-responsive ,transcription factor ERF073-like (LOC103967196), mRNA
PCP010445	181.765	1.94387	9.71071	2.71e-22	4.96e-20	69.3157	97.1626	296.969	PCP010445	XM_008378915	Malus x domestica chaperone protein dnaJ 11, chloroplastic-like (LOC103440250)
PCP025765	73.9939	1.94593	7.36468	1.78e-13	1.43e-11	26.5057	137.361	122.603	PCP025765	XM_009336248	Pyrus x bretschneideri plastocyanin (LOC103927331)
PCP041357	22.1064	1.94608	4.89836	9.66e-07	3.23e-05	5.90667	21.7283	38.7202	PCP041357	XM_018650938.1	Pyrus x bretschneideri uncharacterized ,LOC103961464 (LOC103961464), mRNA
PCP036643	13.6792	1.96166	4.29292	1.76e-05	0.000439286	2.30157	9.94745	25.3761	PCP036643	XM_009379428.2	Pyrus x bretschneideri alcohol dehydrogenase-like ,(LOC103966279), mRNA
PCP040392	16.3242	1.97031	4.47777	7.54e-06	0.000204582	3.24168	18.5762	29.7941	PCP040392	XM_009369804.2	Pyrus x bretschneideri zinc finger ,CCCH domain-containing protein 53-like (LOC103957623), mRNA
PCP008427	62.9377	1.97373	7.17319	7.33e-13	5.5e-11	21.6955	28.0935	105.038	PCP008427	XM_009335818	Pyrus x bretschneideri monodehydroascorbate reductase 4, peroxisomal-like (LOC103926938)
PCP013361	223.78	1.99215	12.4292	1.81e-35	7.26e-33	85.3707	186.039	366.061	PCP013361	XM_009376252.2	Pyrus x bretschneideri enolase (LOC103963431), ,mRNA
PCP014647	154.348	2.00953	10.5183	7.11e-26	1.64e-23	57.0909	16.63	254.435	PCP014647	XM_008366360	Malus x domestica zinc finger protein CONSTANS-LIKE 2-like (LOC103428264)
PCP021029	31.8638	2.01088	5.60522	2.08e-08	9.35e-07	9.32287	17.7204	54.6766	PCP021029	XM_009336251.2	Pyrus x bretschneideri 3-isopropylmalate ,dehydratase small subunit 3-like (LOC103927335), mRNA
PCP000701	21.5955	2.01388	4.95418	7.26e-07	2.48e-05	5.27797	12.7755	38.3488	PCP000701	XM_009381306.2	Pyrus x bretschneideri chlorophyll ,a-b binding protein CP24 10A, chloroplastic (LOC103967973),
PCP023277	60.1433	2.02114	6.97866	2.98e-12	2.1e-10	19.9406	26.2148	101.31	PCP023277	XM_009357275	Pyrus x bretschneideri phosphatidylinositol 4-kinase gamma 7 (LOC103946549)
PCP014379	112.837	2.02138	9.41497	4.73e-21	8.2e-19	40.4913	151.269	186.762	PCP014379	XM_018650316.1	Pyrus x bretschneideri cinnamoyl-CoA ,reductase 1-like (LOC103958972), transcript variant X2, mRNA
PCP024611	82.8521	2.03084	7.71808	1.18e-14	1.09e-12	28.5063	152.834	138.888	PCP024611	XM_009367820	Pyrus x bretschneideri photosystem II 5 kDa protein, chloroplastic-like (LOC103955907)
PCP009202	553.735	2.03842	16.2011	4.95e-59	4.9e-56	208.076	184.218	908.546	PCP009202	XM_008378897	Malus x domestica uncharacterized LOC103440226 (LOC103440226)
PCP026667	8.86869	2.03939	4.63419	3.58e-06	0.000104425	0.413606	2.26972	18.1292	PCP026667	XM_018652374	Pyrus x bretschneideri pentatricopeptide repeat-containing protein At5g13270, chloroplastic-like (LOC108868705)
PCP024094	248.439	2.04156	10.3041	6.75e-25	1.4e-22	89.9983	1089.75	412.173	PCP024094	XM_009369562.2	Pyrus x bretschneideri probable aquaporin ,PIP1-2 (LOC103957407), mRNA
PCP030098	194.141	2.06101	10.4688	1.2e-25	2.69e-23	69.6463	812.277	322.669	PCP030098	XM_009369549	Pyrus x bretschneideri aquaporin PIP1-1-like (LOC103957395), transcript variant X1
PCP009668	16.1577	2.06589	4.65736	3.2e-06	9.48e-05	3.10911	17.3337	30.032	PCP009668	XM_009375005.2	Pyrus x bretschneideri peptide chain ,release factor PrfB2, chloroplastic-like (LOC103962311), mRNA
PCP038576	77.2552	2.06947	7.75553	8.8e-15	8.26e-13	25.7194	148.163	130.226	PCP038576	XM_009356975	Pyrus x bretschneideri ferredoxin, leaf L-A-like (LOC103946316)
PCP024958	498.627	2.11365	17.8145	5.45e-71	8.33e-68	180.241	327.938	826.072	PCP024958	XM_009365918.2	Pyrus x bretschneideri stem-specific ,protein TSJT1 (LOC103954114), mRNA
PCP032796	70.8267	2.12804	7.97059	1.58e-15	1.59e-13	22.5543	8.64094	120.115	PCP032796	XM_009371002.2	Pyrus x bretschneideri thioredoxin-like ,1-2, chloroplastic (LOC103958700), mRNA
PCP025193	11.5113	2.16812	4.30145	1.7e-05	0.000424596	0.798302	56.7122	22.2257	PCP025193	XM_009375935.1	Pyrus x bretschneideri photosystem ,I reaction center subunit N, chloroplastic-like (LOC103963155),
PCP035975	16.3024	2.17501	4.83984	1.3e-06	4.25e-05	2.62741	7.58908	30.1435	PCP035975	XM_009358818	Pyrus x bretschneideri glutamate formimidoyltransferase-like (LOC103947850)
PCP008239	38.2267	2.1761	6.11388	9.72e-10	5.14e-08	10.205	16.3946	67.2334	PCP008239	***** No hits found *****,
PCP010694	14.8236	2.21047	4.74275	2.11e-06	6.57e-05	2.08476	5.47546	27.8189	PCP010694	XM_017322967	Malus x domestica protein NRT1/ PTR FAMILY 5.10-like (LOC103402239), partial mRNA.
PCP008509	52.6483	2.21386	7.22674	4.95e-13	3.78e-11	15.0117	43.56	91.4323	PCP008509	XM_008361698	Malus x domestica zinc finger CCCH domain-containing protein ZFN-like (LOC103423604), transcript variant X2
PCP012557	10.5279	2.21436	4.88445	1.04e-06	3.45e-05	0.247906	1.12166	21.3786	PCP012557	XM_009336605.2	Pyrus x bretschneideri uncharacterized ,LOC103927663 (LOC103927663), mRNA
PCP026460	1092.55	2.21986	21.293	1.32e-100	3.17e-97	373.19	803.388	1831.77	PCP026460	XM_009348866	Pyrus x bretschneideri uncharacterized LOC103938811 (LOC103938811), transcript variant X2
PCP032922	10.522	2.22605	4.89418	9.87e-07	3.29e-05	0	0.037038	21.2866	PCP032922	***** No hits found *****,
PCP030714	26.1978	2.23875	5.64457	1.66e-08	7.57e-07	5.68216	38.8079	47.6303	PCP030714	XM_009372385	Pyrus x bretschneideri chlorophyll a-b binding protein CP26, chloroplastic-like (LOC103959998)
PCP024388	246.499	2.249	12.7598	2.75e-37	1.22e-34	79.5487	91.7214	417.621	PCP024388	XM_008349892	Malus x domestica LOB domain-containing protein 41-like (LOC103411245)
PCP041325	10.3551	2.24977	4.90555	9.32e-07	3.13e-05	0	0	21.0158	PCP041325	XM_009347275.2	Pyrus x bretschneideri protein DETOXIFICATION ,40-like (LOC103937333), mRNA
PCP025771	12.5122	2.251	4.44422	8.82e-06	0.000235065	0.897318	0.404444	24.5504	PCP025771	XM_018642597.1	Pyrus x bretschneideri probable prolyl ,4-hydroxylase 3 (LOC103927403), transcript variant X1, mRNA
PCP040723	268.629	2.29963	14.8086	1.29e-49	1.03e-46	85.4457	77.7433	456.952	PCP040723	XM_018646502.1	Pyrus x bretschneideri cytochrome b5-like ,(LOC103943376), transcript variant X1, mRNA
PCP005268	306.319	2.31038	15.316	5.98e-53	5.29e-50	96.9936	288.493	521.765	PCP005268	XM_009380206	Pyrus x bretschneideri stem-specific protein TSJT1-like (LOC103966966)
PCP017315	14.146	2.32591	4.73081	2.24e-06	6.89e-05	1.20814	8.57952	27.313	PCP017315	XM_008371311	Malus x domestica legumain (LOC103433087)
PCP011440	65.621	2.37641	8.29678	1.07e-16	1.24e-14	17.2654	53.8491	115.254	PCP011440	XM_009368188.2	Pyrus x bretschneideri superoxide dismutase ,[Cu-Zn] 2-like (LOC103956225), mRNA
PCP028377	101.88	2.40028	9.3566	8.23e-21	1.37e-18	27.6569	24.0633	177.881	PCP028377	XM_017331129	Malus x domestica uncharacterized LOC103431060 (LOC103431060)
PCP018057	80.8051	2.43029	8.87536	6.97e-19	1e-16	20.7533	153.199	142.515	PCP018057	XM_009374005.2	Pyrus x bretschneideri chlorophyll ,a-b binding protein, chloroplastic (LOC103961459), mRNA
PCP016595	1024.45	2.44489	23.5986	3.99e-123	1.34e-119	306.212	200.27	1763.22	PCP016595	XM_009352228	Pyrus x bretschneideri uncharacterized LOC103942030 (LOC103942030)
PCP031308	217.769	2.4556	13.2591	4e-40	2.24e-37	61.5319	89.7095	378.387	PCP031308	XM_018651810	Pyrus x bretschneideri uncharacterized LOC108868510 (LOC108868510)
PCP030457	12.5001	2.46337	5.1895	2.11e-07	7.97e-06	0	0.656484	25.0935	PCP030457	XM_009349672	Pyrus x bretschneideri stearoyl-[acyl-carrier-protein] 9-desaturase 6, chloroplastic-like (LOC103939571)
PCP030651	127.833	2.48532	10.7934	3.7e-27	9.15e-25	34.1783	59.8304	224.238	PCP030651	XM_009349836	Pyrus x bretschneideri transcription factor bHLH61-like (LOC103939726)
PCP030666	104.113	2.50306	10.4007	2.46e-25	5.24e-23	26.6472	52.9818	183.593	PCP030666	XM_009378621.2	Pyrus x bretschneideri BON1-associated ,protein 2-like (LOC103965556), mRNA
PCP015317	90.3428	2.51566	9.70239	2.95e-22	5.32e-20	22.5107	170.672	159.729	PCP015317	XM_009368263	Pyrus x bretschneideri oxygen-evolving enhancer protein 3-2, chloroplastic (LOC103956260)
PCP004437	108.051	2.51605	10.7174	8.43e-27	2.06e-24	28.2167	59.7185	190.361	PCP004437	XM_009364151	Pyrus x bretschneideri patellin-3-like (LOC103952547)
PCP031203	36.7527	2.52123	6.76163	1.36e-11	9e-10	7.11633	3.76379	67.487	PCP031203	***** No hits found *****,
PCP024697	114.557	2.5371	10.1312	4.02e-24	7.94e-22	28.8518	52.3899	202.783	PCP024697	XM_009365640.2	Pyrus x bretschneideri uncharacterized ,LOC103953846 (LOC103953846), mRNA
PCP008558	20.7346	2.67617	5.70986	1.13e-08	5.31e-07	2.00469	92.7674	39.9043	PCP008558	XM_009339381.2	Pyrus x bretschneideri auxin-induced ,protein 15A-like (LOC103930090), mRNA
PCP010606	136.013	2.70516	12.2003	3.1e-34	1.11e-31	31.3601	76.065	243.64	PCP010606	XM_018646178	Pyrus x bretschneideri pectin acetylesterase 8-like (LOC103941924), transcript variant X2
PCP012020	115.207	2.73491	7.98678	1.39e-15	1.41e-13	20.4788	97.9911	213.495	PCP012020	XM_018642576.1	Pyrus x bretschneideri cytochrome P450 ,71A4-like (LOC103927261), mRNA
PCP042987	117.02	2.75255	11.328	9.53e-30	2.72e-27	25.6393	171.377	211.144	PCP042987	NM_001302391	Pyrus x bretschneideri ferredoxin-like (LOC103940371)
PCP043062	146.11	2.77374	11.5509	7.31e-31	2.23e-28	31.6304	14.2223	264.137	PCP043062	XM_009339966.2	Pyrus x bretschneideri uncharacterized ,LOC103930606 (LOC103930606), transcript variant X2, mRNA
PCP006100	169.213	2.81774	13.276	3.19e-40	1.85e-37	37.037	114.244	305.195	PCP006100	XM_009368471.2	Pyrus x bretschneideri thioredoxin-like ,protein CXXS1 (LOC103956444), mRNA
PCP033134	20.2134	2.82175	5.60683	2.06e-08	9.29e-07	1.58837	2.20413	39.5252	PCP033134	XM_009363050.2	Pyrus x bretschneideri protein yippee-like ,At4g27740 (LOC103951621), mRNA
PCP019367	293.285	2.83677	17.7081	3.63e-70	4.7e-67	66.741	338.876	526.527	PCP019367	XM_018650602.1	Pyrus x bretschneideri protein MARD1-like ,(LOC103960115), transcript variant X1, mRNA
PCP020307	168.696	2.86139	13.1888	1.02e-39	5.52e-37	35.4222	21.129	305.337	PCP020307	XM_009335355.2	Pyrus x bretschneideri 14 kDa proline-rich ,protein DC2.15-like (LOC103926555), mRNA
PCP003630	96.0697	2.89597	11.1809	5.06e-29	1.37e-26	18.4085	32.1565	175.414	PCP003630	XM_009362382	Pyrus x bretschneideri probable methyltransferase PMT24 (LOC103951103)
PCP007382	252.277	2.99599	16.853	9.98e-64	1.2e-60	50.9361	225.016	459.355	PCP007382	***** No hits found *****,
PCP036185	22.8785	3.03294	5.67478	1.39e-08	6.45e-07	1.09376	0.43524	45.3549	PCP036185	XM_009355455.2	Pyrus x bretschneideri uncharacterized ,LOC103944966 (LOC103944966), mRNA
PCP040715	21.3854	3.11624	5.33215	9.71e-08	3.85e-06	0.305628	0.100085	43.0923	PCP040715	XM_009351754.1	Pyrus x bretschneideri protein PXR1-like ,(LOC103941546), mRNA
PCP007404	41.7876	3.19524	8.06216	7.5e-16	7.88e-14	4.59757	32.2484	80.3245	PCP007404	XM_009361591	Pyrus x bretschneideri sterol 14-demethylase-like (LOC103950392)
PCP003125	75.6948	3.20507	10.413	2.16e-25	4.72e-23	10.8153	20.0258	142.67	PCP003125	XM_009340753.2	Pyrus x bretschneideri uncharacterized ,endoplasmic reticulum membrane protein C16E8.02-like (LOC103931306),
PCP009391	56.1519	3.2452	9.17964	4.33e-20	6.73e-18	6.62145	10.5594	107.151	PCP009391	XM_009370687.2	Pyrus x bretschneideri probable inactive ,purple acid phosphatase 29 (LOC103958429), mRNA
PCP020099	69.4723	3.3141	10.255	1.12e-24	2.31e-22	8.93722	6.85002	131.969	PCP020099	***** No hits found *****,
PCP019982	56.7427	3.35917	9.28395	1.63e-20	2.64e-18	5.86948	83.8452	108.963	PCP019982	XM_009372216	Pyrus x bretschneideri protein EXORDIUM-like 3 (LOC103959847)
PCP023912	86.3666	3.36766	11.1868	4.73e-29	1.3e-26	10.8775	19.3175	163.967	PCP023912	XM_009340753.2	Pyrus x bretschneideri uncharacterized ,endoplasmic reticulum membrane protein C16E8.02-like (LOC103931306),
PCP036813	32.8996	3.37619	6.89439	5.41e-12	3.67e-10	1.88059	2.23094	64.9133	PCP036813	XM_008389727	Malus x domestica gibberellin-regulated protein 1-like (LOC103450390)
PCP018722	41.4912	3.3794	7.80403	6e-15	5.76e-13	2.7139	2.00292	80.9853	PCP018722	XM_009373410.2	Pyrus x bretschneideri kelch repeat-containing ,protein At3g27220-like (LOC103960917), mRNA
PCP001785	31.577	3.45394	6.7066	1.99e-11	1.3e-09	1.42766	0.180412	62.5054	PCP001785	XM_018647449.1	Pyrus x bretschneideri uncharacterized ,protein At1g04910-like (LOC103947368), mRNA
PCP006686	109.914	3.52517	12.8328	1.07e-37	5.31e-35	13.2162	10.8377	209.131	PCP006686	XM_009340776.2	Pyrus x bretschneideri thioredoxin-like ,1-2, chloroplastic (LOC103931324), mRNA
PCP022911	123.264	3.55958	13.5926	4.43e-42	2.76e-39	14.9758	22.6076	234.803	PCP022911	XM_009360425	Pyrus x bretschneideri uncharacterized LOC103949307 (LOC103949307)
PCP025923	445.736	3.64933	24.5137	1.06e-132	4.44e-129	60.4513	72.7855	842.318	PCP025923	XR_001954444.1	Pyrus x bretschneideri universal stress ,protein Slr1101-like (LOC103962306), transcript variant
PCP022359	943.3	3.65388	30.1452	1.24e-199	6.95e-196	130.353	175.26	1780.07	PCP022359	XM_009379889	Pyrus x bretschneideri cysteine proteinase inhibitor B-like (LOC103966697)
PCP016594	28.6126	3.6592	6.53642	6.3e-11	3.82e-09	0.041777	0.089553	57.9048	PCP016594	XM_009352237.2	Pyrus x bretschneideri uncharacterized ,LOC103942041 (LOC103942041), mRNA
PCP022803	28.2599	3.71505	6.56686	5.14e-11	3.17e-09	0	57.14	56.8797	PCP022803	XM_009367794.1	Pyrus x bretschneideri polygalacturonase ,At1g48100-like (LOC103955882), mRNA
PCP030456	264.836	3.73491	19.1512	9.46e-82	1.77e-78	32.007	92.0523	504.377	PCP030456	XM_009349671.2	Pyrus x bretschneideri alcohol dehydrogenase ,3-like (LOC103939570), mRNA
PCP016596	177.881	3.80518	16.4508	8.28e-61	8.7e-58	19.5535	63.8125	341.257	PCP016596	XM_008364022	Malus x domestica uncharacterized LOC103425923 (LOC103425923)
PCP003577	106.011	3.85587	12.2071	2.85e-34	1.04e-31	8.88841	1.61163	205.486	PCP003577	XM_009353622.2	Pyrus x bretschneideri uncharacterized ,calcium-binding protein At1g02270-like (LOC103943341), mRNA
PCP024791	97.8201	4.0284	12.1695	4.52e-34	1.58e-31	6.89323	62.9771	191.02	PCP024791	XM_009370830.2	Pyrus x bretschneideri CASP-like protein ,1D1 (LOC103958556), transcript variant X1, mRNA
PCP002967	48.4785	4.09215	7.79273	6.56e-15	6.27e-13	1.19642	0.504405	96.9414	PCP002967	XM_009375262.2	Pyrus x bretschneideri hemoglobin-2-like ,(LOC103962547), transcript variant X2, mRNA
PCP031811	246.729	4.17364	19.3854	1.02e-83	2.15e-80	21.2948	71.6985	478.575	PCP031811	XM_009352290	Pyrus x bretschneideri uncharacterized LOC103942084 (LOC103942084)
PCP011372	39.7279	4.1877	7.06748	1.58e-12	1.16e-10	0	0	80.7579	PCP011372	XM_009370539.2	Pyrus x bretschneideri early nodulin-93-like ,(LOC103958281), mRNA
PCP018800	93.0871	4.21163	11.8499	2.15e-32	7.1e-30	5.20541	6.73651	183.251	PCP018800	XM_009381117.2	Pyrus x bretschneideri receptor homology ,region, transmembrane domain- and RING domain-containing
PCP028939	56.8782	4.3992	7.66669	1.76e-14	1.6e-12	0.731267	0.411438	114.412	PCP028939	XM_009366891.2	Pyrus x bretschneideri uncharacterized ,LOC103955028 (LOC103955028), mRNA
PCP016597	60.1321	4.40368	8.31762	8.97e-17	1.05e-14	1.30564	1.38587	120.453	PCP016597	XM_009353166.2	Pyrus x bretschneideri uncharacterized ,LOC103942971 (LOC103942971), mRNA
PCP013133	48.8274	4.42464	7.3338	2.24e-13	1.79e-11	0.033066	0.222771	99.0791	PCP013133	XM_009354360.2	Pyrus x bretschneideri 1-aminocyclopropane-1-carboxylate ,oxidase 1 (LOC103943975), mRNA
PCP017989	975.979	4.46467	36.0579	1.04e-284	1.74e-280	78.1717	269.931	1899.5	PCP017989	XR_001954281	Pyrus x bretschneideri uncharacterized LOC103960450 (LOC103960450), transcript variant X2, misc_RNA.
PCP014317	65.7731	4.47818	8.44865	2.95e-17	3.56e-15	1.37391	1.14134	131.939	PCP014317	XR_529968	Malus x domestica probable inactive purple acid phosphatase 29 (LOC103439472), transcript variant X2, misc_RNA.
PCP014641	94.3711	4.63461	11.0442	2.34e-28	6.05e-26	3.23443	2.62963	188.224	PCP014641	XM_009351745.2	Pyrus x bretschneideri uncharacterized ,LOC103941539 (LOC103941539), mRNA
PCP020689	87.8983	4.69664	10.4036	2.39e-25	5.15e-23	2.30458	3.05643	175.957	PCP020689	XM_009353166.2	Pyrus x bretschneideri uncharacterized ,LOC103942971 (LOC103942971), mRNA
PCP026519	810.41	5.08147	30.7705	6.5e-208	5.46e-204	40.3994	23.1692	1601.58	PCP026519	XM_009355455.2	Pyrus x bretschneideri uncharacterized ,LOC103944966 (LOC103944966), mRNA
PCP026595	91.7609	5.1801	7.41517	1.21e-13	9.96e-12	0.307166	0.501326	185.752	PCP026595	XM_009375513.2	Pyrus x bretschneideri uncharacterized ,LOC103962745 (LOC103962745), mRNA
PCP027368	104.492	5.27084	8.90479	5.35e-19	7.89e-17	1.17687	21.8585	210.735	PCP027368	XM_017331705	Malus x domestica universal stress protein A-like protein (LOC103433873), transcript variant X1
PCP042085	171.792	6.03566	8.67375	4.18e-18	5.49e-16	0.981781	1.40474	348.032	PCP042085	XM_009354928.2	Pyrus x bretschneideri uncharacterized ,LOC103944466 (LOC103944466), mRNA
PCP042398	174.432	6.05895	8.69865	3.36e-18	4.52e-16	0.914603	1.13903	353.194	PCP042398	XM_009354928.2	Pyrus x bretschneideri uncharacterized ,LOC103944466 (LOC103944466), mRNA
PCP007379	523.453	6.33642	22.3418	1.45e-110	4.07e-107	7.90671	47.7518	1054.13	PCP007379	XM_008381355	Malus x domestica uncharacterized LOC103442555 (LOC103442555)
PCP012199	421.004	7.14311	11.5188	1.06e-30	3.19e-28	1.07295	1.52852	853.605	PCP012199	XM_009375513.2	Pyrus x bretschneideri uncharacterized ,LOC103962745 (LOC103962745), mRNA
