# Supplementary material for: Investigation of the transcriptomic and metabolic changes associated with superficial scald physiology impaired by lovastatin and 1-methylcyclopropene in pear fruit (cv. “Blanquilla”)
Source: Hortic Res. 2020 Apr 1;7:49. doi: 10.1038/s41438-020-0272-x (PMC7109095; doi:10.1038/s41438-020-0272-x)
Supplement: Supplementary file 7 — Table_S4 [file 41438_2020_272_MOESM7_ESM.xlsx]

## Sheet: Full1
Table S4: Quantification of the18 lipids determined among the pear skin samples employed in this study and expressed in μg g-1 of fresh weight.
			4m				4m+SL
Class	Compound (µg/g FW)	Harvest	CT	1-MCP	ET	Lov	CT	1-MCP	ET	Lov
Glycerophospholipids	1,2-dioleoyl-sn-glycero-3-phosphocholine	3.52696	2.35408	2.21827	3.7194	2.62332	5.8806	3.17914	5.54903	2.90175
Glycerophospholipids	1,2-dioleoyl-sn-glycero-3-phospho-rac-(1-glycerol)sodium salt	0.188736	0.809652	0.664178	1.58152	0.975061	0.848974	0.599669	0.891857	0.882586
Pentacyclic triterpene	Uvaol	4.14775	4.69839	4.47336	3.48855	2.83696	3.03725	4.44262	3.52638	3.18689
Glycerolipids	1-linoleoyl-rac-glycerol	0.413763	0.483736	0.480864	0.459702	0.595447	0.483965	0.552239	0.540948	0.438725
Glycerolipids	1-oleoyl-rac-glycerol	0.0989914	0.142764	0.0982529	0.120338	0.177784	0.153367	0.150461	0.241869	0.229136
Prenols	Oleanolic acid	36.5914	39.6349	37.5972	26.7431	22.224	22.545	33.3809	30.9021	32.2161
Fatty acid methyl ester	Methyl oleate	0.0780192	1.6725	0.172918	6.95599	2.24202	6.12265	0.418529	10.4468	2.86079
Fatty acid methyl ester	Ethyl linoleate	0.00495399	4.60995	0.17053	7.42126	4.68684	6.89352	0.325637	9.51984	11.3512
Fatty acid methyl ester	Methyl linoleate	0.001	2.74089	0.0477898	8.96684	3.32019	5.85712	0.490618	11.8892	4.74548
Fatty acid methyl ester	Ethyl oleate	0.001	2.41651	0.001	4.78173	1.99055	4.61106	0.0526062	6.28361	5.89501
Fatty acid methyl ester	Ethyl stearate	0.001	0.263218	0.000331562	0.457128	0.170498	0.686293	0.00756875	1.19751	1.48491
Unsaturated fatty acid	Linoleic acid	0.337984	2.23064	0.672905	3.81887	4.81797	2.14911	1.05225	3.24639	2.88991
Saturated fatty acid	Behenic acid	1.65289	0.962047	0.727632	1.0888	0.942388	1.11071	1.04374	1.12284	1.15764
Unsaturated fatty acid	Linolenic acid	0.135337	0.843069	0.31271	1.47877	1.72795	0.932395	0.561123	1.37357	1.28024
Saturated fatty acid	Lignoceric acid	5.75178	4.9996	4.75257	5.67559	4.52561	5.12238	4.87001	5.27189	5.28896
Saturated fatty acid	Arachidic acid	1.5141	2.0779	1.99123	2.49863	2.05004	2.29575	2.57714	2.63459	2.32051
Unsaturated fatty acid	Oleic acid+ cis-vaccinic acid	0.0996329	3.3739	0.894024	5.35915	7.68346	3.79355	1.7558	4.93976	7.34686
Saturated fatty acid	Palmitic acid	1.61144	6.99435	4.82487	3.88504	4.49889	3.01407	3.88228	4.02781	4.7663
