# Supplementary material for: Investigation of the transcriptomic and metabolic changes associated with superficial scald physiology impaired by lovastatin and 1-methylcyclopropene in pear fruit (cv. “Blanquilla”)
Source: Hortic Res. 2020 Apr 1;7:49. doi: 10.1038/s41438-020-0272-x (PMC7109095; doi:10.1038/s41438-020-0272-x)
Supplement: Supplementary file 8 — Table_S5 [file 41438_2020_272_MOESM8_ESM.xlsx]

## Sheet: Full1 (2)
Table S5: Quantification of the 19 phenolic compounds determined among the pear skin samples employed in this study and expressed in mg Kg-1 of fresh weight.
		4m				4m+SL
Compound	Harvest	CT	1-MCP	ET	Lov	CT	1-MCP	ET	Lov
Catechin	111.955	59.8922	44.1151	31.3525	41.692	42.284	54.1764	44.793	52.6608
Epicatechin	1736.4	2367.03	1583.97	2066.78	1254.48	1640.61	1568	1046.26	1480.73
2,5-diOH-benzoic acid	7.95446	3.11898	2.61209	2.6648	3.45626	4.20216	9.03012	4.8844	6.14439
Noechlorogenic	36.0901	34.2327	28.7147	23.4325	26.74	25.6316	26.6011	19.271	28.6842
Cryptochlorogenic acid	11.3464	12.3008	10.1761	10.7816	10.3084	10.0408	11.977	10.7567	10.7197
Chlorogenic acid	250.103	293.293	218.333	268.675	259.069	276.912	267.499	151.739	271.186
Clorogenic acid + derivatives	297.54	339.827	257.224	302.889	296.117	312.585	365.859	181.766	310.59
c-piceide	0.280289	0.245626	0	0.134126	0.0300024	0	0	0.0502068	0
Procyanidin B1	21.2761	4.41997	10.4055	12.768	12.6851	17.4385	13.2459	13.1361	18.7815
Procyanidin B2	368.823	490.32	317.29	432.947	373.041	300.995	494.084	333.066	331.299
Quercetin-3-glucoside	127.396	111.045	97.379	83.9055	82.7751	126.247	143.05	87.0891	125.342
Isoramnetin-3-glucoside	218.476	174.853	126.557	103.255	77.6578	216.047	200.822	126.968	179.384
Isoramnetin-3-rutinoside	199.376	184.943	152.283	158.108	117.294	244.677	300.9	171.224	175.083
Luteolin-3-glucoside	0.365243	0.167237	0.181609	0	0.268345	0.526456	0.169573	0.286698	0.477376
Rutin	534.727	358.787	381.432	357.035	316.847	417.247	579.246	381.787	426.473
Arbutin	584.417	468.818	561.59	413.333	359.3	236.236	487.519	344.6	405.29
Esculin	3.38419	1.57327	1.0207	0.490354	0.689701	1.05001	1.00952	0.799275	0.927923
Kaempferol-3-glucoside	492.694	677.825	342.926	207.359	195.914	503.862	706.74	352.317	470.165
Kaempferol-3-rutinoside	1.07487	0.462906	0.403797	0.25439	0.39548	0.568599	1.81269	0.543708	0.463601
1,5-dicaffeoyl-quinic acid	6.34525	6.6325	4.98648	2.87077	3.38785	4.91065	5.46558	1.86782	5.25163
